# Supplementary material for: Single-cell transcriptomics identify a novel macrophage population associated with bone invasion in pituitary neuroendocrine tumors
Source: J Exp Clin Cancer Res. 2025 Jan 27;44:27. doi: 10.1186/s13046-025-03296-9 (PMC11770939; doi:10.1186/s13046-025-03296-9)
Supplement: Supplementary file 2 — Supplementary Material 2: Supplementary Table S1: Clinical information of patients from scRNA-seq. Supplementary Table S2: Analysis of the Correlation Between Pathological Types and Bone Invasion. Supplementary Table S3: PCR primers of mRNAs used for qRT-PCR. Supplementary Table S4: Differently expressed genes between Mo and Rs-derived CX3CR1 + TREM2 + TAM. Supplementary Table S5: Communication probability between ligands and receptors. [file 13046_2025_3296_MOESM2_ESM.xlsx]

## Sheet: Supplementary Table S1
Supplementary Table S1 | Clinical information of patients from scRNA-seq.
Serial number	Pathological diagnosis	PitNET	BoneInvasive
P31-Tumor	Corticotroph tumor	TPIT	BI
P32-Tumor	Corticotroph tumor	TPIT	BI
P33-Tumor	Plurihormonal tumor	PIT1	BI
P34-Tumor	Corticotroph tumor	TPIT	BI
P35-Tumor	Corticotroph tumor	TPIT	BI
P36-Tumor	Corticotroph tumor	TPIT	BI
P37-Tumor	Corticotroph tumor	TPIT	BI
P38-Tumor	Corticotroph tumor	TPIT	BI
P39-Tumor	Corticotroph tumor	TPIT	BI
P40-Tumor	Corticotroph tumor	TPIT	BI
P41-Tumor	Gonadotroph tumor	SF1	Non-BI
P42-Tumor	Gonadotroph tumor	SF1	Non-BI
P43-Tumor	Corticotroph tumor	TPIT	Non-BI
P44-Tumor	Corticotroph tumor	TPIT	Non-BI
P45-Tumor	Thyrotroph tumor	PIT1	Non-BI

## Sheet: Supplementary Table S2
Supplementary Table S2 | Analysis of the Correlation Between Pathological Types and Bone Invasion.
PitNET Type	Bone invasive	Non bone invasive	χ2	p
PIT1-lineage PitNETs	2	33	0.389	0.533
TPIT-lineage PitNETs	4	29	0.016	0.898
SF1-lineage PitNETs	3	55	2.162	0.141
No distinct cell lineage	10	54	3.393	0.065

## Sheet: Supplementary Table S3
Supplementary Table S3 | PCR primers of mRNAs used for qRT-PCR.
Gene symbol	Gene type	Forward primer	Reverse primer
TNF	mRNA	5‘AAAACAACCCTCAGACGCCA3‘	5‘TCCTTTCCAGGGGAGAGAGG3‘
IL34	mRNA	5’ GATGGTGACTGCGGATAGGG3’	5’ GGCACAGAATCCCCCTCAAA3’
CCL2	mRNA	5‘GGATTCCATGGACCACCTGG3’	5‘TCTGGGGAAAGCTAGGGGAA3’
GAPDH	mRNA	5‘TTGCCCTCAACGACCACTTT3’	5‘TCCTCTTGTGCTCTTGCTGG3’

## Sheet: Supplementary Table S4
Supplementary Table S4 | Differently expressed genes between Mo and Rs-derived CX3CR1+TREM2+ TAM.
Gene	P_value	Avg_log2FC	Pct.1	Pct.2	P_value_adj
KLF6	0	1.72608	0.982	0.099	0
NEAT1	0	1.88308	0.999	0.11	0
MALAT1	2.17925e-291	0.661533	1	0.96	6.12631e-287
CCNL1	1.07063e-268	1.35544	0.923	0.053	3.00976e-264
TRA2B	3.43411e-265	1.40201	0.913	0.052	9.65398e-261
JUN	7.20788e-261	1.27745	0.991	0.366	2.02628e-256
DUSP1	3.07517e-259	1.35577	0.988	0.259	8.64491e-255
AC020916.1	9.45462e-256	1.33067	0.847	0.021	2.65788e-251
SGK1	1.14282e-255	1.4485	0.934	0.109	3.21271e-251
IER3	2.77316e-252	1.36819	0.981	0.246	7.79591e-248
MCL1	3.20363e-251	1.33105	0.966	0.147	9.00606e-247
FOS	3.9164e-251	1.00936	0.996	0.549	1.10098e-246
NFKBIA	2.8993e-250	1.4304	0.929	0.118	8.15051e-246
XIST	1.47059e-249	1.30764	0.904	0.063	4.13413e-245
WSB1	5.97174e-249	1.2558	0.913	0.064	1.67878e-244
CD83	3.48786e-238	1.37959	0.891	0.088	9.80506e-234
CCL3	8.05049e-238	1.36756	0.976	0.331	2.26315e-233
NR4A2	5.41887e-236	1.41392	0.868	0.077	1.52335e-231
PPP1R15A	1.26524e-233	1.32128	0.848	0.054	3.55685e-229
FOSB	1.87141e-233	1.29489	0.962	0.203	5.26092e-229
CCL4	2.37071e-233	1.48738	0.952	0.29	6.66453e-229
KLF2	1.75846e-229	1.31484	0.971	0.228	4.94337e-225
CCL3L1	3.02267e-227	1.53876	0.914	0.203	8.49732e-223
IER2	2.89591e-224	1.20148	0.983	0.317	8.14098e-220
RGS1	4.04452e-223	1.34896	0.927	0.183	1.137e-218
RHOB	6.66678e-217	1.21032	0.959	0.21	1.87416e-212
CCL4L2	1.00229e-211	1.49056	0.894	0.225	2.81763e-207
NR4A1	3.41907e-211	1.26182	0.86	0.097	9.61168e-207
ZFP36	1.4109e-200	1.16139	0.954	0.249	3.96632e-196
GADD45B	2.12785e-194	1.22638	0.818	0.098	5.98181e-190
TMSB4X	1.26194e-193	-0.197218	0.999	1	3.54756e-189
IER5	1.17856e-192	1.11221	0.771	0.055	3.31316e-188
AC007952.4	1.90685e-189	0.982901	0.717	0.026	5.36055e-185
FAM133B	2.25303e-188	1.01295	0.803	0.073	6.33372e-184
TSC22D3	8.03591e-185	1.08893	0.828	0.104	2.25905e-180
NABP1	3.16286e-184	1.0174	0.732	0.042	8.89144e-180
EGR1	2.60664e-179	1.03692	0.958	0.344	7.32779e-175
DUSP6	4.19256e-179	1.10415	0.788	0.091	1.17861e-174
SAT1	1.95994e-178	0.55611	1	0.759	5.50979e-174
IL1B	3.04517e-177	1.31769	0.834	0.158	8.56058e-173
PPP1R10	6.2549e-177	0.921355	0.76	0.063	1.75838e-172
SRGN	2.40984e-174	0.736774	0.991	0.603	6.77455e-170
DDX5	4.64106e-171	0.799748	0.993	0.498	1.3047e-166
OTUD1	7.53728e-171	1.07349	0.74	0.071	2.11888e-166
PHACTR1	1.46297e-170	1.04451	0.737	0.067	4.11269e-166
BTG2	2.71477e-165	0.977195	0.976	0.351	7.63177e-161
KDM6B	3.45325e-165	0.904318	0.636	0.018	9.70777e-161
RASGEF1B	1.86832e-162	0.933778	0.623	0.017	5.25222e-158
EGR2	6.29814e-160	1.11437	0.759	0.109	1.77053e-155
EGR3	1.28659e-159	1.11569	0.747	0.098	3.61686e-155
TRIB1	2.52435e-159	0.970873	0.688	0.054	7.09645e-155
FUS	4.79474e-159	0.902617	0.801	0.107	1.3479e-154
TNFAIP3	6.72884e-157	1.09215	0.623	0.029	1.89161e-152
ATP2B1-AS1	1.55329e-154	0.923649	0.635	0.034	4.36662e-150
ZFP36L1	8.83666e-154	0.923482	0.963	0.376	2.48416e-149
NFKBIZ	2.68128e-150	0.896959	0.593	0.017	7.53763e-146
NFKBID	3.51232e-150	0.836163	0.59	0.017	9.87384e-146
CXCR4	5.98528e-150	1.01386	0.779	0.137	1.68258e-145
HSPA1B	9.04755e-150	1.13816	0.676	0.072	2.54345e-145
HERPUD1	8.81067e-149	0.941757	0.889	0.202	2.47686e-144
PMAIP1	5.0301e-148	0.924685	0.595	0.021	1.41406e-143
MAFB	1.73266e-147	0.956079	0.882	0.206	4.87086e-143
FRMD4A	2.16578e-146	0.846445	0.779	0.107	6.08845e-142
RSRP1	1.93476e-145	0.788454	0.626	0.036	5.43899e-141
CLK1	1.99104e-145	0.786991	0.607	0.029	5.5972e-141
FTL	1.13382e-144	-0.17015	1	1	3.18739e-140
CXCL8	3.12922e-144	1.28846	0.62	0.053	8.79686e-140
DDX3X	1.25665e-143	0.914229	0.895	0.21	3.53268e-139
TNF	3.73533e-142	1.03039	0.609	0.043	1.05007e-137
SERPINB9	1.70973e-140	0.854152	0.708	0.089	4.80641e-136
JUNB	2.75662e-139	0.838494	0.974	0.433	7.74942e-135
HSPA1A	8.86501e-137	1.10212	0.833	0.243	2.49213e-132
ARGLU1	3.59994e-135	0.737388	0.612	0.042	1.01202e-130
NAMPT	2.64583e-134	0.867441	0.713	0.099	7.43797e-130
REL	3.03135e-134	0.772258	0.658	0.067	8.52172e-130
BCL2A1	7.12738e-134	0.939795	0.595	0.045	2.00365e-129
SRSF7	1.60848e-133	0.83927	0.824	0.16	4.52175e-129
CEBPB	7.74796e-133	0.892388	0.918	0.273	2.17811e-128
RBM39	1.02551e-132	0.78979	0.81	0.14	2.88292e-128
SOD2	1.34117e-132	0.924244	0.801	0.18	3.77029e-128
CEBPD	1.22789e-131	0.889863	0.929	0.336	3.45186e-127
AL355881.1	1.6485e-131	0.797873	0.521	0.009	4.63425e-127
ELF1	8.4334e-131	0.805855	0.749	0.119	2.3708e-126
PRDM1	4.67691e-130	0.847648	0.616	0.055	1.31477e-125
ZFAND5	8.95158e-130	0.797106	0.71	0.098	2.51647e-125
TPT1	2.23468e-129	-0.169463	0.994	0.996	6.28213e-125
EIF5	3.85749e-129	0.816383	0.822	0.169	1.08442e-124
PRPF38B	6.19312e-128	0.755693	0.726	0.105	1.74101e-123
CITED2	2.96565e-127	0.805336	0.589	0.045	8.33703e-123
SLC38A2	5.88538e-126	0.749233	0.598	0.05	1.6545e-121
N4BP2L2	7.37463e-126	0.73288	0.692	0.094	2.07316e-121
DNAJB1	6.33736e-125	0.981536	0.679	0.114	1.78156e-120
RPLP1	1.22263e-124	-0.211152	0.988	0.979	3.43706e-120
CFLAR	1.41673e-124	0.765064	0.739	0.12	3.9827e-120
BTG1	4.72156e-124	0.829513	0.807	0.173	1.32732e-119
ID2	7.29991e-124	0.858039	0.728	0.131	2.05215e-119
CLEC7A	1.17577e-123	0.787793	0.577	0.049	3.30532e-119
PNRC1	2.41546e-122	0.774215	0.964	0.415	6.79035e-118
H3F3B	3.61641e-122	0.589919	0.992	0.64	1.01665e-117
KLF4	7.40233e-122	0.843376	0.509	0.018	2.08094e-117
OLR1	1.39161e-121	0.853144	0.668	0.102	3.9121e-117
PPP1R15B	4.77788e-121	0.713788	0.537	0.029	1.34316e-116
RGS2	9.55781e-121	0.843947	0.634	0.081	2.68689e-116
NLRP3	1.1836e-120	0.715399	0.531	0.028	3.32735e-116
CH25H	2.26752e-120	1.03885	0.662	0.117	6.37445e-116
SKIL	9.86048e-119	0.769784	0.807	0.17	2.77198e-114
SRGAP2	2.76994e-118	0.703636	0.655	0.084	7.78687e-114
ATF3	7.50171e-117	0.861918	0.611	0.076	2.10888e-112
SFPQ	1.05505e-116	0.726419	0.733	0.123	2.96596e-112
NR4A3	1.20539e-115	0.872519	0.528	0.036	3.3886e-111
PNISR	6.3229e-115	0.668103	0.644	0.083	1.77749e-110
CDKN1A	2.10583e-114	0.793054	0.598	0.071	5.9199e-110
RBM25	5.34063e-114	0.641167	0.589	0.058	1.50136e-109
RPL37A	1.35242e-112	-0.240569	0.974	0.939	3.80192e-108
PCF11	1.36799e-112	0.63965	0.543	0.042	3.84571e-108
RSRC2	1.4237e-112	0.666293	0.648	0.089	4.0023e-108
TAGAP	2.45014e-112	0.698728	0.51	0.03	6.88785e-108
SRSF5	4.2119e-112	0.74483	0.858	0.208	1.18405e-107
HNRNPH1	8.92535e-112	0.66408	0.652	0.092	2.50909e-107
ANKRD12	9.41587e-112	0.674325	0.667	0.098	2.64699e-107
BRD2	3.05967e-111	0.70034	0.654	0.096	8.60135e-107
JUND	4.91324e-111	0.773623	0.959	0.35	1.38121e-106
KLF10	2.04348e-110	0.724158	0.542	0.046	5.74464e-106
HSPH1	3.94409e-110	0.814216	0.595	0.076	1.10876e-105
FRMD4B	5.16903e-110	0.690323	0.683	0.111	1.45312e-105
IL10RA	5.53322e-110	0.664405	0.701	0.118	1.5555e-105
RPL41	7.91706e-110	-0.18792	0.99	0.965	2.22564e-105
TAF1D	2.49598e-109	0.630331	0.556	0.052	7.0167e-105
C5AR1	5.64541e-109	0.745477	0.633	0.097	1.58704e-104
TSC22D2	1.16453e-108	0.651598	0.501	0.029	3.27374e-104
RNF149	1.75231e-108	0.644415	0.614	0.079	4.9261e-104
PLAUR	8.87072e-108	0.824208	0.618	0.1	2.49374e-103
AZIN1-AS1	1.14492e-107	0.731368	0.436	0.004	3.2186e-103
TRA2A	6.9006e-107	0.623208	0.501	0.033	1.9399e-102
RPS23	1.82045e-106	-0.233726	0.974	0.954	5.11764e-102
NCOA7	5.65809e-106	0.80835	0.543	0.061	1.5906e-101
MS4A7	3.7468e-105	0.597617	0.986	0.599	1.0533e-100
PLK3	1.60408e-104	0.60286	0.469	0.022	4.50939e-100
TNFAIP2	2.14573e-104	0.618654	0.497	0.033	6.03208e-100
ZEB2	4.9494e-104	0.728716	0.794	0.192	1.39137e-99
AC253572.2	8.83333e-104	0.73934	0.432	0.009	2.48323e-99
NEU1	1.09097e-103	0.693612	0.566	0.071	3.06694e-99
IVNS1ABP	1.09199e-103	0.654772	0.575	0.068	3.0698e-99
RPS19	3.72195e-103	-0.220367	0.978	0.954	1.04631e-98
MERTK	4.22304e-103	0.7142	0.8	0.189	1.18718e-98
CELF2	4.94134e-103	0.674414	0.702	0.137	1.38911e-98
NUFIP2	7.09309e-103	0.651384	0.605	0.085	1.99401e-98
PDGFB	8.90046e-103	0.708393	0.519	0.047	2.5021e-98
PTPRE	1.19781e-102	0.700026	0.695	0.136	3.36729e-98
LCP2	2.54103e-102	0.687805	0.605	0.088	7.14333e-98
SFMBT2	2.68917e-102	0.658896	0.631	0.098	7.5598e-98
TRIM38	2.86653e-101	0.611588	0.522	0.049	8.05838e-97
CSRNP1	3.21166e-101	0.628629	0.459	0.022	9.02863e-97
TMSB10	7.59166e-101	-0.232353	0.968	0.946	2.13417e-96
LINC-PINT	1.20755e-100	0.604933	0.436	0.013	3.39468e-96
ATP5F1E	2.74885e-100	-0.264435	0.96	0.894	7.72758e-96
TLR4	2.78732e-100	0.685586	0.702	0.143	7.83571e-96
AL021155.5	9.47794e-100	0.606717	0.444	0.019	2.66444e-95
RBBP6	2.10266e-99	0.581773	0.48	0.033	5.911e-95
DDIT3	2.361e-99	0.630966	0.53	0.056	6.63724e-95
PDK4	2.41638e-99	0.904493	0.55	0.081	6.79293e-95
THUMPD3-AS1	2.59034e-99	0.602781	0.452	0.021	7.28196e-95
AMD1	4.1156e-99	0.624476	0.588	0.084	1.15698e-94
RASSF4	5.43946e-99	0.584093	0.54	0.058	1.52914e-94
AC103591.3	7.51354e-99	0.690353	0.428	0.014	2.11221e-94
MIDN	1.24032e-98	0.63766	0.612	0.093	3.4868e-94
IFRD1	4.35472e-98	0.595745	0.472	0.032	1.2242e-93
KLF7	5.74162e-98	0.593808	0.473	0.032	1.61408e-93
CREM	7.89451e-98	0.694274	0.67	0.131	2.2193e-93
VMP1	1.96156e-97	0.682063	0.589	0.092	5.51433e-93
SLC4A7	2.33441e-97	0.660369	0.71	0.15	6.56248e-93
ZSWIM6	3.09688e-97	0.568034	0.556	0.068	8.70596e-93
TLE4	3.46895e-97	0.611516	0.504	0.047	9.75192e-93
DNAJA1	7.81174e-97	0.719225	0.771	0.198	2.19604e-92
ANKRD11	1.02597e-96	0.58045	0.572	0.077	2.8842e-92
RPL28	2.88951e-96	-0.191185	0.978	0.949	8.12299e-92
RPL13	5.30733e-96	-0.188367	0.989	0.964	1.492e-91
GOLGA4	6.75501e-96	0.647258	0.655	0.121	1.89897e-91
RPS18	1.63266e-95	-0.222467	0.968	0.928	4.58973e-91
IRS2	1.74246e-95	0.623059	0.52	0.057	4.8984e-91
MYLIP	2.04704e-95	0.586862	0.522	0.056	5.75463e-91
ANKRD44	2.36222e-95	0.558517	0.494	0.044	6.64066e-91
RPS27A	2.92692e-95	-0.222278	0.961	0.93	8.22816e-91
RPS29	5.19727e-95	-0.247323	0.962	0.938	1.46106e-90
PIK3R1	5.73915e-95	0.616363	0.616	0.104	1.61339e-90
JMJD1C	1.33594e-94	0.590669	0.563	0.075	3.7556e-90
PELI1	1.35586e-94	0.595752	0.541	0.065	3.81159e-90
CEP170	1.4214e-94	0.590132	0.599	0.091	3.99584e-90
PLAU	1.50676e-94	0.740828	0.496	0.054	4.23579e-90
SRSF3	1.76536e-94	0.69893	0.873	0.259	4.96278e-90
RPS12	1.79429e-94	-0.218427	0.972	0.94	5.0441e-90
CHD9	2.5969e-94	0.613929	0.72	0.15	7.30041e-90
MAT2A	3.03312e-94	0.583262	0.563	0.076	8.5267e-90
MEF2A	3.26531e-94	0.690412	0.897	0.264	9.17943e-90
HNRNPU	1.29993e-93	0.710947	0.786	0.211	3.65436e-89
RPS24	1.5575e-93	-0.201619	0.978	0.945	4.37845e-89
EPC1	2.58282e-93	0.546697	0.491	0.045	7.26082e-89
ICAM1	4.79374e-93	0.612266	0.469	0.038	1.34762e-88
MIR29B2CHG	7.46379e-93	0.575421	0.437	0.024	2.09822e-88
SUSD6	1.76066e-92	0.569242	0.571	0.083	4.94957e-88
RPL39	3.67018e-92	-0.184495	0.982	0.921	1.03176e-87
PKN2	4.47385e-92	0.562294	0.56	0.079	1.25769e-87
RPL34	5.06819e-92	-0.21053	0.975	0.93	1.42477e-87
B4GALT1	1.71618e-91	0.582906	0.56	0.079	4.82452e-87
SRGAP2B	1.76593e-91	0.58407	0.555	0.078	4.96439e-87
GNA13	3.45722e-91	0.582626	0.585	0.093	9.71893e-87
ARL4C	9.73617e-91	0.728947	0.613	0.123	2.73703e-86
FAM53C	1.37381e-90	0.556047	0.424	0.022	3.86206e-86
ADAM28	2.13965e-90	0.571845	0.616	0.107	6.01497e-86
SON	2.8244e-90	0.683847	0.912	0.285	7.93994e-86
ZNF331	3.31259e-90	0.66348	0.485	0.052	9.31234e-86
BAZ2B	3.92318e-90	0.553971	0.539	0.072	1.10288e-85
RPS27	4.18389e-90	-0.204085	0.98	0.951	1.17618e-85
CACNB4	8.77789e-90	0.583028	0.536	0.071	2.46764e-85
MAML2	1.23503e-89	0.549532	0.482	0.05	3.47191e-85
YME1L1	1.28366e-89	0.579454	0.602	0.102	3.60864e-85
STK4	1.51587e-89	0.553332	0.574	0.089	4.2614e-85
ZFP36L2	2.3007e-89	0.709668	0.933	0.376	6.46772e-85
CHD2	2.59174e-89	0.547286	0.529	0.067	7.2859e-85
RPS28	3.37006e-89	-0.204434	0.973	0.935	9.47391e-85
MKNK1	7.26221e-89	0.612573	0.688	0.147	2.04155e-84
ZNF503	7.94086e-89	0.585574	0.448	0.036	2.23234e-84
TMEM107	1.011e-88	0.611656	0.458	0.041	2.84211e-84
GPR183	2.42382e-88	0.72755	0.519	0.079	6.81384e-84
SRGAP2C	3.82399e-88	0.557205	0.534	0.073	1.075e-83
PLEK	5.69608e-88	0.713079	0.715	0.188	1.60128e-83
HIST1H4C	6.73965e-88	0.656299	0.636	0.134	1.89465e-83
INTS6	1.08138e-87	0.557286	0.457	0.04	3.03998e-83
RPL37	1.37138e-87	-0.205083	0.964	0.937	3.85521e-83
RPL13A	2.60735e-87	-0.182148	0.974	0.914	7.3298e-83
FTX	4.45022e-87	0.515367	0.429	0.029	1.25105e-82
RPL10	8.35644e-87	-0.174034	0.986	0.946	2.34916e-82
PFKFB3	8.38419e-87	0.599614	0.577	0.099	2.35696e-82
IRF2BP2	1.08762e-86	0.570405	0.644	0.125	3.05751e-82
SRRM2	1.39609e-86	0.618283	0.793	0.203	3.92469e-82
USP15	1.42784e-86	0.524515	0.515	0.066	4.01395e-82
HNRNPDL	1.97101e-86	0.623874	0.805	0.219	5.54091e-82
IER5L	2.5334e-86	0.556742	0.462	0.044	7.12189e-82
RPS14	2.75957e-86	-0.21142	0.964	0.929	7.75771e-82
RPL19	4.99641e-86	-0.195767	0.967	0.925	1.40459e-81
CXorf21	1.04245e-85	0.593476	0.401	0.02	2.93055e-81
SF1	1.9566e-85	0.547976	0.559	0.089	5.5004e-81
HES1	2.9728e-85	0.651764	0.41	0.026	8.35713e-81
TNFRSF1B	3.01036e-85	0.596619	0.698	0.159	8.46273e-81
PTGER4	5.58083e-85	0.582104	0.387	0.015	1.56888e-80
HNRNPA2B1	6.23405e-85	0.656771	0.968	0.449	1.75252e-80
ETS2	1.01431e-84	0.561645	0.609	0.114	2.85143e-80
ATF4	1.04194e-84	0.545881	0.555	0.087	2.92911e-80
AIF1	1.91136e-84	-0.222795	0.962	0.901	5.37321e-80
ADAP2	3.32967e-84	0.636087	0.781	0.212	9.36035e-80
GLS	2.07805e-83	0.536517	0.458	0.046	5.84181e-79
TCOF1	5.86272e-83	0.558608	0.401	0.024	1.64813e-78
ABCA1	5.94744e-83	0.625141	0.793	0.221	1.67194e-78
RPS4X	7.49545e-83	-0.20605	0.972	0.925	2.10712e-78
AKAP13	1.6779e-82	0.576224	0.708	0.169	4.71692e-78
MED13L	3.06234e-82	0.513314	0.535	0.083	8.60885e-78
AKAP9	5.36743e-82	0.544008	0.568	0.099	1.50889e-77
NRP2	6.41666e-82	0.583426	0.492	0.066	1.80385e-77
LINC01578	6.69583e-82	0.530655	0.595	0.111	1.88233e-77
ARRDC3	7.43792e-82	0.581033	0.434	0.04	2.09095e-77
DDIT4	7.68498e-82	0.618012	0.464	0.056	2.1604e-77
RPL32	7.86005e-82	-0.205074	0.973	0.921	2.20962e-77
GPCPD1	8.83644e-82	0.514726	0.468	0.054	2.4841e-77
DDX17	1.14371e-81	0.601921	0.796	0.221	3.2152e-77
AC004687.1	1.69413e-81	0.505903	0.358	0.009	4.76254e-77
B3GNT5	2.47327e-81	0.552594	0.446	0.045	6.95286e-77
CHD1	5.29466e-81	0.508917	0.484	0.062	1.48843e-76
LINC00996	6.21981e-81	0.511838	0.474	0.057	1.74851e-76
ARID1B	1.28141e-80	0.499186	0.437	0.042	3.60229e-76
PTGS2	1.4292e-80	0.722502	0.381	0.021	4.01776e-76
RPL27A	2.30721e-80	-0.201036	0.962	0.906	6.48602e-76
RPL26	2.94684e-80	-0.203773	0.965	0.913	8.28415e-76
SPRY2	3.42598e-80	0.561482	0.484	0.065	9.63112e-76
ARHGAP21	6.12421e-80	0.536008	0.588	0.11	1.72164e-75
MYADM	6.70846e-80	0.557541	0.414	0.034	1.88588e-75
RPS15A	8.97273e-80	-0.219178	0.945	0.896	2.52241e-75
SRSF2	1.06868e-79	0.556371	0.645	0.142	3.00427e-75
PER1	3.32263e-79	0.486801	0.388	0.023	9.34059e-75
GOLGB1	3.54063e-79	0.531851	0.575	0.107	9.95343e-75
ABL2	4.4475e-79	0.547497	0.373	0.018	1.25028e-74
SERTAD1	8.26002e-79	0.495524	0.423	0.039	2.32206e-74
CD84	2.06475e-78	0.613326	0.781	0.227	5.80443e-74
CCL2	4.53255e-78	0.877985	0.527	0.108	1.27419e-73
UBA52	5.26364e-78	-0.206369	0.951	0.874	1.47971e-73
FPR1	5.87329e-78	0.538582	0.547	0.096	1.6511e-73
RPLP2	6.29053e-78	-0.205856	0.951	0.88	1.76839e-73
POU2F2	9.52441e-78	0.513974	0.452	0.054	2.6775e-73
RPL23A	2.32927e-77	-0.222694	0.946	0.879	6.54803e-73
SLC31A2	2.41492e-77	0.513673	0.466	0.061	6.78881e-73
LPAR6	3.2731e-77	0.592238	0.791	0.221	9.20133e-73
CHMP1B	3.63766e-77	0.574528	0.551	0.105	1.02262e-72
C3AR1	3.6637e-77	0.610418	0.795	0.243	1.02994e-72
KCNQ1OT1	7.15316e-77	0.527895	0.365	0.018	2.0109e-72
GNAI3	8.99291e-77	0.496075	0.544	0.095	2.52809e-72
Z93241.1	1.41992e-76	0.466751	0.335	0.007	3.99169e-72
GPBP1	2.9925e-76	0.466931	0.493	0.072	8.41252e-72
NAIP	9.04674e-76	0.516587	0.627	0.137	2.54322e-71
AL499604.1	9.40322e-76	0.46889	0.35	0.013	2.64343e-71
RPL11	1.18624e-75	-0.177675	0.974	0.917	3.33474e-71
EIF4A2	1.68147e-75	0.609616	0.816	0.244	4.72695e-71
SH2B3	2.11888e-75	0.518223	0.602	0.126	5.9566e-71
THEMIS2	2.86529e-75	0.505319	0.577	0.114	8.05491e-71
KLHL6	3.25017e-75	0.472719	0.378	0.025	9.13687e-71
HSPA5	6.35656e-75	0.556183	0.671	0.166	1.78696e-70
ZNF267	8.11528e-75	0.480374	0.39	0.031	2.28137e-70
RPS8	1.22644e-74	-0.175723	0.979	0.939	3.44775e-70
CPEB4	1.39872e-74	0.507786	0.522	0.089	3.93209e-70
AC091271.1	1.58043e-74	0.478426	0.339	0.011	4.44289e-70
RPL21	2.11749e-74	-0.189172	0.968	0.929	5.95268e-70
GATAD1	2.29129e-74	0.468275	0.423	0.046	6.44127e-70
ARHGAP24	2.4308e-74	0.487789	0.411	0.041	6.83348e-70
CCDC88A	2.98577e-74	0.520955	0.64	0.142	8.39359e-70
HSP90AA1	3.32551e-74	0.512483	0.982	0.699	9.34867e-70
GTF2B	3.61093e-74	0.474143	0.465	0.064	1.01511e-69
TUT7	3.99267e-74	0.468254	0.433	0.05	1.12242e-69
IFI30	5.23917e-74	0.643883	0.862	0.332	1.47283e-69
RPS3A	5.47362e-74	-0.202191	0.961	0.903	1.53875e-69
STX11	1.00604e-73	0.499571	0.393	0.034	2.82818e-69
MIS18BP1	2.14426e-73	0.535467	0.624	0.143	6.02795e-69
RPS25	2.64904e-73	-0.200293	0.952	0.871	7.44698e-69
EEF1A1	7.87325e-73	-0.125913	0.996	0.986	2.21333e-68
PSMA3-AS1	1.15864e-72	0.428705	0.375	0.028	3.25716e-68
KMT2E	1.32677e-72	0.459802	0.487	0.076	3.72981e-68
BHLHE40	1.56255e-72	0.502097	0.401	0.039	4.39265e-68
BCLAF1	1.72402e-72	0.465838	0.564	0.11	4.84658e-68
ATF7IP	2.91062e-72	0.452169	0.436	0.054	8.18234e-68
PTAFR	2.93829e-72	0.511689	0.641	0.153	8.26012e-68
SLC1A3	2.99097e-72	0.561112	0.546	0.111	8.40822e-68
HIF1A	3.52178e-72	0.591531	0.726	0.214	9.90044e-68
TBC1D12	3.73112e-72	0.436427	0.393	0.035	1.04889e-67
BOD1L1	3.83528e-72	0.490447	0.575	0.118	1.07817e-67
RPS2	4.00127e-72	-0.183352	0.969	0.9	1.12484e-67
RBM47	4.90821e-72	0.484135	0.54	0.103	1.3798e-67
NKTR	5.26593e-72	0.453587	0.4	0.04	1.48036e-67
B2M	1.03693e-71	-0.102676	1	0.992	2.91501e-67
DUSP2	2.19878e-71	0.546735	0.337	0.015	6.18122e-67
SDCCAG8	2.45704e-71	0.458325	0.517	0.093	6.90722e-67
SRGAP1	2.77729e-71	0.452579	0.407	0.043	7.80751e-67
SF3B1	5.16452e-71	0.501038	0.675	0.167	1.45185e-66
RPL36	1.17269e-70	-0.196987	0.942	0.847	3.29667e-66
VASH1	1.47775e-70	0.483019	0.543	0.106	4.15425e-66
RPS6	1.71314e-70	-0.181618	0.961	0.89	4.81598e-66
PNRC2	1.72368e-70	0.456204	0.516	0.094	4.84561e-66
MGAT4A	1.76014e-70	0.527833	0.75	0.206	4.9481e-66
LUC7L3	2.44217e-70	0.453118	0.47	0.073	6.86542e-66
TPM4	3.41187e-70	0.535536	0.603	0.141	9.59144e-66
RPL3	3.59745e-70	-0.172853	0.965	0.881	1.01132e-65
FNIP1	4.28383e-70	0.413892	0.35	0.021	1.20427e-65
RPS15	4.84175e-70	-0.19152	0.958	0.892	1.36111e-65
AAK1	5.17e-70	0.440463	0.49	0.081	1.45339e-65
WDR74	5.51095e-70	0.432299	0.348	0.021	1.54924e-65
GPATCH2L	8.40257e-70	0.444002	0.408	0.045	2.36213e-65
ZNF292	9.78149e-70	0.431453	0.387	0.036	2.74977e-65
XBP1	1.18521e-69	0.46398	0.522	0.097	3.33187e-65
POLR2J3	1.1871e-69	0.413109	0.352	0.023	3.33719e-65
RPL35	1.43244e-69	-0.225598	0.923	0.84	4.02686e-65
ASH1L	2.20889e-69	0.428725	0.409	0.046	6.20964e-65
HAVCR2	2.22445e-69	0.54565	0.73	0.206	6.25339e-65
RPL38	3.99429e-69	-0.19418	0.936	0.85	1.12288e-64
NFE2L2	6.32967e-69	0.532047	0.684	0.185	1.7794e-64
ATM	6.92102e-69	0.510356	0.688	0.179	1.94564e-64
SRSF6	1.05378e-68	0.419908	0.402	0.044	2.96238e-64
CELF1	1.25774e-68	0.44092	0.455	0.067	3.53575e-64
GLUL	1.57692e-68	0.607915	0.9	0.381	4.43304e-64
CSF2RA	1.81717e-68	0.472723	0.622	0.147	5.10843e-64
RPS11	2.85153e-68	-0.167264	0.965	0.897	8.01623e-64
RBM6	3.05969e-68	0.401116	0.367	0.03	8.60139e-64
DHX36	4.26207e-68	0.434491	0.492	0.086	1.19815e-63
HSPD1	6.82082e-68	0.556108	0.605	0.153	1.91747e-63
PAG1	7.02579e-68	0.448861	0.453	0.068	1.97509e-63
ARID4B	8.59266e-68	0.421112	0.415	0.052	2.41557e-63
SNHG12	8.68226e-68	0.419031	0.332	0.018	2.44076e-63
PPIG	1.05074e-67	0.467893	0.575	0.126	2.95384e-63
SRRM1	1.08524e-67	0.490382	0.679	0.179	3.05083e-63
MDM2	1.22805e-67	0.549013	0.469	0.084	3.4523e-63
AL360012.1	1.35996e-67	0.445249	0.316	0.012	3.82313e-63
ZNF207	1.45746e-67	0.429328	0.458	0.07	4.09721e-63
C12orf57	1.82409e-67	0.475605	0.515	0.1	5.12789e-63
ST8SIA4	2.12048e-67	0.456498	0.547	0.115	5.96108e-63
ARID1A	2.31676e-67	0.436761	0.437	0.062	6.51287e-63
FOXO3	2.52163e-67	0.443328	0.422	0.056	7.0888e-63
PDE4B	2.83431e-67	0.473585	0.379	0.04	7.96782e-63
TCF4	3.37346e-67	0.491921	0.564	0.125	9.48348e-63
ZFHX3	3.9301e-67	0.549713	0.801	0.246	1.10483e-62
SCAF11	3.97087e-67	0.503114	0.696	0.188	1.11629e-62
MEF2C	4.45275e-67	0.610849	0.917	0.347	1.25176e-62
RPL12	5.45483e-67	-0.177035	0.961	0.887	1.53346e-62
UBE2D3	6.17329e-67	0.532786	0.773	0.227	1.73544e-62
RPL30	6.65557e-67	-0.178828	0.973	0.919	1.87101e-62
SRSF11	6.77341e-67	0.440517	0.504	0.093	1.90414e-62
IL6R	7.86499e-67	0.41865	0.453	0.071	2.211e-62
RBM5	1.23418e-66	0.404611	0.385	0.041	3.46953e-62
IKZF1	1.33963e-66	0.473329	0.521	0.107	3.76597e-62
PUM1	1.36851e-66	0.409258	0.45	0.068	3.84715e-62
ABCC5	1.60538e-66	0.41845	0.372	0.035	4.51305e-62
DNAJB4	2.12468e-66	0.444434	0.316	0.013	5.97289e-62
STAT3	2.31852e-66	0.436434	0.484	0.085	6.51783e-62
MT-CO3	2.48252e-66	-0.114745	1	0.998	6.97885e-62
YBX3	2.67575e-66	0.511107	0.412	0.057	7.52206e-62
MALT1	3.92445e-66	0.419542	0.345	0.025	1.10324e-61
ADPGK	4.09912e-66	0.416473	0.424	0.058	1.15234e-61
ITGAX	5.25721e-66	0.469968	0.505	0.098	1.47791e-61
CTTNBP2	8.03399e-66	0.450936	0.369	0.036	2.25851e-61
NCOA3	1.52794e-65	0.428733	0.431	0.064	4.29534e-61
CYTH4	1.58866e-65	0.428931	0.486	0.087	4.46604e-61
RNF145	1.68067e-65	0.44298	0.516	0.103	4.72469e-61
HIST1H2BG	2.01438e-65	0.472659	0.311	0.013	5.66281e-61
IL1A	2.02145e-65	0.616717	0.294	0.007	5.68271e-61
RPL17	2.22419e-65	-0.185094	0.95	0.858	6.25264e-61
RHBDF2	3.00488e-65	0.436491	0.453	0.074	8.44732e-61
UGCG	3.88833e-65	0.446207	0.433	0.065	1.09309e-60
MEF2D	4.49226e-65	0.406335	0.368	0.036	1.26286e-60
MAP3K8	4.78581e-65	0.424818	0.338	0.024	1.34539e-60
GCC2	5.82008e-65	0.470724	0.578	0.135	1.63614e-60
ZNF217	6.38046e-65	0.43109	0.42	0.058	1.79368e-60
PNN	6.49351e-65	0.441029	0.422	0.061	1.82545e-60
LINC01480	6.86802e-65	0.52483	0.389	0.05	1.93074e-60
HBEGF	7.50054e-65	0.509787	0.336	0.025	2.10855e-60
DLEU1	1.94761e-64	0.446149	0.313	0.015	5.47512e-60
FNBP4	1.98736e-64	0.380857	0.326	0.02	5.58686e-60
KANSL1	2.29993e-64	0.396158	0.341	0.026	6.46556e-60
CSF3R	2.30103e-64	0.414119	0.425	0.062	6.46866e-60
CHORDC1	2.93854e-64	0.417319	0.387	0.045	8.26083e-60
DNAJB6	3.73694e-64	0.47169	0.594	0.146	1.05053e-59
FGD2	3.99411e-64	0.409816	0.372	0.04	1.12282e-59
LPAR5	4.93411e-64	0.448906	0.59	0.138	1.38708e-59
CIITA	7.66313e-64	0.449554	0.342	0.029	2.15426e-59
RBMX	1.01487e-63	0.434859	0.54	0.115	2.85299e-59
P2RX7	1.12418e-63	0.407961	0.388	0.047	3.1603e-59
FAU	1.56212e-63	-0.161736	0.966	0.879	4.39144e-59
ZEB2-AS1	1.86142e-63	0.43634	0.301	0.012	5.23281e-59
ATP6V0A1	1.90785e-63	0.413748	0.418	0.061	5.36335e-59
FCGR2A	2.20982e-63	0.537503	0.785	0.252	6.21225e-59
HHEX	3.70064e-63	0.428548	0.39	0.05	1.04032e-58
ARID4A	3.80401e-63	0.426995	0.446	0.075	1.06938e-58
DST	3.85829e-63	0.452004	0.517	0.109	1.08464e-58
SSH2	3.97889e-63	0.407645	0.382	0.045	1.11855e-58
RPL9	5.96597e-63	-0.16138	0.958	0.87	1.67715e-58
TNFRSF1A	7.67001e-63	0.432115	0.543	0.12	2.15619e-58
P2RY13	9.32658e-63	0.564103	0.778	0.265	2.62189e-58
STX16	1.15268e-62	0.38703	0.356	0.035	3.2404e-58
ENTPD1	1.21282e-62	0.444081	0.556	0.126	3.40947e-58
MACF1	1.25615e-62	0.461387	0.599	0.146	3.5313e-58
CLN8	1.35851e-62	0.40832	0.405	0.056	3.81905e-58
HNRNPUL1	1.60878e-62	0.429942	0.46	0.082	4.52262e-58
RPL7A	1.71887e-62	-0.183833	0.954	0.877	4.83208e-58
SRGAP3	3.33203e-62	0.387631	0.349	0.033	9.36699e-58
PHIP	3.68698e-62	0.409493	0.436	0.071	1.03648e-57
CCNH	4.33816e-62	0.40624	0.388	0.05	1.21954e-57
TUBB4B	4.66299e-62	0.452544	0.569	0.132	1.31086e-57
CD86	6.85999e-62	0.455293	0.657	0.18	1.92848e-57
MYO1F	9.29366e-62	0.412068	0.538	0.118	2.61263e-57
TSPAN14	1.09433e-61	0.416788	0.456	0.082	3.07638e-57
STK17B	1.26332e-61	0.411104	0.372	0.044	3.55144e-57
SEC14L1	1.40487e-61	0.472676	0.608	0.16	3.94938e-57
ZNF644	1.6899e-61	0.369572	0.388	0.05	4.75065e-57
PRPF4B	1.73195e-61	0.406889	0.464	0.085	4.86886e-57
IFNGR2	2.06073e-61	0.438797	0.529	0.118	5.79313e-57
PIAS1	2.64832e-61	0.392127	0.422	0.065	7.44496e-57
SPAG9	2.84726e-61	0.388479	0.396	0.055	8.00421e-57
SLC43A2	4.37033e-61	0.417046	0.45	0.079	1.22859e-56
RASSF5	6.41284e-61	0.403082	0.403	0.06	1.80278e-56
SMPDL3A	6.9225e-61	0.416489	0.437	0.074	1.94605e-56
IGF1	7.04808e-61	0.475442	0.674	0.191	1.98136e-56
SMG1	1.01425e-60	0.371383	0.331	0.028	2.85126e-56
CLEC2B	1.26956e-60	0.498008	0.605	0.164	3.569e-56
STX7	1.69163e-60	0.436034	0.54	0.125	4.75552e-56
MIR222HG	1.86529e-60	0.399209	0.258	0	5.24369e-56
FNIP2	1.90679e-60	0.403556	0.397	0.056	5.36036e-56
TNRC6B	2.65079e-60	0.414991	0.533	0.118	7.45191e-56
DDX21	3.1238e-60	0.411594	0.458	0.085	8.78161e-56
ATP2B1	3.39892e-60	0.411962	0.516	0.11	9.55504e-56
RPL22	4.56241e-60	-0.20398	0.924	0.809	1.28258e-55
SYAP1	5.06177e-60	0.395297	0.368	0.044	1.42296e-55
RSF1	8.67588e-60	0.386235	0.448	0.081	2.43896e-55
CEP350	9.46603e-60	0.407003	0.464	0.089	2.66109e-55
ZFYVE16	1.21275e-59	0.400268	0.492	0.1	3.40928e-55
JPX	1.24673e-59	0.405139	0.456	0.086	3.50482e-55
SLTM	3.03087e-59	0.394428	0.468	0.091	8.5204e-55
NRIP1	3.48512e-59	0.432345	0.549	0.131	9.79736e-55
AC012368.1	3.8866e-59	0.375684	0.298	0.018	1.0926e-54
MDM4	4.69565e-59	0.382842	0.361	0.043	1.32004e-54
MAFF	5.16924e-59	0.408737	0.273	0.008	1.45318e-54
EIF4E	7.17652e-59	0.548823	0.409	0.074	2.01746e-54
CMTM6	7.28944e-59	0.464828	0.692	0.205	2.04921e-54
PRRC2C	7.60523e-59	0.45775	0.679	0.194	2.13798e-54
LRRFIP1	7.62153e-59	0.419798	0.5	0.107	2.14256e-54
NASP	8.49805e-59	0.399626	0.485	0.099	2.38897e-54
SELENOK	9.60162e-59	0.506789	0.609	0.174	2.69921e-54
IPCEF1	1.01219e-58	0.367267	0.323	0.028	2.84546e-54
MBD4	1.23643e-58	0.400058	0.445	0.082	3.47585e-54
HSPE1	1.3277e-58	0.535883	0.681	0.223	3.73243e-54
YPEL5	1.41054e-58	0.392857	0.42	0.071	3.96532e-54
SLC9A9	1.49145e-58	0.424896	0.535	0.127	4.19277e-54
HSPA9	1.90995e-58	0.400467	0.463	0.089	5.36924e-54
RAP2B	2.13842e-58	0.43235	0.502	0.113	6.01153e-54
CSNK1A1	2.29807e-58	0.43172	0.654	0.181	6.46034e-54
GADD45G	2.85455e-58	0.45764	0.342	0.039	8.02471e-54
CTNND1	3.15215e-58	0.411057	0.537	0.126	8.86131e-54
ANKH	3.81015e-58	0.410528	0.374	0.051	1.07111e-53
XAF1	4.34608e-58	0.414277	0.374	0.052	1.22177e-53
RIN2	4.42834e-58	0.410616	0.451	0.084	1.24489e-53
RC3H1	5.91292e-58	0.343469	0.326	0.03	1.66224e-53
IDI1	6.51961e-58	0.373205	0.394	0.06	1.83279e-53
GBP2	6.60893e-58	0.461299	0.361	0.047	1.8579e-53
NFIA	9.08188e-58	0.397932	0.38	0.054	2.5531e-53
GABARAPL1	1.34298e-57	0.378724	0.321	0.029	3.77538e-53
TNRC6A	1.49053e-57	0.355225	0.32	0.028	4.19018e-53
DAAM1	1.65187e-57	0.397125	0.393	0.06	4.64373e-53
LIMS1	1.70101e-57	0.50892	0.751	0.245	4.78187e-53
FGD4	1.73535e-57	0.399767	0.379	0.054	4.87842e-53
DDX39B	1.77814e-57	0.361011	0.407	0.066	4.99872e-53
DOCK8	1.82603e-57	0.416908	0.608	0.159	5.13335e-53
MYO9B	2.32091e-57	0.380131	0.48	0.098	6.52454e-53
INPP5D	2.76885e-57	0.403479	0.545	0.13	7.78379e-53
2024-03-01	3.4845e-57	0.421835	0.451	0.091	9.79562e-53
SNRNP70	4.85966e-57	0.371118	0.426	0.075	1.36615e-52
RGS12	5.49641e-57	0.359204	0.325	0.032	1.54515e-52
DOCK10	8.85136e-57	0.367736	0.408	0.067	2.48829e-52
PLEKHO1	9.38189e-57	0.470686	0.744	0.234	2.63744e-52
PPP1R12A	1.07223e-56	0.373117	0.443	0.084	3.01426e-52
RPS20	1.09639e-56	-0.165984	0.93	0.84	3.08217e-52
KLF3	1.74864e-56	0.405927	0.487	0.107	4.91577e-52
PARP14	1.80384e-56	0.404606	0.527	0.126	5.07096e-52
DDX24	1.85332e-56	0.427187	0.629	0.174	5.21006e-52
ABCG1	2.22476e-56	0.388565	0.472	0.099	6.25424e-52
TRIM8	2.71559e-56	0.377481	0.37	0.053	7.63407e-52
JMJD6	3.90625e-56	0.343261	0.305	0.024	1.09813e-51
HELZ	4.51615e-56	0.368215	0.42	0.074	1.26958e-51
SOCS3	4.61521e-56	0.431671	0.281	0.015	1.29743e-51
ARHGAP25	5.69848e-56	0.385031	0.414	0.073	1.60196e-51
RPL22L1	6.12869e-56	0.383997	0.487	0.107	1.7229e-51
RUNX3	6.74046e-56	0.377281	0.409	0.071	1.89488e-51
ZRANB2	6.90081e-56	0.361989	0.439	0.084	1.93996e-51
ZNF655	7.65321e-56	0.346565	0.337	0.039	2.15147e-51
DEGS1	9.16104e-56	0.3825	0.533	0.127	2.57535e-51
FCGR1B	9.33516e-56	0.449131	0.581	0.156	2.6243e-51
DIP2A	1.0285e-55	0.356507	0.34	0.04	2.89131e-51
AFF4	1.10331e-55	0.365048	0.425	0.077	3.10162e-51
ATP1B1	1.27908e-55	0.448204	0.587	0.158	3.59576e-51
KMT2C	1.35986e-55	0.364382	0.466	0.095	3.82283e-51
AC079015.1	1.58088e-55	0.392111	0.344	0.043	4.44416e-51
PHF3	1.59595e-55	0.375748	0.423	0.078	4.48654e-51
TUT4	1.63602e-55	0.362584	0.336	0.039	4.59919e-51
ARL4A	1.75247e-55	0.384308	0.291	0.02	4.92655e-51
LPIN2	1.75471e-55	0.412733	0.602	0.163	4.93284e-51
RPL6	1.77978e-55	-0.177766	0.953	0.827	5.00332e-51
TET2	2.18301e-55	0.354255	0.313	0.029	6.13687e-51
FMNL1	2.30732e-55	0.36696	0.364	0.051	6.48633e-51
USP8	2.31074e-55	0.36797	0.434	0.082	6.49596e-51
BMP2K	2.4811e-55	0.458156	0.717	0.222	6.97488e-51
RBMS1	2.62307e-55	0.34607	0.37	0.053	7.37397e-51
ADRB2	3.09127e-55	0.346395	0.27	0.012	8.69018e-51
MLXIP	3.24232e-55	0.360181	0.337	0.04	9.11481e-51
RAB20	3.54698e-55	0.401519	0.47	0.102	9.97126e-51
PLIN2	4.26402e-55	0.478798	0.423	0.084	1.1987e-50
SYNRG	4.99342e-55	0.34619	0.367	0.052	1.40375e-50
ATP1A1	6.08738e-55	0.388008	0.529	0.128	1.71129e-50
SLC2A3	7.41739e-55	0.409674	0.309	0.029	2.08518e-50
U2SURP	8.02335e-55	0.371677	0.477	0.104	2.25552e-50
TLR1	8.1466e-55	0.369157	0.43	0.082	2.29017e-50
SPEN	1.2552e-54	0.362033	0.347	0.045	3.52861e-50
CACUL1	2.11726e-54	0.354192	0.36	0.051	5.95204e-50
SPATA13	2.14018e-54	0.376614	0.404	0.072	6.01649e-50
SP100	2.44094e-54	0.397626	0.542	0.137	6.86197e-50
HOOK3	2.99821e-54	0.360105	0.367	0.054	8.42856e-50
C6orf62	3.15051e-54	0.487631	0.782	0.268	8.85671e-50
SRSF10	3.30617e-54	0.350469	0.386	0.063	9.29429e-50
RAPGEF6	3.84868e-54	0.358272	0.432	0.083	1.08194e-49
ARL5B	4.09947e-54	0.353247	0.28	0.018	1.15244e-49
CREBRF	4.55342e-54	0.377564	0.499	0.116	1.28006e-49
GNAQ	4.96039e-54	0.375606	0.451	0.094	1.39447e-49
NR3C1	5.03294e-54	0.38103	0.511	0.121	1.41486e-49
LNPEP	6.45093e-54	0.353115	0.403	0.072	1.81349e-49
BCL2	7.76246e-54	0.343743	0.296	0.024	2.18218e-49
RERE	8.87307e-54	0.328215	0.335	0.041	2.4944e-49
IRF1	1.01228e-53	0.398366	0.347	0.047	2.84573e-49
DOCK4	1.04267e-53	0.470045	0.73	0.24	2.93116e-49
IDS	1.22597e-53	0.389014	0.525	0.128	3.44645e-49
TOB2	1.35465e-53	0.332524	0.3	0.026	3.8082e-49
DENND3	1.37393e-53	0.356716	0.329	0.039	3.86238e-49
RNF166	1.45605e-53	0.353332	0.389	0.065	4.09325e-49
PLSCR1	1.52653e-53	0.369846	0.487	0.111	4.29137e-49
PHACTR4	1.59933e-53	0.33348	0.309	0.03	4.49605e-49
TTC14	2.03961e-53	0.341855	0.311	0.031	5.73375e-49
NIPBL	2.20679e-53	0.39198	0.495	0.116	6.20372e-49
WAC	2.55029e-53	0.353177	0.476	0.106	7.16938e-49
PLEKHO2	3.00031e-53	0.381231	0.439	0.091	8.43448e-49
MAFG	3.11161e-53	0.340859	0.302	0.028	8.74736e-49
ELL2	3.45386e-53	0.370208	0.318	0.035	9.70948e-49
SQSTM1	3.59667e-53	0.436663	0.667	0.202	1.0111e-48
PLCB2	3.64489e-53	0.357671	0.381	0.063	1.02465e-48
JDP2	3.66848e-53	0.351998	0.314	0.033	1.03128e-48
TMEM106A	4.0471e-53	0.353733	0.317	0.035	1.13772e-48
ZBTB7A	4.64334e-53	0.345005	0.373	0.058	1.30534e-48
PSME4	4.72489e-53	0.365181	0.337	0.044	1.32826e-48
CCR1	6.06383e-53	0.408382	0.484	0.114	1.70466e-48
PLXDC2	7.18865e-53	0.518845	0.864	0.332	2.02087e-48
SETX	8.37629e-53	0.391839	0.55	0.142	2.35474e-48
SIPA1L2	8.99721e-53	0.332596	0.358	0.052	2.5293e-48
ETF1	9.17766e-53	0.351331	0.396	0.07	2.58002e-48
BRD4	1.06307e-52	0.338465	0.402	0.072	2.98851e-48
LPCAT2	1.08524e-52	0.390414	0.575	0.155	3.05083e-48
RILPL2	1.62184e-52	0.380894	0.403	0.075	4.5593e-48
RABGGTB	1.63634e-52	0.335045	0.332	0.042	4.60009e-48
ADGRE2	1.71598e-52	0.346527	0.293	0.025	4.82397e-48
SMAD7	1.72996e-52	0.346875	0.301	0.029	4.86328e-48
TAOK3	1.77384e-52	0.35103	0.448	0.094	4.98663e-48
CHST11	1.80882e-52	0.346018	0.361	0.055	5.08495e-48
TM6SF1	1.94498e-52	0.376633	0.543	0.141	5.46771e-48
NSRP1	1.99572e-52	0.346817	0.39	0.067	5.61035e-48
TENT2	2.3593e-52	0.332903	0.306	0.031	6.63246e-48
CHD7	2.62353e-52	0.341154	0.328	0.041	7.37525e-48
ARHGAP18	2.78839e-52	0.370126	0.438	0.093	7.83872e-48
ZMYND8	3.64764e-52	0.328335	0.3	0.029	1.02542e-47
TCF7L2	3.95354e-52	0.325476	0.281	0.021	1.11142e-47
SLC3A2	4.58903e-52	0.394738	0.567	0.156	1.29007e-47
C1QA	5.03548e-52	-0.101436	0.999	0.962	1.41557e-47
SREBF1	5.43159e-52	0.343524	0.445	0.094	1.52693e-47
ELMO1	5.80801e-52	0.331625	0.327	0.041	1.63275e-47
EVL	5.88096e-52	0.372054	0.528	0.132	1.65326e-47
HIST1H2AC	6.23875e-52	0.392155	0.398	0.074	1.75384e-47
SLC8A1	1.19817e-51	0.36722	0.491	0.117	3.36828e-47
DIPK2A	1.22888e-51	0.357627	0.343	0.049	3.45462e-47
MYCBP2	1.59858e-51	0.36065	0.501	0.123	4.49392e-47
RBM26	1.9633e-51	0.335608	0.342	0.049	5.51923e-47
HP1BP3	2.16753e-51	0.360663	0.534	0.136	6.09337e-47
MBP	2.18677e-51	0.381265	0.479	0.114	6.14745e-47
GPRIN3	2.18888e-51	0.352635	0.414	0.082	6.15337e-47
RPS13	2.24641e-51	-0.150725	0.954	0.876	6.31512e-47
BAG3	2.34165e-51	0.412378	0.251	0.011	6.58283e-47
WASHC4	2.52355e-51	0.380949	0.535	0.138	7.09419e-47
SH3BP2	2.88038e-51	0.33034	0.351	0.052	8.09731e-47
MTSS1	3.60259e-51	0.355989	0.338	0.047	1.01276e-46
SLC11A2	3.67504e-51	0.341347	0.31	0.035	1.03313e-46
OTULINL	3.72125e-51	0.435457	0.679	0.214	1.04612e-46
BLOC1S6	3.95594e-51	0.356864	0.436	0.092	1.1121e-46
NCOR2	4.08103e-51	0.358878	0.43	0.089	1.14726e-46
SPRY1	5.39466e-51	0.461388	0.313	0.04	1.51655e-46
RPL29	5.60681e-51	-0.165645	0.937	0.828	1.57619e-46
SMURF2	5.75391e-51	0.328794	0.294	0.029	1.61754e-46
STX4	6.10756e-51	0.36181	0.356	0.056	1.71696e-46
AC079753.2	6.32e-51	0.39575	0.221	0	1.77668e-46
SIGLEC8	6.48117e-51	0.372881	0.517	0.132	1.82199e-46
CD93	6.56875e-51	0.375411	0.485	0.116	1.84661e-46
BLNK	7.18543e-51	0.363692	0.449	0.099	2.01997e-46
TBRG1	7.26224e-51	0.321162	0.308	0.034	2.04156e-46
OLMALINC	8.07495e-51	0.340437	0.263	0.017	2.27003e-46
RPL36A	8.35283e-51	-0.16038	0.94	0.817	2.34815e-46
RCC2	8.51783e-51	0.340101	0.368	0.062	2.39453e-46
MPHOSPH8	8.82693e-51	0.350305	0.44	0.094	2.48143e-46
LCOR	9.51725e-51	0.32357	0.343	0.05	2.67549e-46
AZIN1	9.9881e-51	0.350825	0.404	0.077	2.80786e-46
DDX6	1.0522e-50	0.336276	0.451	0.098	2.95795e-46
CMKLR1	1.0815e-50	0.357182	0.427	0.088	3.0403e-46
DSE	1.71287e-50	0.402292	0.361	0.062	4.81521e-46
NFIC	1.75453e-50	0.401968	0.623	0.187	4.93234e-46
USP16	2.0377e-50	0.316829	0.349	0.053	5.72838e-46
RPS16	2.61297e-50	-0.127708	0.963	0.859	7.34557e-46
GGA1	2.85967e-50	0.318711	0.306	0.034	8.03909e-46
CREB1	3.36922e-50	0.334231	0.344	0.052	9.47156e-46
IL18	4.12276e-50	0.434186	0.692	0.22	1.15899e-45
MAP2K3	4.87949e-50	0.318267	0.267	0.019	1.37172e-45
PABPN1	5.66778e-50	0.314802	0.348	0.053	1.59332e-45
LAIR1	5.74438e-50	0.397228	0.596	0.173	1.61486e-45
ZMIZ1	7.43299e-50	0.322962	0.332	0.047	2.08956e-45
TAL1	9.45217e-50	0.34159	0.313	0.039	2.65719e-45
KMT2E-AS1	1.14142e-49	0.307798	0.243	0.01	3.20875e-45
UBAC2	1.17248e-49	0.33358	0.352	0.056	3.29608e-45
ITGAV	1.18155e-49	0.381731	0.515	0.136	3.32157e-45
SNHG1	1.19211e-49	0.313327	0.259	0.017	3.35125e-45
ARHGAP22	1.38321e-49	0.313752	0.316	0.04	3.88848e-45
ADCY7	1.61561e-49	0.322318	0.352	0.056	4.54181e-45
ACAP2	1.89996e-49	0.35421	0.506	0.128	5.34118e-45
ST3GAL6	2.30703e-49	0.332043	0.344	0.053	6.48553e-45
ARRDC2	2.45144e-49	0.337657	0.286	0.029	6.89149e-45
NRP1	2.50966e-49	0.404866	0.592	0.175	7.05516e-45
ATP8B4	2.98633e-49	0.320601	0.35	0.056	8.39518e-45
PIK3IP1	3.1439e-49	0.348592	0.348	0.056	8.83813e-45
SWAP70	3.31573e-49	0.346158	0.465	0.109	9.32119e-45
EP300	3.35369e-49	0.320354	0.369	0.064	9.4279e-45
RNF13	3.98187e-49	0.398054	0.613	0.184	1.11938e-44
RSBN1L	4.0112e-49	0.31028	0.328	0.046	1.12763e-44
ZDHHC14	4.25151e-49	0.321601	0.328	0.046	1.19518e-44
MANBA	4.53058e-49	0.32	0.362	0.062	1.27364e-44
NEDD9	5.2969e-49	0.325208	0.249	0.013	1.48906e-44
NEMF	5.7112e-49	0.334708	0.382	0.071	1.60553e-44
DDX46	5.76525e-49	0.34112	0.475	0.114	1.62073e-44
SLC25A36	5.96117e-49	0.32375	0.31	0.039	1.6758e-44
HMOX1	6.05434e-49	0.414067	0.665	0.214	1.702e-44
BNIP2	6.33528e-49	0.349021	0.507	0.13	1.78097e-44
ZNF148	8.3785e-49	0.327649	0.372	0.066	2.35536e-44
ORMDL1	1.00983e-48	0.3194	0.396	0.078	2.83883e-44
KDM5A	1.05631e-48	0.33866	0.423	0.091	2.96951e-44
TMCC3	1.26036e-48	0.323974	0.299	0.034	3.54311e-44
LINC00963	1.36798e-48	0.340706	0.331	0.05	3.84567e-44
PURA	1.39932e-48	0.310735	0.332	0.049	3.93378e-44
AKIRIN1	1.41119e-48	0.319171	0.371	0.066	3.96713e-44
ADORA3	1.53787e-48	0.369058	0.472	0.116	4.32326e-44
OSBPL11	1.55473e-48	0.319508	0.393	0.076	4.37067e-44
P2RX4	1.5921e-48	0.323319	0.349	0.057	4.47571e-44
SPIDR	1.59782e-48	0.31706	0.265	0.021	4.49179e-44
SSH1	1.66265e-48	0.311865	0.332	0.049	4.67405e-44
CORO7	1.74778e-48	0.313729	0.395	0.077	4.91336e-44
ZNF791	1.82795e-48	0.318328	0.276	0.025	5.13874e-44
MBNL1	1.93632e-48	0.420666	0.716	0.236	5.44339e-44
MPEG1	1.94472e-48	0.411636	0.609	0.19	5.46699e-44
HNRNPH3	2.02693e-48	0.346461	0.521	0.137	5.69811e-44
TMEM165	2.03776e-48	0.319956	0.367	0.065	5.72855e-44
TOB1	2.48902e-48	0.336505	0.361	0.063	6.99713e-44
PRDM2	3.4602e-48	0.301183	0.295	0.033	9.72731e-44
MRC2	3.48185e-48	0.324758	0.392	0.076	9.78818e-44
ADAM17	3.60844e-48	0.323704	0.306	0.039	1.01441e-43
RAB1A	3.66477e-48	0.328641	0.476	0.115	1.03024e-43
ARID3A	3.69741e-48	0.296691	0.264	0.021	1.03941e-43
KPNA4	3.83065e-48	0.312732	0.365	0.064	1.07687e-43
BDP1	4.89789e-48	0.305881	0.312	0.041	1.3769e-43
NACA	5.00856e-48	-0.176587	0.917	0.806	1.40801e-43
RPL18A	5.12471e-48	-0.139716	0.946	0.815	1.44066e-43
PCM1	5.53723e-48	0.33218	0.519	0.137	1.55663e-43
PPIF	6.53982e-48	0.337794	0.311	0.042	1.83847e-43
PLAGL1	6.57459e-48	0.295741	0.271	0.024	1.84825e-43
KMT2A	6.88132e-48	0.312982	0.354	0.06	1.93448e-43
SERF2	7.36825e-48	-0.153024	0.943	0.8	2.07136e-43
MIER1	7.92307e-48	0.302117	0.35	0.058	2.22733e-43
TGFBR2	7.96608e-48	0.358952	0.548	0.152	2.23943e-43
NRBF2	8.21594e-48	0.321631	0.356	0.062	2.30966e-43
RNMT	8.53769e-48	0.316304	0.325	0.047	2.40012e-43
SPECC1	8.57984e-48	0.309032	0.34	0.054	2.41196e-43
TCF25	1.1042e-47	0.353097	0.59	0.174	3.10413e-43
TOPORS	1.19833e-47	0.299082	0.26	0.02	3.36875e-43
RREB1	1.36132e-47	0.305858	0.292	0.033	3.82693e-43
RPL35A	1.59135e-47	-0.159763	0.934	0.81	4.47359e-43
TNFRSF10B	1.70952e-47	0.301956	0.248	0.015	4.80579e-43
WDR26	1.97251e-47	0.302641	0.356	0.062	5.54511e-43
RCSD1	2.1742e-47	0.355022	0.515	0.14	6.1121e-43
BAZ1A	2.18634e-47	0.313019	0.331	0.051	6.14623e-43
CTSL	2.21177e-47	0.469957	0.75	0.287	6.21773e-43
ARID5A	2.46664e-47	0.329225	0.41	0.088	6.93423e-43
ELMSAN1	3.07855e-47	0.31203	0.315	0.044	8.65441e-43
ZNF330	3.25431e-47	0.301298	0.367	0.067	9.14852e-43
GIT2	3.34678e-47	0.325243	0.319	0.046	9.40845e-43
RBPJ	3.62108e-47	0.325929	0.436	0.099	1.01796e-42
CNOT2	3.73196e-47	0.30012	0.324	0.049	1.04913e-42
KMT5A	4.34627e-47	0.279081	0.258	0.02	1.22182e-42
TUG1	5.09626e-47	0.307711	0.268	0.025	1.43266e-42
RPL5	5.81328e-47	-0.17532	0.921	0.788	1.63423e-42
RPL15	5.95643e-47	-0.12936	0.965	0.857	1.67447e-42
NSD3	6.91308e-47	0.326017	0.353	0.063	1.94341e-42
LUZP1	7.27264e-47	0.319588	0.348	0.06	2.04448e-42
FOXN3	7.69601e-47	0.33774	0.529	0.143	2.1635e-42
CHKA	7.82119e-47	0.301864	0.253	0.019	2.19869e-42
PICALM	8.93345e-47	0.435061	0.755	0.266	2.51137e-42
LONP2	1.02195e-46	0.31631	0.305	0.041	2.8729e-42
FMNL2	1.02443e-46	0.310399	0.347	0.06	2.87987e-42
TACC1	1.16076e-46	0.368852	0.605	0.183	3.26312e-42
NNAT	1.21026e-46	-0.245635	0.903	0.833	3.40228e-42
CENPC	1.32669e-46	0.281864	0.264	0.023	3.7296e-42
HEXIM1	1.37173e-46	0.313683	0.284	0.032	3.85622e-42
YTHDC1	1.49128e-46	0.309658	0.345	0.058	4.19229e-42
CBX4	1.53388e-46	0.299428	0.268	0.025	4.31206e-42
EZR	1.81375e-46	0.317003	0.358	0.065	5.09881e-42
HSPA8	1.88596e-46	0.5144	0.908	0.44	5.3018e-42
UBE2B	2.33774e-46	0.325879	0.534	0.148	6.57186e-42
TRIP11	2.3587e-46	0.324544	0.348	0.062	6.63078e-42
ZFAND2A	2.36698e-46	0.386184	0.247	0.018	6.65405e-42
FAM49A	3.20995e-46	0.305539	0.357	0.065	9.02381e-42
TOP1	3.30743e-46	0.410235	0.729	0.247	9.29784e-42
ATXN2	3.45571e-46	0.295011	0.256	0.021	9.71468e-42
SPRED1	3.48162e-46	0.382778	0.578	0.174	9.78754e-42
SOAT1	3.61462e-46	0.321549	0.384	0.077	1.01614e-41
SNHG5	3.98238e-46	0.444433	0.722	0.252	1.11953e-41
AL355075.4	3.98976e-46	0.322142	0.222	0.008	1.1216e-41
LPCAT1	4.44185e-46	0.309073	0.271	0.028	1.24869e-41
CCAR1	4.46236e-46	0.308411	0.316	0.046	1.25446e-41
GPATCH8	4.58426e-46	0.302983	0.276	0.03	1.28873e-41
PURB	4.59586e-46	0.300611	0.296	0.038	1.29199e-41
EPS8	4.68815e-46	0.305473	0.313	0.045	1.31793e-41
C9orf72	5.38818e-46	0.313488	0.28	0.032	1.51473e-41
LRRC8C	5.6746e-46	0.316125	0.35	0.063	1.59524e-41
SIRT1	5.95717e-46	0.325413	0.319	0.049	1.67468e-41
TANK	6.00242e-46	0.315943	0.323	0.051	1.6874e-41
ADAM10	6.92498e-46	0.328336	0.479	0.124	1.94675e-41
POGZ	7.00484e-46	0.291632	0.263	0.024	1.9692e-41
CKS2	8.10935e-46	0.363624	0.301	0.042	2.2797e-41
RANBP2	8.63027e-46	0.346106	0.447	0.109	2.42614e-41
NUMB	8.80568e-46	0.292013	0.289	0.035	2.47545e-41
OSM	8.87646e-46	0.397872	0.301	0.043	2.49535e-41
TENT5A	9.17494e-46	0.359428	0.266	0.026	2.57926e-41
CSNK1D	9.63929e-46	0.299015	0.321	0.05	2.7098e-41
AGO3	9.72613e-46	0.277563	0.224	0.009	2.73421e-41
DYNC1H1	9.88483e-46	0.337659	0.495	0.131	2.77882e-41
LILRB1	1.03173e-45	0.332991	0.396	0.085	2.90039e-41
PABPC4	1.06557e-45	0.402168	0.606	0.193	2.99554e-41
ELF2	1.07308e-45	0.290834	0.265	0.025	3.01663e-41
TBC1D9	1.08957e-45	0.307289	0.417	0.094	3.063e-41
CARD8	1.11317e-45	0.297641	0.351	0.063	3.12936e-41
CTTNBP2NL	1.21297e-45	0.316558	0.341	0.06	3.40989e-41
PIAS2	1.21313e-45	0.310215	0.283	0.033	3.41034e-41
EML4	1.80156e-45	0.302545	0.367	0.071	5.06456e-41
LHFPL2	1.92311e-45	0.378136	0.56	0.168	5.40624e-41
C16orf72	2.02728e-45	0.28924	0.243	0.017	5.69908e-41
RTN4	2.03269e-45	0.468033	0.809	0.309	5.71429e-41
DNAJA4	2.13571e-45	0.35693	0.222	0.009	6.0039e-41
TMF1	2.42669e-45	0.307093	0.365	0.071	6.8219e-41
PLEKHA2	2.45702e-45	0.293894	0.349	0.063	6.90717e-41
ZNF518A	2.55184e-45	0.287522	0.269	0.028	7.17373e-41
CDK13	2.69758e-45	0.299475	0.283	0.034	7.58344e-41
HECA	3.0665e-45	0.296061	0.351	0.064	8.62054e-41
TMEM173	3.61059e-45	0.339608	0.492	0.131	1.01501e-40
PTPRC	4.09786e-45	0.503992	0.899	0.366	1.15199e-40
PALD1	4.46625e-45	0.318776	0.484	0.127	1.25555e-40
BPTF	4.72737e-45	0.335524	0.452	0.113	1.32896e-40
SREK1	5.10506e-45	0.29347	0.278	0.032	1.43514e-40
MFSD1	5.3598e-45	0.405098	0.697	0.238	1.50675e-40
GAB3	5.37633e-45	0.288744	0.269	0.029	1.5114e-40
ANKHD1	5.5962e-45	0.308856	0.327	0.054	1.5732e-40
TPM3	6.38097e-45	0.484206	0.827	0.342	1.79382e-40
TLR7	6.84159e-45	0.318303	0.452	0.113	1.92331e-40
REV3L	6.98758e-45	0.294995	0.245	0.019	1.96435e-40
2024-03-07	7.5625e-45	0.306217	0.385	0.081	2.12597e-40
ZNF280D	7.82689e-45	0.283417	0.301	0.042	2.2003e-40
DCLRE1C	8.03286e-45	0.27748	0.232	0.013	2.2582e-40
AL118516.1	8.18602e-45	0.324513	0.263	0.026	2.30126e-40
TIA1	9.0831e-45	0.286268	0.268	0.029	2.55344e-40
LGMN	9.2644e-45	0.505237	0.89	0.432	2.60441e-40
OLFML2B	9.28134e-45	0.301979	0.316	0.049	2.60917e-40
ETNK1	9.67933e-45	0.336361	0.495	0.134	2.72105e-40
SENP6	1.06716e-44	0.31582	0.404	0.091	3.00001e-40
TIPARP	1.23117e-44	0.315449	0.257	0.024	3.46106e-40
USP34	1.37678e-44	0.285226	0.284	0.035	3.87041e-40
FAM111A	1.43205e-44	0.28425	0.239	0.017	4.02579e-40
ARHGAP12	1.46668e-44	0.309377	0.383	0.079	4.12314e-40
MGAT1	1.5465e-44	0.350792	0.564	0.17	4.34752e-40
UBE2W	1.56556e-44	0.309374	0.332	0.057	4.4011e-40
SRSF4	1.59688e-44	0.295868	0.341	0.061	4.48916e-40
CYCS	1.6526e-44	0.346431	0.541	0.158	4.64578e-40
ETV6	1.66182e-44	0.295632	0.324	0.054	4.67172e-40
TFEC	1.87006e-44	0.308879	0.398	0.087	5.25712e-40
PLA2G15	1.9569e-44	0.295491	0.357	0.068	5.50122e-40
TLNRD1	2.03215e-44	0.287152	0.272	0.031	5.71278e-40
S100A11	2.20984e-44	-0.190339	0.904	0.794	6.2123e-40
AL136987.1	2.29757e-44	0.342926	0.2	0.002	6.45892e-40
PRRC2B	2.70491e-44	0.304823	0.37	0.075	7.60403e-40
PTPN6	3.00866e-44	0.328562	0.455	0.115	8.45794e-40
ATRX	3.02106e-44	0.353012	0.617	0.193	8.49281e-40
LITAF	3.05119e-44	0.439923	0.711	0.263	8.5775e-40
GNAS	3.25349e-44	-0.11063	0.987	0.881	9.14622e-40
ZNF33A	3.32641e-44	0.287857	0.259	0.025	9.35119e-40
YTHDC2	4.18725e-44	0.288063	0.271	0.031	1.17712e-39
TMEM259	4.40023e-44	0.298977	0.344	0.063	1.23699e-39
AC010378.2	4.64487e-44	0.298694	0.222	0.011	1.30576e-39
PHF20	5.25455e-44	0.306555	0.444	0.11	1.47716e-39
ST3GAL1	6.22085e-44	0.291548	0.269	0.031	1.74881e-39
SNHG3	6.95391e-44	0.281777	0.219	0.01	1.95488e-39
CDC42SE1	7.27898e-44	0.292338	0.383	0.082	2.04627e-39
NOP56	7.86989e-44	0.283007	0.314	0.05	2.21238e-39
KAT6A	8.18618e-44	0.282352	0.33	0.057	2.3013e-39
ZMYM2	1.08367e-43	0.295367	0.29	0.04	3.04641e-39
ITPR2	1.14539e-43	0.431788	0.77	0.285	3.21993e-39
AKIRIN2	1.1688e-43	0.297095	0.324	0.055	3.28574e-39
TNRC18	1.38792e-43	0.284308	0.291	0.04	3.90173e-39
RAB31	1.43025e-43	0.341225	0.546	0.164	4.02072e-39
NSUN6	1.46844e-43	0.287981	0.212	0.008	4.12809e-39
YPEL2	1.56039e-43	0.299133	0.258	0.026	4.38655e-39
TFRC	1.59726e-43	0.298891	0.237	0.018	4.49023e-39
TMEM51	1.76873e-43	0.281198	0.31	0.049	4.97226e-39
ATXN7	2.10777e-43	0.282713	0.237	0.018	5.92537e-39
DLEU2	2.2859e-43	0.266817	0.202	0.004	6.42611e-39
ANKRD17	2.4797e-43	0.285142	0.301	0.045	6.97092e-39
SLC7A8	2.61719e-43	0.403066	0.648	0.226	7.35744e-39
BEST1	2.63995e-43	0.265734	0.217	0.01	7.42142e-39
SLA	2.97608e-43	0.342914	0.43	0.108	8.36635e-39
ACIN1	3.2286e-43	0.271203	0.294	0.042	9.07624e-39
TLR6	4.06653e-43	0.273453	0.267	0.031	1.14318e-38
GTF2I	4.31695e-43	0.348074	0.631	0.201	1.21358e-38
EEA1	4.39921e-43	0.312357	0.38	0.083	1.2367e-38
PTEN	4.59319e-43	0.319336	0.425	0.105	1.29124e-38
DDX18	4.67825e-43	0.336752	0.53	0.155	1.31515e-38
PCNX4	4.93313e-43	0.294777	0.233	0.017	1.3868e-38
IFNGR1	4.95683e-43	0.452921	0.809	0.323	1.39346e-38
GGNBP2	5.21407e-43	0.279904	0.313	0.051	1.46578e-38
HSPA6	6.3895e-43	0.380154	0.217	0.011	1.79622e-38
CD69	6.77368e-43	0.408697	0.259	0.031	1.90422e-38
SFT2D2	6.93148e-43	0.298442	0.408	0.095	1.94858e-38
RESF1	7.25124e-43	0.304757	0.374	0.081	2.03847e-38
AKNA	8.54843e-43	0.287546	0.278	0.036	2.40314e-38
PTPRJ	9.04652e-43	0.323277	0.51	0.147	2.54316e-38
PRPF40A	9.44219e-43	0.301062	0.502	0.14	2.65439e-38
KIAA2026	1.04956e-42	0.275557	0.271	0.033	2.95052e-38
PRKCA	1.11892e-42	0.303662	0.301	0.047	3.14552e-38
FAM13A	1.16959e-42	0.291555	0.291	0.042	3.28795e-38
RNF213	1.19707e-42	0.397942	0.72	0.255	3.3652e-38
ZMAT1	1.52422e-42	0.271708	0.211	0.009	4.28489e-38
RPL27	1.61647e-42	-0.176194	0.891	0.777	4.54421e-38
LYN	1.73809e-42	0.360093	0.662	0.222	4.88611e-38
ZNF710	1.83764e-42	0.268097	0.291	0.042	5.16598e-38
MORC3	2.02284e-42	0.277031	0.343	0.066	5.68662e-38
MAP3K2	2.15042e-42	0.316633	0.449	0.117	6.04526e-38
FAM102B	2.22602e-42	0.277305	0.267	0.032	6.25778e-38
TTYH3	2.42848e-42	0.311504	0.393	0.092	6.82694e-38
MTDH	2.50931e-42	0.410287	0.729	0.268	7.05416e-38
TAOK1	2.62953e-42	0.289708	0.387	0.086	7.39214e-38
EIF1AX	2.84889e-42	0.344697	0.583	0.185	8.0088e-38
MIOS	3.01944e-42	0.271537	0.271	0.034	8.48826e-38
WIPF1	3.04614e-42	0.330602	0.53	0.157	8.5633e-38
HIST2H2BE	3.29164e-42	0.281975	0.294	0.044	9.25346e-38
PER3	3.30281e-42	0.286035	0.289	0.042	9.28486e-38
RB1CC1	3.66602e-42	0.294618	0.341	0.066	1.03059e-37
MAP3K1	3.94428e-42	0.278088	0.296	0.045	1.10882e-37
FMNL3	4.01895e-42	0.303911	0.445	0.115	1.12981e-37
NCKAP1L	4.07252e-42	0.364886	0.701	0.24	1.14487e-37
LSM8	4.30149e-42	0.293554	0.429	0.107	1.20923e-37
ROCK1	4.46394e-42	0.308656	0.464	0.125	1.2549e-37
LMBRD1	4.6075e-42	0.291147	0.43	0.109	1.29526e-37
SOCS6	4.70408e-42	0.34036	0.454	0.123	1.32241e-37
RLF	5.80361e-42	0.248592	0.217	0.012	1.63151e-37
SENP7	5.89732e-42	0.269741	0.237	0.02	1.65786e-37
NXF1	6.76498e-42	0.259831	0.217	0.012	1.90177e-37
VPS13C	6.9061e-42	0.332261	0.637	0.211	1.94144e-37
GAL3ST4	8.46695e-42	0.36639	0.67	0.226	2.38023e-37
CD276	9.28919e-42	0.278148	0.264	0.032	2.61138e-37
MTF2	1.04521e-41	0.271711	0.244	0.023	2.93829e-37
GON4L	1.0601e-41	0.266593	0.245	0.024	2.98015e-37
C15orf39	1.06536e-41	0.257748	0.204	0.008	2.99495e-37
RASGRP3	1.08724e-41	0.28593	0.226	0.017	3.05646e-37
CST3	1.24591e-41	-0.126418	0.982	0.915	3.50249e-37
SCO2	1.26886e-41	0.281641	0.247	0.025	3.56703e-37
GRB2	1.34048e-41	0.400403	0.738	0.267	3.76835e-37
CTBP2	1.44018e-41	0.274266	0.314	0.054	4.04862e-37
DNAJB14	1.47246e-41	0.283866	0.295	0.046	4.13938e-37
VSIR	1.60039e-41	0.420839	0.795	0.301	4.49902e-37
APPL2	1.62556e-41	0.292035	0.413	0.1	4.56978e-37
CDV3	1.69804e-41	0.340363	0.614	0.203	4.77354e-37
XIAP	1.74346e-41	0.278851	0.355	0.073	4.90121e-37
GOPC	1.8415e-41	0.252753	0.272	0.035	5.17682e-37
SH3TC1	1.93107e-41	0.27748	0.267	0.034	5.42862e-37
ZNF430	1.97646e-41	0.264276	0.237	0.021	5.55622e-37
HNRNPC	2.00671e-41	0.39202	0.734	0.262	5.64126e-37
SLC20A1	2.18831e-41	0.280474	0.208	0.01	6.15178e-37
RPL8	2.22222e-41	-0.147925	0.918	0.772	6.2471e-37
SPTLC2	2.24733e-41	0.306876	0.313	0.055	6.3177e-37
SCIMP	2.81325e-41	0.304751	0.476	0.132	7.9086e-37
NFATC2	2.83828e-41	0.277097	0.368	0.079	7.97897e-37
ARHGEF2	2.91223e-41	0.25571	0.278	0.039	8.18687e-37
TGOLN2	3.07783e-41	0.379757	0.706	0.251	8.65239e-37
SMAP2	3.19588e-41	0.392426	0.664	0.234	8.98426e-37
ZBTB38	3.3038e-41	0.300499	0.365	0.081	9.28764e-37
SNX18	3.47923e-41	0.291172	0.477	0.134	9.7808e-37
KLHL24	3.49947e-41	0.27718	0.331	0.063	9.8377e-37
CCL8	3.56396e-41	0.562954	0.251	0.031	1.0019e-36
LAT2	3.58813e-41	0.29749	0.48	0.135	1.00869e-36
GARS-DT	4.12177e-41	0.263625	0.21	0.011	1.15871e-36
PLXDC1	4.26562e-41	0.326109	0.526	0.158	1.19915e-36
TAB2	4.32082e-41	0.260533	0.346	0.07	1.21467e-36
HSPB1	4.78465e-41	0.438436	0.63	0.237	1.34506e-36
RNF115	5.1887e-41	0.270786	0.271	0.036	1.45865e-36
LMO4	5.21387e-41	0.279737	0.359	0.077	1.46572e-36
CRK	5.25907e-41	0.270586	0.28	0.041	1.47843e-36
WASF2	5.60136e-41	0.418739	0.792	0.305	1.57465e-36
YTHDF2	6.23693e-41	0.280869	0.338	0.067	1.75333e-36
LRMP	6.26656e-41	0.283825	0.328	0.063	1.76166e-36
ISG20L2	6.27269e-41	0.252023	0.221	0.015	1.76338e-36
EVI2A	7.01846e-41	0.381993	0.654	0.227	1.97303e-36
ITSN2	7.2283e-41	0.276348	0.352	0.073	2.03202e-36
GPR84	7.45132e-41	0.299061	0.214	0.013	2.09471e-36
SNX29	7.60177e-41	0.275883	0.364	0.078	2.13701e-36
SGK3	7.98382e-41	0.282111	0.387	0.089	2.24441e-36
DAGLB	8.25876e-41	0.267623	0.237	0.022	2.3217e-36
ZNF703	9.22493e-41	0.274342	0.282	0.042	2.59331e-36
SCML1	9.30658e-41	0.256856	0.209	0.011	2.61627e-36
VPS37B	1.01406e-40	0.255001	0.223	0.017	2.85073e-36
AP2A2	1.01793e-40	0.289297	0.417	0.104	2.86161e-36
RBM4	1.0648e-40	0.267902	0.339	0.067	2.99336e-36
TRIM22	1.11469e-40	0.309343	0.502	0.147	3.13361e-36
ZC3HAV1	1.12159e-40	0.30003	0.321	0.061	3.15301e-36
RPL14	1.14646e-40	-0.141574	0.922	0.78	3.22293e-36
COPA	1.2793e-40	0.304114	0.42	0.108	3.59637e-36
RPS3	1.29168e-40	-0.137899	0.929	0.809	3.63116e-36
OGA	1.30295e-40	0.263493	0.288	0.044	3.66287e-36
ANKRD10	1.31535e-40	0.26522	0.246	0.026	3.69772e-36
G3BP1	1.46459e-40	0.275567	0.36	0.077	4.11726e-36
ZBTB1	1.53964e-40	0.263431	0.24	0.024	4.32824e-36
CCRL2	1.58538e-40	0.279404	0.243	0.025	4.45681e-36
AFF1	1.9428e-40	0.266119	0.284	0.043	5.46159e-36
FAM120A	2.10631e-40	0.282398	0.461	0.125	5.92126e-36
ACSL3	2.13317e-40	0.27571	0.363	0.079	5.99677e-36
UPF2	2.2012e-40	0.270726	0.298	0.05	6.188e-36
SNAP23	2.31741e-40	0.272663	0.414	0.104	6.51469e-36
VAPA	2.33659e-40	0.329989	0.539	0.169	6.56862e-36
DAB2	2.39441e-40	0.411569	0.67	0.253	6.73116e-36
LRRK1	2.40958e-40	0.262633	0.266	0.035	6.77382e-36
IL16	2.53075e-40	0.276332	0.367	0.083	7.11445e-36
CDKN2AIP	2.61533e-40	0.276663	0.252	0.03	7.35222e-36
HNRNPA0	3.02641e-40	0.276097	0.481	0.136	8.50785e-36
CNOT4	3.23595e-40	0.249284	0.262	0.034	9.09689e-36
DENND11	3.3613e-40	0.263364	0.369	0.082	9.44928e-36
ATF6	3.59567e-40	0.276734	0.405	0.1	1.01081e-35
MAN1A1	3.85795e-40	0.302805	0.46	0.128	1.08455e-35
SP110	3.91636e-40	0.277124	0.311	0.055	1.10097e-35
ZNF451	4.01697e-40	0.264494	0.261	0.034	1.12925e-35
UBE3A	4.14796e-40	0.258546	0.309	0.055	1.16608e-35
RASAL2	4.24234e-40	0.26551	0.269	0.038	1.19261e-35
MAP4K4	4.58126e-40	0.280597	0.414	0.104	1.28788e-35
SECISBP2	4.92723e-40	0.258291	0.252	0.03	1.38514e-35
CPM	5.06842e-40	0.29409	0.27	0.039	1.42483e-35
QKI	5.08022e-40	0.45733	0.874	0.374	1.42815e-35
AOAH	5.39314e-40	0.312121	0.556	0.174	1.51612e-35
TPCN1	5.66725e-40	0.270489	0.316	0.058	1.59318e-35
BNC2	5.76923e-40	0.258085	0.213	0.014	1.62185e-35
ZFX	5.78131e-40	0.270001	0.288	0.046	1.62524e-35
LUC7L	7.02826e-40	0.259956	0.244	0.026	1.97579e-35
KHDRBS1	7.05722e-40	0.293476	0.439	0.119	1.98393e-35
UVRAG	7.31307e-40	0.254606	0.261	0.034	2.05585e-35
UBXN4	7.51842e-40	0.296337	0.532	0.163	2.11358e-35
RPS21	7.54752e-40	-0.114016	0.953	0.82	2.12176e-35
NR1D2	8.37587e-40	0.266734	0.325	0.063	2.35463e-35
MITF	8.73244e-40	0.291265	0.264	0.036	2.45486e-35
ETV3	8.86452e-40	0.265054	0.215	0.015	2.49199e-35
UBE2K	8.99746e-40	0.265406	0.434	0.114	2.52937e-35
NFKBIE	1.02078e-39	0.255447	0.215	0.015	2.86962e-35
CYBC1	1.03651e-39	0.25819	0.309	0.056	2.91384e-35
ATP2C1	1.07967e-39	0.283123	0.443	0.119	3.03517e-35
SMC5	1.08618e-39	0.24482	0.255	0.032	3.05347e-35
UBE2S	1.1602e-39	0.277629	0.293	0.05	3.26156e-35
ZCCHC2	1.2055e-39	0.257297	0.218	0.017	3.3889e-35
ARIH1	1.23322e-39	0.248094	0.252	0.031	3.46684e-35
GPR65	1.26356e-39	0.292459	0.291	0.05	3.55212e-35
ERICH1	1.28559e-39	0.274217	0.273	0.041	3.61405e-35
IFI16	1.49326e-39	0.415055	0.812	0.32	4.19786e-35
KDM2A	1.61987e-39	0.267777	0.269	0.039	4.55377e-35
PPM1K	1.62244e-39	0.279611	0.318	0.061	4.56101e-35
NRARP	1.76262e-39	0.3131	0.223	0.02	4.95509e-35
CIR1	1.80406e-39	0.26806	0.383	0.091	5.07158e-35
BACH1	1.9637e-39	0.261783	0.35	0.075	5.52037e-35
HEXA	2.1818e-39	0.295406	0.532	0.164	6.13347e-35
USP4	2.20539e-39	0.251851	0.259	0.034	6.19979e-35
CAMK2D	2.44398e-39	0.257111	0.301	0.053	6.87053e-35
GIMAP5	2.44858e-39	0.288901	0.278	0.043	6.88344e-35
MKNK2	2.59922e-39	0.263214	0.326	0.065	7.30692e-35
RGL1	2.83846e-39	0.268852	0.253	0.032	7.97947e-35
TRIM44	2.8718e-39	0.28428	0.357	0.081	8.07319e-35
TCP1	2.97337e-39	0.269179	0.361	0.082	8.35873e-35
IL1RAP	2.99779e-39	0.264811	0.224	0.02	8.42738e-35
PREX1	3.01146e-39	0.328667	0.601	0.2	8.46581e-35
SNHG8	3.06009e-39	0.344661	0.6	0.204	8.60251e-35
SPPL2A	3.06536e-39	0.275259	0.45	0.124	8.61733e-35
TPR	3.34958e-39	0.264811	0.436	0.117	9.41634e-35
RGL2	3.38338e-39	0.243181	0.222	0.019	9.51136e-35
EWSR1	3.79733e-39	0.266478	0.386	0.093	1.06751e-34
PRMT2	5.11951e-39	0.269315	0.423	0.11	1.4392e-34
PPP2R5C	5.25031e-39	0.268207	0.339	0.072	1.47597e-34
RAPGEF1	5.25121e-39	0.254806	0.37	0.086	1.47622e-34
MYSM1	5.25869e-39	0.247093	0.242	0.028	1.47832e-34
TGIF1	6.0763e-39	0.289919	0.249	0.032	1.70817e-34
RBM33	6.7407e-39	0.254035	0.246	0.03	1.89494e-34
ITGAM	7.28867e-39	0.268158	0.373	0.087	2.04899e-34
SUGP2	8.46779e-39	0.254864	0.238	0.026	2.38046e-34
ING1	8.52139e-39	0.255312	0.217	0.018	2.39553e-34
ALG13	9.4802e-39	0.25924	0.281	0.045	2.66507e-34
HLA-DQA2	9.72227e-39	0.402537	0.393	0.109	2.73313e-34
DISP1	1.02508e-38	0.267267	0.248	0.031	2.8817e-34
GPATCH2	1.02978e-38	0.243264	0.217	0.018	2.89491e-34
RICTOR	1.06407e-38	0.261446	0.266	0.039	2.9913e-34
ARAP1	1.18457e-38	0.270134	0.421	0.11	3.33006e-34
MSR1	1.1855e-38	0.361	0.594	0.209	3.33267e-34
AC245297.3	1.19082e-38	0.262915	0.225	0.021	3.34763e-34
PHF20L1	1.19184e-38	0.272633	0.279	0.045	3.35049e-34
CAPZA1	1.21836e-38	0.293712	0.55	0.174	3.42506e-34
CDKN1B	1.26215e-38	0.26088	0.27	0.041	3.54817e-34
NHLRC3	1.26325e-38	0.265817	0.257	0.035	3.55125e-34
NPC1	1.30073e-38	0.268665	0.353	0.079	3.65661e-34
RBM27	1.37891e-38	0.262853	0.311	0.06	3.87638e-34
SPG7	1.40508e-38	0.258297	0.256	0.034	3.94996e-34
RPL18	1.42199e-38	-0.116058	0.935	0.797	3.99749e-34
RABGAP1L	1.7672e-38	0.253231	0.391	0.097	4.96795e-34
CD14	1.97851e-38	0.426499	0.953	0.598	5.56199e-34
WDFY2	1.99832e-38	0.272855	0.245	0.03	5.61768e-34
PPP4R3A	2.04649e-38	0.241217	0.273	0.042	5.75308e-34
GPR155	2.1075e-38	0.293765	0.241	0.029	5.9246e-34
MTHFR	2.2433e-38	0.263876	0.249	0.032	6.30636e-34
JOSD1	2.2855e-38	0.261875	0.266	0.04	6.42499e-34
IFIT2	2.38053e-38	0.310424	0.264	0.04	6.69215e-34
NCOR1	2.40405e-38	0.26441	0.373	0.089	6.75827e-34
ERO1B	2.43323e-38	0.297635	0.203	0.013	6.84031e-34
SHPRH	2.45383e-38	0.262843	0.233	0.025	6.89819e-34
EPN1	2.49472e-38	0.277603	0.406	0.106	7.01315e-34
EPB41L3	2.59386e-38	0.282653	0.388	0.097	7.29186e-34
CTNNB1	2.67631e-38	0.275148	0.396	0.1	7.52364e-34
MTUS1	2.78696e-38	0.310942	0.512	0.161	7.83471e-34
LYST	2.81481e-38	0.254225	0.264	0.039	7.913e-34
YY1	2.84563e-38	0.280497	0.429	0.117	7.99962e-34
CDK12	2.94131e-38	0.247775	0.264	0.039	8.26862e-34
ARF4	2.95641e-38	0.283254	0.486	0.145	8.31105e-34
IKBKB	3.29371e-38	0.255311	0.249	0.032	9.25927e-34
CTBS	3.61124e-38	0.275008	0.369	0.088	1.01519e-33
ST3GAL5	3.71066e-38	0.256021	0.243	0.03	1.04314e-33
ATXN1	3.90793e-38	0.255284	0.272	0.042	1.0986e-33
FGFR1OP2	3.92703e-38	0.272573	0.339	0.075	1.10397e-33
EIF4A3	4.05589e-38	0.341056	0.517	0.167	1.14019e-33
NCKAP5L	4.23e-38	0.246061	0.217	0.019	1.18914e-33
HIVEP3	4.3087e-38	0.253011	0.225	0.022	1.21126e-33
PECAM1	4.34822e-38	0.254163	0.376	0.091	1.22237e-33
RBM23	4.40565e-38	0.247152	0.255	0.035	1.23852e-33
DCP2	4.43406e-38	0.266385	0.349	0.078	1.2465e-33
TMPO	4.75926e-38	0.271593	0.322	0.066	1.33792e-33
ABI1	5.12019e-38	0.27252	0.442	0.124	1.43939e-33
STX6	5.13356e-38	0.249448	0.26	0.038	1.44315e-33
ENPP2	5.14531e-38	0.319337	0.489	0.15	1.44645e-33
TLR2	5.67605e-38	0.280033	0.261	0.039	1.59565e-33
WDR82	6.53277e-38	0.245372	0.335	0.072	1.83649e-33
YWHAZ	6.54362e-38	0.342752	0.607	0.21	1.83954e-33
RELT	7.70097e-38	0.234247	0.237	0.028	2.1649e-33
FNBP1	7.74574e-38	0.266585	0.31	0.061	2.17748e-33
GAPVD1	8.7972e-38	0.247972	0.262	0.039	2.47307e-33
SLC39A10	9.20367e-38	0.268675	0.282	0.049	2.58734e-33
CUL5	9.35062e-38	0.255261	0.271	0.043	2.62865e-33
ARL6IP1	1.14199e-37	0.398049	0.804	0.313	3.21035e-33
RTF1	1.1627e-37	0.266978	0.393	0.1	3.26857e-33
THOC2	1.16479e-37	0.244151	0.328	0.068	3.27445e-33
ANKRD13D	1.31344e-37	0.244955	0.228	0.024	3.69233e-33
POLK	1.59651e-37	0.253201	0.243	0.031	4.4881e-33
TBXAS1	1.68917e-37	0.370735	0.756	0.281	4.74861e-33
ZNF326	1.94223e-37	0.233304	0.253	0.035	5.46001e-33
THUMPD1	2.09214e-37	0.247368	0.292	0.053	5.88144e-33
SLC2A5	2.20154e-37	0.350378	0.622	0.221	6.18898e-33
TYMP	2.34813e-37	0.348378	0.591	0.208	6.60107e-33
DNASE2	2.3653e-37	0.296108	0.508	0.158	6.64934e-33
KLC1	2.42735e-37	0.245483	0.282	0.049	6.82376e-33
CLK4	2.4445e-37	0.24836	0.202	0.014	6.87198e-33
TLR10	3.0654e-37	0.278982	0.31	0.062	8.61746e-33
JAK2	3.3524e-37	0.245464	0.256	0.038	9.42427e-33
SETD5	3.72509e-37	0.233444	0.229	0.025	1.0472e-32
PLK2	3.78107e-37	0.271636	0.201	0.014	1.06293e-32
TLR5	3.89741e-37	0.263916	0.323	0.068	1.09564e-32
PUM2	4.11534e-37	0.241809	0.32	0.066	1.15691e-32
SIGLEC10	4.24848e-37	0.347193	0.697	0.257	1.19433e-32
RIN3	4.35191e-37	0.240713	0.304	0.058	1.22341e-32
SETD2	4.35334e-37	0.259665	0.31	0.063	1.22381e-32
ARF6	4.4237e-37	0.257459	0.324	0.07	1.24359e-32
NUMA1	4.68651e-37	0.254271	0.372	0.092	1.31747e-32
LPP	5.12257e-37	0.268831	0.417	0.114	1.44006e-32
PNPLA8	5.33195e-37	0.237642	0.277	0.046	1.49892e-32
ZNF24	5.3391e-37	0.233734	0.326	0.07	1.50093e-32
ARHGAP27	5.44117e-37	0.248043	0.265	0.042	1.52962e-32
NDST2	5.45345e-37	0.228908	0.204	0.015	1.53307e-32
PPP4R2	5.49568e-37	0.250359	0.25	0.035	1.54495e-32
SYK	5.53825e-37	0.261976	0.487	0.146	1.55691e-32
POLR2A	5.7262e-37	0.238022	0.336	0.074	1.60975e-32
PHC3	6.15498e-37	0.239919	0.241	0.031	1.73029e-32
TMC6	6.25675e-37	0.263078	0.361	0.087	1.7589e-32
FPR3	6.84064e-37	0.318142	0.421	0.12	1.92304e-32
FCHO2	7.27439e-37	0.261467	0.259	0.04	2.04498e-32
TMEM156	7.43084e-37	0.268257	0.314	0.065	2.08896e-32
CYSLTR1	7.49022e-37	0.236831	0.276	0.046	2.10565e-32
MAP3K5	7.93986e-37	0.241142	0.341	0.077	2.23205e-32
USP53	8.04091e-37	0.266947	0.25	0.035	2.26046e-32
COLGALT1	8.06143e-37	0.260133	0.345	0.079	2.26623e-32
TCF12	8.16938e-37	0.239309	0.359	0.085	2.29658e-32
LGALS8	8.19227e-37	0.248612	0.294	0.055	2.30301e-32
NUP58	9.02913e-37	0.238687	0.219	0.022	2.53827e-32
IRAK3	1.01298e-36	0.254965	0.231	0.028	2.8477e-32
OGFRL1	1.01752e-36	0.384506	0.672	0.256	2.86045e-32
ATP13A3	1.13343e-36	0.26691	0.283	0.051	3.18629e-32
PPP1R2	1.21695e-36	0.248164	0.339	0.076	3.42108e-32
IRF2	1.22974e-36	0.250855	0.391	0.102	3.45705e-32
SP140L	1.2707e-36	0.250426	0.256	0.039	3.57218e-32
TMED9	1.33371e-36	0.281656	0.529	0.171	3.74932e-32
MTMR10	1.35199e-36	0.243882	0.245	0.033	3.80072e-32
ARHGAP26	1.37762e-36	0.242809	0.235	0.029	3.87276e-32
UNC5B	1.39903e-36	0.247289	0.329	0.072	3.93296e-32
CBX3	1.64975e-36	0.255268	0.455	0.132	4.63776e-32
DNTTIP2	1.66227e-36	0.247106	0.273	0.046	4.67298e-32
NSD1	1.68564e-36	0.247734	0.253	0.038	4.73866e-32
ERBIN	1.69405e-36	0.238089	0.359	0.086	4.76232e-32
MKLN1	1.71684e-36	0.247368	0.273	0.046	4.82638e-32
SLC16A3	1.81137e-36	0.277405	0.4	0.109	5.09213e-32
DYRK1A	2.0264e-36	0.222096	0.242	0.032	5.69661e-32
RRBP1	2.05271e-36	0.285815	0.48	0.147	5.77057e-32
RPL24	2.09716e-36	-0.123546	0.928	0.777	5.89552e-32
STXBP3	2.26421e-36	0.235305	0.322	0.07	6.36515e-32
IST1	2.37257e-36	0.23436	0.369	0.091	6.66977e-32
NUP62	2.56093e-36	0.250165	0.303	0.061	7.1993e-32
SAMD9L	2.77316e-36	0.255942	0.294	0.056	7.7959e-32
ZBTB20	3.06834e-36	0.240993	0.283	0.051	8.62571e-32
NCK1-DT	3.34036e-36	0.263925	0.357	0.086	9.39043e-32
PNP	3.41164e-36	0.255525	0.229	0.028	9.59079e-32
FBXO11	3.97654e-36	0.234852	0.332	0.075	1.11789e-31
PTBP3	4.17529e-36	0.273358	0.451	0.134	1.17376e-31
ABHD5	4.57032e-36	0.260763	0.202	0.017	1.28481e-31
WTAP	4.64097e-36	0.252088	0.308	0.064	1.30467e-31
OTULIN	5.55574e-36	0.231189	0.25	0.036	1.56183e-31
AKAP17A	5.63621e-36	0.231408	0.202	0.017	1.58445e-31
SCARB2	5.7962e-36	0.274361	0.443	0.13	1.62943e-31
ARIH2	6.094e-36	0.234907	0.242	0.033	1.71314e-31
TRIM13	6.1052e-36	0.243772	0.236	0.031	1.71629e-31
CLINT1	6.24933e-36	0.239677	0.314	0.066	1.75681e-31
INAFM2	6.32145e-36	0.25809	0.301	0.061	1.77709e-31
HEXB	7.06035e-36	0.259317	0.376	0.098	1.98481e-31
DNAJC7	7.18301e-36	0.251965	0.376	0.096	2.01929e-31
PIK3R3	7.27564e-36	0.238598	0.271	0.046	2.04533e-31
CSNK1E	7.58468e-36	0.245266	0.212	0.021	2.13221e-31
PCSK7	7.83684e-36	0.232339	0.213	0.021	2.20309e-31
MXD1	7.85646e-36	0.258727	0.214	0.022	2.20861e-31
BASP1	8.53761e-36	0.303536	0.498	0.16	2.40009e-31
GIMAP8	8.83466e-36	0.240613	0.284	0.053	2.4836e-31
RBM22	9.88401e-36	0.231723	0.291	0.056	2.77859e-31
SLC29A3	9.9608e-36	0.254161	0.31	0.065	2.80018e-31
BTG3	9.99571e-36	0.234628	0.236	0.031	2.80999e-31
REV1	1.04174e-35	0.236276	0.238	0.032	2.92855e-31
RPN2	1.11439e-35	0.358861	0.703	0.267	3.13277e-31
FYTTD1	1.12056e-35	0.235639	0.325	0.073	3.15011e-31
ABR	1.21024e-35	0.255253	0.382	0.099	3.40222e-31
TMED5	1.28739e-35	0.234639	0.397	0.106	3.61911e-31
SESN1	1.32247e-35	0.247805	0.259	0.042	3.71772e-31
NCKAP5	1.58295e-35	0.255009	0.221	0.025	4.44999e-31
IL6ST	1.62828e-35	0.411575	0.794	0.327	4.57743e-31
RNF114	1.66139e-35	0.247278	0.347	0.084	4.6705e-31
JAK1	1.71841e-35	0.296022	0.547	0.183	4.83079e-31
CHTOP	1.77254e-35	0.23378	0.249	0.038	4.98298e-31
CNOT6L	1.81362e-35	0.239798	0.264	0.045	5.09845e-31
ZNF638	1.86651e-35	0.241415	0.34	0.079	5.24714e-31
CMTR2	1.91175e-35	0.241599	0.241	0.034	5.3743e-31
PILRA	1.93353e-35	0.275302	0.512	0.164	5.43555e-31
TM9SF2	2.10281e-35	0.272377	0.519	0.167	5.91142e-31
FLI1	2.16351e-35	0.241347	0.346	0.083	6.08207e-31
PPP6R2	2.22835e-35	0.233831	0.297	0.06	6.26435e-31
ATP2A2	2.2322e-35	0.251072	0.35	0.085	6.27516e-31
KATNBL1	2.36227e-35	0.232163	0.256	0.041	6.64081e-31
CNTRL	2.42491e-35	0.229928	0.251	0.039	6.8169e-31
MED13	2.43205e-35	0.248384	0.279	0.052	6.83697e-31
CIAO1	2.56492e-35	0.236544	0.285	0.054	7.21052e-31
ATXN2L	2.57513e-35	0.230263	0.249	0.038	7.2392e-31
YTHDF3	2.66201e-35	0.240551	0.331	0.076	7.48344e-31
UNC93B1	2.74641e-35	0.301272	0.592	0.206	7.7207e-31
HM13	2.98278e-35	0.255974	0.392	0.105	8.3852e-31
SMAD2	3.04877e-35	0.24404	0.261	0.044	8.5707e-31
PBRM1	3.60694e-35	0.241383	0.398	0.108	1.01398e-30
STX12	3.85568e-35	0.230569	0.368	0.094	1.08391e-30
USP22	4.11645e-35	0.226598	0.312	0.066	1.15722e-30
IRF9	4.36871e-35	0.257559	0.298	0.062	1.22813e-30
CDC5L	4.44682e-35	0.241997	0.303	0.064	1.25009e-30
TLE3	4.5704e-35	0.248914	0.266	0.046	1.28483e-30
BAZ1B	4.65597e-35	0.233499	0.263	0.045	1.30889e-30
FKBP5	4.7399e-35	0.377914	0.32	0.078	1.33248e-30
H2AFY	5.41791e-35	0.275461	0.547	0.183	1.52308e-30
JAG1	5.44621e-35	0.27441	0.238	0.034	1.53104e-30
DARS	5.55751e-35	0.235129	0.329	0.076	1.56233e-30
C11orf58	5.98852e-35	0.299465	0.598	0.209	1.68349e-30
HSP90B1	6.12776e-35	0.409459	0.814	0.34	1.72264e-30
CYLD	6.2018e-35	0.255691	0.312	0.068	1.74345e-30
KCNK6	6.23691e-35	0.244318	0.232	0.031	1.75332e-30
TIAL1	6.46943e-35	0.226446	0.308	0.065	1.81869e-30
ESCO1	6.66642e-35	0.23158	0.203	0.019	1.87406e-30
HIST2H2AC	7.15882e-35	0.237068	0.251	0.04	2.01249e-30
RNF19B	7.21546e-35	0.238748	0.264	0.046	2.02841e-30
LAPTM4A	7.69101e-35	0.359496	0.722	0.281	2.1621e-30
RUNX1	7.806e-35	0.258786	0.222	0.028	2.19442e-30
VPS36	7.86599e-35	0.225669	0.294	0.06	2.21129e-30
TBL1XR1	8.19846e-35	0.248057	0.369	0.095	2.30475e-30
LARP1	8.21539e-35	0.235307	0.336	0.079	2.30951e-30
CD300A	8.64997e-35	0.266598	0.458	0.141	2.43168e-30
CCDC59	9.29834e-35	0.252528	0.344	0.085	2.61395e-30
ZBED5	1.07194e-34	0.23108	0.21	0.022	3.01345e-30
PXDC1	1.08932e-34	0.254056	0.28	0.054	3.0623e-30
PLXND1	1.18649e-34	0.260334	0.373	0.099	3.33547e-30
VPS35	1.25707e-34	0.263269	0.446	0.135	3.53388e-30
DIP2B	1.26082e-34	0.241153	0.291	0.058	3.54443e-30
GCLC	1.32969e-34	0.265356	0.341	0.084	3.73804e-30
MPZL1	1.37221e-34	0.247757	0.362	0.093	3.85756e-30
RHOT1	1.46827e-34	0.221931	0.248	0.039	4.1276e-30
ATG4B	1.51332e-34	0.216185	0.21	0.022	4.25425e-30
ZKSCAN1	1.57782e-34	0.245346	0.273	0.051	4.43557e-30
SERINC1	1.76087e-34	0.282977	0.623	0.222	4.95017e-30
STK24	1.81365e-34	0.219399	0.284	0.055	5.09854e-30
FGL2	1.8478e-34	0.417842	0.825	0.368	5.19453e-30
SAFB2	1.85907e-34	0.221478	0.222	0.028	5.22621e-30
SIPA1	1.94747e-34	0.252825	0.424	0.123	5.47472e-30
YIPF4	2.15596e-34	0.231175	0.333	0.078	6.06084e-30
MIA3	2.2216e-34	0.251006	0.32	0.074	6.24538e-30
ATP6V1B2	2.2962e-34	0.275961	0.515	0.169	6.45509e-30
ADNP	2.4921e-34	0.227224	0.263	0.046	7.00579e-30
SIRPA	2.49473e-34	0.26334	0.485	0.155	7.01318e-30
FLOT1	2.62626e-34	0.258956	0.442	0.134	7.38293e-30
BNIP3L	2.72977e-34	0.254075	0.461	0.142	7.67393e-30
RPL31	2.74027e-34	-0.146206	0.898	0.753	7.70345e-30
IFITM10	2.74531e-34	0.236213	0.2	0.019	7.71763e-30
PPARD	2.79167e-34	0.238167	0.236	0.034	7.84795e-30
YWHAG	2.93375e-34	0.226637	0.293	0.061	8.24735e-30
STOM	3.04704e-34	0.253066	0.427	0.126	8.56583e-30
LYL1	3.05563e-34	0.250239	0.396	0.11	8.59e-30
PTBP1	3.1178e-34	0.229338	0.313	0.07	8.76477e-30
ETV5	3.45657e-34	0.251162	0.349	0.088	9.7171e-30
SEMA4D	3.67017e-34	0.238289	0.272	0.051	1.03176e-29
RNPS1	3.72681e-34	0.225569	0.29	0.058	1.04768e-29
DHX9	3.9638e-34	0.22232	0.342	0.083	1.1143e-29
IL4R	3.97374e-34	0.218192	0.21	0.023	1.1171e-29
LRCH1	4.1041e-34	0.225466	0.206	0.022	1.15375e-29
FAM135A	4.15018e-34	0.228353	0.213	0.024	1.1667e-29
SPPL3	4.29005e-34	0.234289	0.233	0.033	1.20602e-29
TERF2IP	4.72749e-34	0.235169	0.375	0.102	1.32899e-29
SNX13	5.13088e-34	0.250996	0.31	0.07	1.44239e-29
DYNC1LI1	5.36862e-34	0.222751	0.31	0.068	1.50923e-29
SP3	5.9829e-34	0.234479	0.302	0.065	1.68191e-29
PMEPA1	6.12243e-34	0.258809	0.397	0.114	1.72114e-29
BBX	6.60993e-34	0.237155	0.405	0.116	1.85818e-29
TMEM65	6.68848e-34	0.22066	0.225	0.03	1.88027e-29
KRAS	7.10778e-34	0.227119	0.306	0.067	1.99814e-29
IDH1	7.30593e-34	0.252391	0.41	0.12	2.05384e-29
ENY2	7.37037e-34	0.277422	0.545	0.185	2.07196e-29
ATF6B	7.52583e-34	0.223058	0.234	0.034	2.11566e-29
PTTG1IP	7.64357e-34	0.253194	0.479	0.151	2.14876e-29
GOSR1	7.74437e-34	0.221134	0.271	0.051	2.1771e-29
PDCD6IP	8.33434e-34	0.226595	0.356	0.092	2.34295e-29
SBDS	8.62817e-34	0.224888	0.331	0.079	2.42555e-29
BRWD1	9.82444e-34	0.229872	0.255	0.044	2.76185e-29
TTC17	1.00783e-33	0.21871	0.216	0.026	2.83321e-29
MED29	1.06045e-33	0.232816	0.268	0.05	2.98114e-29
SFT2D1	1.12475e-33	0.244298	0.443	0.135	3.1619e-29
GABPB1-IT1	1.34859e-33	0.24905	0.204	0.022	3.79115e-29
CBL	1.3836e-33	0.23697	0.338	0.084	3.88958e-29
SERPINB1	1.39353e-33	0.298182	0.579	0.209	3.9175e-29
KDM3B	1.39467e-33	0.222545	0.231	0.033	3.92069e-29
HGSNAT	1.40676e-33	0.211376	0.213	0.025	3.95468e-29
FXR1	1.45128e-33	0.217697	0.356	0.092	4.07983e-29
PDCD4	1.45546e-33	0.238637	0.417	0.121	4.0916e-29
KIN	1.48509e-33	0.214914	0.213	0.025	4.17487e-29
ZNRF2	1.54304e-33	0.223913	0.35	0.089	4.33779e-29
MSL1	1.68729e-33	0.233732	0.24	0.038	4.74332e-29
RPRD2	1.69124e-33	0.220025	0.232	0.034	4.75443e-29
TCIRG1	1.8137e-33	0.215781	0.231	0.033	5.09867e-29
SGMS1	1.81388e-33	0.231147	0.254	0.044	5.09917e-29
STAG2	1.8446e-33	0.261989	0.549	0.189	5.18554e-29
SELENOS	1.87666e-33	0.246222	0.368	0.099	5.27567e-29
PDE4DIP	1.93569e-33	0.248877	0.298	0.065	5.44161e-29
P4HA1	1.99647e-33	0.253225	0.366	0.099	5.61248e-29
TRIM33	2.2043e-33	0.230895	0.234	0.035	6.19673e-29
MAVS	2.26552e-33	0.231436	0.235	0.035	6.36883e-29
IL10RB	2.30798e-33	0.23204	0.274	0.054	6.48818e-29
CCDC174	2.34314e-33	0.222823	0.229	0.033	6.58703e-29
LARP4B	2.50721e-33	0.218336	0.24	0.038	7.04827e-29
FAM76B	2.53423e-33	0.22398	0.201	0.021	7.12422e-29
KPNB1	2.67246e-33	0.263275	0.495	0.161	7.51283e-29
HCK	2.81512e-33	0.252443	0.51	0.167	7.91385e-29
LBR	3.1325e-33	0.224889	0.303	0.067	8.80607e-29
TM9SF3	3.25973e-33	0.237019	0.487	0.157	9.16376e-29
RLIM	3.32593e-33	0.227625	0.253	0.044	9.34985e-29
ZC3H13	3.48185e-33	0.226125	0.359	0.094	9.78818e-29
TXNIP	3.55251e-33	0.375885	0.702	0.291	9.9868e-29
KIAA1109	3.56318e-33	0.217839	0.31	0.071	1.00168e-28
SBF2	3.79004e-33	0.213328	0.216	0.028	1.06546e-28
HNRNPM	3.81108e-33	0.244414	0.473	0.151	1.07137e-28
2024-03-06	3.94796e-33	0.236554	0.293	0.063	1.10985e-28
MBD6	4.03974e-33	0.207729	0.235	0.035	1.13565e-28
CPSF7	4.1125e-33	0.215397	0.203	0.022	1.15611e-28
ZFAS1	5.11138e-33	0.367646	0.755	0.305	1.43691e-28
PDE3B	5.21919e-33	0.226273	0.228	0.033	1.46722e-28
SDC3	5.3388e-33	0.238341	0.375	0.104	1.50084e-28
SYNCRIP	5.57135e-33	0.248397	0.425	0.128	1.56622e-28
CD40	5.82468e-33	0.247373	0.304	0.07	1.63744e-28
LDLRAD4	5.88824e-33	0.235653	0.27	0.053	1.6553e-28
AUP1	5.90371e-33	0.221104	0.323	0.077	1.65965e-28
SNX9	5.90471e-33	0.229523	0.294	0.064	1.65993e-28
ARMCX3	6.18395e-33	0.239076	0.355	0.094	1.73843e-28
ANKLE2	6.38084e-33	0.224876	0.22	0.03	1.79378e-28
RAB14	6.62189e-33	0.249948	0.429	0.131	1.86154e-28
ENG	6.62227e-33	0.240461	0.42	0.125	1.86165e-28
DNM1L	6.97739e-33	0.223424	0.232	0.035	1.96148e-28
ADGRE5	7.85995e-33	0.229988	0.217	0.029	2.20959e-28
KDM7A	8.22428e-33	0.214224	0.207	0.024	2.31201e-28
SCPEP1	8.45057e-33	0.288614	0.558	0.199	2.37562e-28
KIDINS220	9.24284e-33	0.225482	0.281	0.058	2.59835e-28
AP3B1	1.00503e-32	0.20925	0.285	0.06	2.82535e-28
SELPLG	1.01473e-32	0.376571	0.737	0.298	2.8526e-28
PAQR8	1.05988e-32	0.219901	0.223	0.032	2.97954e-28
EEF1G	1.06046e-32	-0.200595	0.836	0.703	2.98115e-28
CMIP	1.13248e-32	0.232375	0.321	0.078	3.18364e-28
TOR1AIP2	1.14297e-32	0.206314	0.297	0.065	3.21312e-28
PSEN1	1.16864e-32	0.212741	0.201	0.022	3.28528e-28
SLCO2B1	1.17102e-32	0.459723	0.945	0.472	3.29198e-28
ITGA9	1.1711e-32	0.230189	0.336	0.085	3.29221e-28
TNFRSF14	1.1974e-32	0.235813	0.314	0.075	3.36614e-28
ITGA4	1.22374e-32	0.263035	0.267	0.053	3.44017e-28
DNAJC3	1.23325e-32	0.247029	0.366	0.1	3.46692e-28
SLC2A8	1.26745e-32	0.210889	0.265	0.051	3.56306e-28
APBB1IP	1.27452e-32	0.365612	0.738	0.298	3.58292e-28
MTHFD2	1.31394e-32	0.220724	0.286	0.061	3.69376e-28
ARHGAP4	1.33003e-32	0.230228	0.38	0.106	3.73899e-28
UBE2R2	1.3369e-32	0.22693	0.291	0.064	3.75828e-28
LATS1	1.39616e-32	0.211112	0.216	0.029	3.92489e-28
SNX6	1.45159e-32	0.280216	0.517	0.18	4.08072e-28
ATG16L2	1.57429e-32	0.220699	0.2	0.022	4.42565e-28
DYNC1LI2	1.62976e-32	0.218194	0.276	0.056	4.58157e-28
ZSWIM8	1.6334e-32	0.215072	0.213	0.028	4.59183e-28
PRKCD	1.67862e-32	0.209807	0.248	0.043	4.71894e-28
LRP1	1.72852e-32	0.32226	0.664	0.252	4.85923e-28
CREB3L2	1.74537e-32	0.230985	0.381	0.107	4.90659e-28
HIST1H1E	1.90153e-32	0.233702	0.202	0.023	5.34558e-28
SLC22A23	1.97853e-32	0.220601	0.254	0.046	5.56205e-28
GRK2	2.04457e-32	0.23738	0.442	0.137	5.74769e-28
NUDT3	2.11629e-32	0.260497	0.501	0.168	5.94931e-28
CYTH1	2.29589e-32	0.213848	0.243	0.041	6.4542e-28
WDR33	2.35422e-32	0.222387	0.247	0.043	6.61818e-28
MLLT6	2.49727e-32	0.216014	0.256	0.047	7.02031e-28
STK17A	2.57185e-32	0.210055	0.215	0.029	7.22999e-28
NOL8	2.60804e-32	0.217792	0.237	0.039	7.33171e-28
GLG1	2.69397e-32	0.222979	0.315	0.075	7.5733e-28
FKBP15	2.75211e-32	0.218607	0.304	0.07	7.73672e-28
NQO2	2.79029e-32	0.222136	0.298	0.067	7.84405e-28
MORF4L2	2.84912e-32	0.196669	0.298	0.066	8.00944e-28
ARL8B	2.87995e-32	0.215473	0.298	0.067	8.0961e-28
BICD2	3.08656e-32	0.207541	0.247	0.043	8.67694e-28
LARP4	3.28805e-32	0.20893	0.25	0.044	9.24336e-28
SAMD8	3.46196e-32	0.207627	0.23	0.035	9.73227e-28
SEC31A	3.80971e-32	0.216826	0.351	0.094	1.07099e-27
CD46	3.99027e-32	0.22201	0.407	0.12	1.12175e-27
TRIP12	4.00338e-32	0.227073	0.374	0.105	1.12543e-27
HSP90AB1	4.07608e-32	0.438167	0.919	0.499	1.14587e-27
ZNF106	4.54257e-32	0.260374	0.494	0.168	1.27701e-27
CASS4	4.83046e-32	0.224726	0.2	0.023	1.35794e-27
LARP7	5.8612e-32	0.216644	0.388	0.111	1.6477e-27
DENND4B	6.05935e-32	0.221189	0.204	0.025	1.7034e-27
ARRB2	7.26108e-32	0.291841	0.664	0.249	2.04123e-27
ABHD3	7.77658e-32	0.202129	0.259	0.05	2.18615e-27
BZW1	8.17027e-32	0.236803	0.46	0.148	2.29683e-27
ERP44	8.251e-32	0.236341	0.452	0.145	2.31952e-27
CD164	8.35011e-32	0.306497	0.671	0.256	2.34738e-27
CSNK2A1	8.86433e-32	0.228028	0.27	0.056	2.49194e-27
APC	9.19803e-32	0.207507	0.26	0.051	2.58575e-27
SPG11	9.23003e-32	0.213489	0.232	0.038	2.59475e-27
WNT5A	9.51983e-32	0.238523	0.228	0.036	2.67621e-27
TPP1	1.0608e-31	0.312272	0.679	0.255	2.98211e-27
ATP1B3	1.12286e-31	0.246205	0.475	0.158	3.15659e-27
SMARCC2	1.12338e-31	0.203924	0.256	0.049	3.15804e-27
MAP3K3	1.17408e-31	0.20509	0.222	0.033	3.30056e-27
MBNL2	1.23922e-31	0.222362	0.254	0.049	3.48371e-27
DCAF5	1.27974e-31	0.206093	0.212	0.029	3.59761e-27
RAP1B	1.32313e-31	0.24254	0.545	0.189	3.71957e-27
PWWP3A	1.33211e-31	0.215273	0.205	0.026	3.74482e-27
WIPI2	1.33894e-31	0.208514	0.295	0.067	3.76402e-27
ITGB5	1.3439e-31	0.230995	0.435	0.136	3.77798e-27
PPP2R2A	1.50668e-31	0.218004	0.231	0.038	4.23558e-27
SMAD4	1.51243e-31	0.202793	0.217	0.031	4.25174e-27
CHD4	1.58958e-31	0.228057	0.377	0.108	4.46862e-27
SFSWAP	1.6697e-31	0.21398	0.203	0.025	4.69386e-27
IRF8	1.68374e-31	0.273196	0.551	0.195	4.73333e-27
PARVG	1.69723e-31	0.229872	0.409	0.124	4.77126e-27
EIF4G2	1.74026e-31	0.318612	0.708	0.272	4.89221e-27
EHBP1L1	1.76836e-31	0.207872	0.266	0.054	4.9712e-27
NLRP1	1.78153e-31	0.212834	0.372	0.105	5.00824e-27
TAF7	1.89599e-31	0.2144	0.309	0.074	5.33002e-27
TIAM1	2.00799e-31	0.220007	0.308	0.074	5.64485e-27
ATXN3	2.05847e-31	0.208034	0.211	0.029	5.78677e-27
SEL1L	2.0959e-31	0.22466	0.402	0.12	5.89199e-27
C1GALT1	2.09912e-31	0.216013	0.23	0.038	5.90104e-27
SUZ12	2.11851e-31	0.216435	0.304	0.072	5.95556e-27
ATG3	2.13447e-31	0.203269	0.276	0.058	6.00042e-27
UPF3A	2.20383e-31	0.206973	0.238	0.041	6.19541e-27
EPS15	2.24513e-31	0.211097	0.329	0.085	6.3115e-27
SAMD4B	2.26417e-31	0.211027	0.208	0.028	6.36504e-27
KIAA0355	2.39718e-31	0.209857	0.221	0.033	6.73896e-27
CEBPZ	2.52114e-31	0.202604	0.29	0.065	7.08743e-27
RAD50	2.58684e-31	0.216835	0.281	0.062	7.27213e-27
SAT2	2.63987e-31	0.223312	0.444	0.142	7.4212e-27
WBP1L	2.6494e-31	0.196511	0.246	0.044	7.44798e-27
PI4K2A	2.68619e-31	0.199735	0.233	0.039	7.55142e-27
PTPN12	2.68755e-31	0.222283	0.289	0.065	7.55523e-27
EBLN3P	2.73858e-31	0.211531	0.215	0.031	7.69868e-27
IPO7	2.96451e-31	0.208112	0.289	0.065	8.33382e-27
RIF1	3.01362e-31	0.217917	0.298	0.07	8.47188e-27
AC090559.1	3.03432e-31	0.219016	0.281	0.062	8.53007e-27
PDCD7	3.24543e-31	0.207059	0.212	0.03	9.12355e-27
EIF2AK2	3.38008e-31	0.22347	0.318	0.079	9.50208e-27
ABCE1	3.38078e-31	0.224358	0.25	0.047	9.50406e-27
FRYL	3.48192e-31	0.206229	0.244	0.044	9.78837e-27
EIF3A	3.58575e-31	0.239907	0.473	0.156	1.00803e-26
CUX1	3.67646e-31	0.219504	0.269	0.056	1.03353e-26
RIT1	3.71481e-31	0.210287	0.232	0.039	1.04431e-26
OSBPL3	3.73438e-31	0.207021	0.207	0.028	1.04981e-26
PRR14L	3.75146e-31	0.220098	0.214	0.031	1.05461e-26
VEZF1	3.76341e-31	0.208287	0.244	0.044	1.05797e-26
LIMD2	3.79081e-31	0.226882	0.263	0.054	1.06567e-26
MAML3	3.92001e-31	0.213343	0.224	0.035	1.10199e-26
PPM1B	3.98887e-31	0.207825	0.217	0.032	1.12135e-26
PANK2	4.05178e-31	0.198635	0.251	0.047	1.13904e-26
HNRNPAB	4.17922e-31	0.238061	0.451	0.147	1.17486e-26
XRN2	4.20048e-31	0.225824	0.385	0.114	1.18084e-26
ATP6AP2	4.34105e-31	0.288354	0.616	0.232	1.22035e-26
ACSM5	4.37245e-31	0.202436	0.222	0.034	1.22918e-26
RBM3	4.70409e-31	0.280439	0.631	0.234	1.32241e-26
PHF14	4.75142e-31	0.214743	0.229	0.038	1.33572e-26
PA2G4	4.96892e-31	0.232845	0.448	0.143	1.39686e-26
CERT1	5.33769e-31	0.211794	0.236	0.041	1.50053e-26
TAGLN2	5.55111e-31	0.230506	0.322	0.084	1.56053e-26
SPTY2D1	5.5729e-31	0.203458	0.224	0.035	1.56665e-26
CSK	5.77009e-31	0.220973	0.368	0.105	1.62209e-26
MYL6	5.80178e-31	-0.120519	0.915	0.763	1.631e-26
LRRC25	5.90189e-31	0.220155	0.291	0.067	1.65914e-26
NUAK1	6.44675e-31	0.217264	0.208	0.029	1.81231e-26
GAK	6.87873e-31	0.207845	0.332	0.087	1.93375e-26
M6PR	7.0769e-31	0.273166	0.649	0.244	1.98946e-26
IQGAP1	7.12093e-31	0.255071	0.26	0.054	2.00184e-26
PPIL4	7.7664e-31	0.213944	0.238	0.042	2.18329e-26
N4BP1	7.91844e-31	0.209971	0.203	0.026	2.22603e-26
STAT2	8.65559e-31	0.201545	0.233	0.04	2.43326e-26
BCAP29	8.86189e-31	0.198094	0.265	0.055	2.49125e-26
CD55	9.02616e-31	0.221402	0.229	0.039	2.53743e-26
IWS1	9.07718e-31	0.203043	0.2	0.025	2.55178e-26
PHC2	9.1051e-31	0.218136	0.342	0.093	2.55963e-26
PIK3CG	9.26491e-31	0.219581	0.315	0.079	2.60455e-26
MAPK1IP1L	9.46602e-31	0.210532	0.269	0.057	2.66109e-26
ZNF800	9.90523e-31	0.203741	0.202	0.026	2.78456e-26
DAZAP2	1.07329e-30	0.268767	0.632	0.235	3.01725e-26
ZMYND11	1.09016e-30	0.206873	0.334	0.088	3.06466e-26
IL17RA	1.18141e-30	0.210691	0.222	0.035	3.32119e-26
BTBD7	1.19804e-30	0.220676	0.223	0.036	3.36793e-26
SRSF1	1.25682e-30	0.21241	0.3	0.072	3.53319e-26
IREB2	1.27144e-30	0.210078	0.246	0.046	3.57428e-26
IRF3	1.30138e-30	0.209502	0.228	0.039	3.65843e-26
MMD	1.34849e-30	0.213653	0.282	0.064	3.79088e-26
PLCL2	1.35613e-30	0.202497	0.239	0.043	3.81237e-26
TNPO1	1.36634e-30	0.214301	0.384	0.114	3.84106e-26
REX1BD	1.37615e-30	0.23806	0.506	0.174	3.86864e-26
TMEM86A	1.42138e-30	0.220795	0.238	0.043	3.99577e-26
TRPM2	1.4267e-30	0.201687	0.224	0.036	4.01073e-26
AHCYL1	1.49145e-30	0.199344	0.393	0.117	4.19276e-26
EIF4G3	1.52143e-30	0.20375	0.273	0.06	4.27703e-26
RBM8A	1.52615e-30	0.228136	0.453	0.148	4.29031e-26
WLS	1.55045e-30	0.20102	0.368	0.105	4.35861e-26
ZYX	1.60466e-30	0.199553	0.217	0.033	4.51101e-26
ICE2	1.62082e-30	0.198371	0.224	0.036	4.55645e-26
GINM1	1.78162e-30	0.192952	0.297	0.071	5.00848e-26
TNFRSF13C	1.7838e-30	0.215302	0.303	0.074	5.01461e-26
DMXL2	1.7859e-30	0.206694	0.243	0.045	5.02053e-26
SRP19	1.82695e-30	0.214114	0.37	0.107	5.13593e-26
MTMR14	1.83451e-30	0.195695	0.251	0.05	5.15718e-26
RHOQ	1.85906e-30	0.222201	0.424	0.134	5.22619e-26
PPHLN1	1.86479e-30	0.202871	0.271	0.058	5.2423e-26
ATP7A	1.89853e-30	0.202378	0.241	0.044	5.33714e-26
HACD3	1.90196e-30	0.20768	0.282	0.064	5.34679e-26
LAMTOR3	1.91181e-30	0.214106	0.233	0.041	5.37449e-26
SYT6	1.91994e-30	0.222306	0.208	0.03	5.39735e-26
CXCL16	1.99338e-30	0.318126	0.714	0.287	5.60379e-26
FCHSD2	2.0489e-30	0.204026	0.317	0.081	5.75986e-26
WAPL	2.0962e-30	0.212811	0.359	0.102	5.89284e-26
WAS	2.15275e-30	0.216633	0.402	0.123	6.05181e-26
ATG12	2.15447e-30	0.207171	0.246	0.046	6.05666e-26
NCK1	2.21297e-30	0.214019	0.297	0.072	6.22109e-26
TLN2	2.29422e-30	0.232214	0.283	0.065	6.44951e-26
ATP6AP1	2.29449e-30	0.238454	0.553	0.199	6.45027e-26
MCOLN1	2.36198e-30	0.223167	0.275	0.062	6.63999e-26
ERF	2.53976e-30	0.208438	0.224	0.036	7.13978e-26
HNRNPF	2.62823e-30	0.232249	0.534	0.187	7.38849e-26
PCMTD1	2.86866e-30	0.217169	0.351	0.099	8.06439e-26
LILRB2	2.98265e-30	0.215783	0.214	0.033	8.38484e-26
SHOC2	3.06269e-30	0.201518	0.275	0.061	8.60984e-26
NMRK1	3.21747e-30	0.223532	0.329	0.088	9.04494e-26
MS4A4A	3.67819e-30	0.386528	0.83	0.371	1.03401e-25
ASXL2	3.7597e-30	0.194919	0.23	0.04	1.05693e-25
MAPKAPK2	3.78912e-30	0.194631	0.277	0.062	1.0652e-25
IKBIP	3.93285e-30	0.214006	0.307	0.077	1.1056e-25
UFM1	3.96664e-30	0.203673	0.321	0.084	1.1151e-25
PDS5A	4.04232e-30	0.196884	0.286	0.066	1.13638e-25
CHD6	4.06326e-30	0.202412	0.232	0.041	1.14226e-25
DDX52	4.24024e-30	0.20078	0.222	0.036	1.19202e-25
PSMC6	4.43434e-30	0.199536	0.298	0.073	1.24658e-25
TRABD	4.43804e-30	0.201804	0.207	0.03	1.24762e-25
SCAMP2	4.71414e-30	0.263909	0.585	0.219	1.32524e-25
FAM13B	5.18161e-30	0.20627	0.209	0.031	1.45665e-25
SSBP2	5.3596e-30	0.212551	0.223	0.038	1.50669e-25
ABHD16A	5.49213e-30	0.206615	0.272	0.061	1.54395e-25
DIAPH2	5.76886e-30	0.206253	0.378	0.111	1.62174e-25
SHMT1	6.11887e-30	0.215103	0.305	0.076	1.72014e-25
MRPS5	6.59163e-30	0.198428	0.23	0.041	1.85304e-25
PLEKHB2	6.94903e-30	0.203361	0.376	0.111	1.95351e-25
UBAC1	7.34471e-30	0.193998	0.336	0.092	2.06474e-25
KDSR	7.34541e-30	0.1983	0.265	0.057	2.06494e-25
BIN2	7.44149e-30	0.211405	0.325	0.087	2.09195e-25
MRC1	7.53507e-30	0.353208	0.678	0.286	2.11826e-25
CREBBP	8.17876e-30	0.193429	0.292	0.07	2.29921e-25
PGGT1B	8.79315e-30	0.203607	0.242	0.046	2.47193e-25
HPS5	9.06598e-30	0.189932	0.252	0.051	2.54863e-25
ZFR	9.58652e-30	0.188169	0.27	0.06	2.69496e-25
MAP3K11	1.04812e-29	0.201431	0.223	0.038	2.94646e-25
VASP	1.08303e-29	0.23035	0.398	0.124	3.0446e-25
AFF3	1.13758e-29	0.217583	0.216	0.035	3.19797e-25
TSPAN3	1.18465e-29	0.212004	0.433	0.14	3.33029e-25
KRCC1	1.19448e-29	0.198804	0.29	0.07	3.35793e-25
SAMSN1	1.21261e-29	0.329045	0.697	0.284	3.4089e-25
TRAM1	1.21966e-29	0.257285	0.531	0.189	3.42872e-25
SDCBP	1.22994e-29	0.33894	0.73	0.305	3.45762e-25
GRK3	1.23904e-29	0.207572	0.25	0.051	3.48319e-25
ATXN7L3B	1.24541e-29	0.208961	0.217	0.035	3.5011e-25
IRF5	1.24799e-29	0.20527	0.212	0.033	3.50834e-25
STAG1	1.26975e-29	0.195949	0.24	0.045	3.56951e-25
ACTR3	1.28178e-29	0.255046	0.615	0.233	3.60333e-25
CALU	1.3098e-29	0.213228	0.266	0.058	3.6821e-25
MIA2	1.32679e-29	0.197785	0.236	0.044	3.72987e-25
PTPN2	1.33117e-29	0.19002	0.232	0.042	3.74218e-25
LEPROTL1	1.44412e-29	0.206633	0.34	0.094	4.05972e-25
SNW1	1.46173e-29	0.194272	0.345	0.097	4.10922e-25
ARHGAP35	1.5851e-29	0.193347	0.292	0.071	4.45604e-25
CDC40	1.68221e-29	0.196781	0.287	0.068	4.72902e-25
TMX1	1.78168e-29	0.202954	0.38	0.115	5.00865e-25
GLIPR1	1.79445e-29	0.309385	0.676	0.266	5.04456e-25
KDELR2	1.80381e-29	0.209894	0.42	0.135	5.07087e-25
HOMER3	1.82401e-29	0.204774	0.379	0.114	5.12765e-25
TNFSF10	1.8714e-29	0.205352	0.277	0.064	5.26089e-25
PRCP	1.89972e-29	0.192791	0.317	0.083	5.34048e-25
TNFRSF21	1.91655e-29	0.216411	0.313	0.082	5.38779e-25
RPS10	1.93212e-29	-0.191924	0.835	0.706	5.43157e-25
POU2F1	1.94735e-29	0.206247	0.201	0.029	5.47438e-25
TWISTNB	1.958e-29	0.22292	0.21	0.033	5.50433e-25
TMED7	2.1009e-29	0.209793	0.361	0.106	5.90606e-25
BIRC6	2.11793e-29	0.188055	0.309	0.079	5.95391e-25
DHX15	2.1283e-29	0.196823	0.243	0.047	5.98308e-25
MRPS31	2.17139e-29	0.213779	0.223	0.039	6.10421e-25
CMTM7	2.19851e-29	0.19224	0.273	0.062	6.18044e-25
SKI	2.28959e-29	0.198761	0.281	0.066	6.43649e-25
CLN5	2.30646e-29	0.217215	0.243	0.049	6.48392e-25
FEM1B	2.30848e-29	0.209273	0.223	0.039	6.48959e-25
SCARB1	2.33325e-29	0.201959	0.235	0.044	6.55923e-25
SLC12A7	2.43474e-29	0.191095	0.206	0.031	6.84454e-25
UBA6	2.44489e-29	0.201469	0.245	0.049	6.87307e-25
CD2AP	2.53775e-29	0.203924	0.353	0.102	7.13412e-25
RDH11	2.64587e-29	0.204961	0.285	0.068	7.43807e-25
ABHD11	2.64767e-29	0.215747	0.242	0.047	7.44314e-25
PCBP1	2.71387e-29	0.317474	0.699	0.284	7.62923e-25
GALNT1	2.73407e-29	0.265382	0.578	0.214	7.68603e-25
GPS2	2.85417e-29	0.194769	0.301	0.076	8.02365e-25
UBL3	2.89828e-29	0.240511	0.505	0.179	8.14764e-25
SBNO1	2.97595e-29	0.209209	0.222	0.039	8.366e-25
GAA	2.9946e-29	0.239433	0.509	0.181	8.41842e-25
UQCRB	3.33914e-29	-0.166869	0.881	0.702	9.38699e-25
ATG4C	3.38499e-29	0.211129	0.264	0.058	9.5159e-25
RAD21	3.60897e-29	0.203238	0.377	0.114	1.01455e-24
IFNAR1	3.61796e-29	0.218616	0.375	0.113	1.01708e-24
SH3GL1	3.76962e-29	0.184284	0.232	0.043	1.05972e-24
UBE2H	3.77004e-29	0.190098	0.286	0.07	1.05983e-24
N4BP2	3.80451e-29	0.20249	0.215	0.035	1.06952e-24
MCM3AP	4.01461e-29	0.184243	0.228	0.041	1.12859e-24
NCF4	4.10337e-29	0.21652	0.419	0.136	1.15354e-24
PIK3R5	4.52184e-29	0.195335	0.227	0.041	1.27118e-24
BIRC2	4.59756e-29	0.199635	0.296	0.074	1.29247e-24
ZMAT3	4.69289e-29	0.246787	0.44	0.149	1.31927e-24
DHX29	4.77322e-29	0.1982	0.227	0.041	1.34185e-24
ABCC4	5.02536e-29	0.20593	0.282	0.067	1.41273e-24
UFL1	5.21353e-29	0.201308	0.309	0.081	1.46563e-24
ZYG11B	5.67964e-29	0.211037	0.228	0.042	1.59666e-24
RNASEH2B	5.68776e-29	0.193593	0.314	0.083	1.59894e-24
RNF216	5.81317e-29	0.20193	0.24	0.047	1.6342e-24
RPL7L1	5.91134e-29	0.221873	0.353	0.104	1.6618e-24
GBP4	5.91649e-29	0.195262	0.294	0.073	1.66324e-24
HMGB2	6.16186e-29	0.196357	0.231	0.043	1.73222e-24
ELK3	6.19533e-29	0.207678	0.294	0.074	1.74163e-24
PJA2	6.25193e-29	0.221299	0.517	0.184	1.75754e-24
AFTPH	6.28411e-29	0.193994	0.241	0.047	1.76659e-24
TMEM87B	6.38742e-29	0.198621	0.229	0.042	1.79563e-24
DNAJC5	6.55766e-29	0.200324	0.248	0.051	1.84349e-24
ELOC	6.77867e-29	0.221635	0.415	0.135	1.90562e-24
CD37	6.85548e-29	0.279296	0.582	0.221	1.92721e-24
HBP1	7.0241e-29	0.192233	0.244	0.05	1.97461e-24
MTR	7.19349e-29	0.207462	0.329	0.092	2.02223e-24
RABEP1	7.33117e-29	0.201813	0.282	0.068	2.06094e-24
SNX2	7.55514e-29	0.242149	0.575	0.213	2.1239e-24
NFATC2IP	7.72792e-29	0.188706	0.201	0.03	2.17247e-24
AL627171.2	8.44173e-29	0.203295	0.228	0.042	2.37314e-24
DCAF8	8.45723e-29	0.186176	0.216	0.036	2.3775e-24
SMARCA2	8.64105e-29	0.192399	0.331	0.092	2.42917e-24
PTP4A2	8.98108e-29	0.222642	0.509	0.18	2.52476e-24
NCSTN	9.28165e-29	0.187609	0.218	0.038	2.60926e-24
RAB6A	9.28951e-29	0.186371	0.247	0.051	2.61147e-24
CCDC47	9.492e-29	0.237263	0.513	0.187	2.66839e-24
BCAS2	1.00564e-28	0.221327	0.279	0.068	2.82704e-24
DELE1	1.03068e-28	0.192659	0.227	0.042	2.89744e-24
XPO1	1.11321e-28	0.19558	0.352	0.102	3.12946e-24
RPS7	1.17161e-28	-0.109597	0.917	0.757	3.29363e-24
ODC1	1.18627e-28	0.193121	0.244	0.05	3.33484e-24
ZZEF1	1.21231e-28	0.193169	0.213	0.035	3.40806e-24
VPS4B	1.21817e-28	0.21395	0.342	0.099	3.42451e-24
HERC4	1.22182e-28	0.197771	0.227	0.042	3.43478e-24
RIOK3	1.25134e-28	0.202039	0.281	0.068	3.51777e-24
SSR1	1.26322e-28	0.23827	0.512	0.185	3.55117e-24
ERCC5	1.32801e-28	0.189558	0.217	0.038	3.73329e-24
ARHGAP45	1.34798e-28	0.190225	0.288	0.071	3.78944e-24
FEZ2	1.35443e-28	0.215146	0.51	0.181	3.80757e-24
ATP6V0D1	1.39524e-28	0.208767	0.423	0.138	3.92231e-24
RUBCN	1.42488e-28	0.199764	0.216	0.038	4.00562e-24
RCOR3	1.44008e-28	0.206477	0.211	0.035	4.04835e-24
PRXL2C	1.49274e-28	0.177276	0.237	0.046	4.1964e-24
R3HDM2	1.51595e-28	0.183917	0.283	0.068	4.26165e-24
WNK1	1.58992e-28	0.217834	0.489	0.171	4.46959e-24
RNF19A	1.59065e-28	0.181717	0.205	0.032	4.47164e-24
PAFAH1B1	1.60517e-28	0.207145	0.38	0.118	4.51244e-24
CCT4	1.6063e-28	0.204969	0.354	0.105	4.51564e-24
DPP8	1.63018e-28	0.186724	0.217	0.038	4.58276e-24
GRIPAP1	1.75049e-28	0.206232	0.223	0.041	4.92099e-24
MARK3	1.89931e-28	0.204199	0.216	0.038	5.33934e-24
NME3	1.98968e-28	0.20702	0.392	0.125	5.59339e-24
RAB5A	2.0326e-28	0.191078	0.286	0.071	5.71405e-24
TOR3A	2.03528e-28	0.211645	0.225	0.042	5.72158e-24
SEC63	2.09729e-28	0.203774	0.273	0.065	5.89589e-24
NRDC	2.1096e-28	0.20741	0.309	0.083	5.93051e-24
PLXNB2	2.19494e-28	0.210798	0.352	0.104	6.1704e-24
CHSY1	2.34104e-28	0.191524	0.209	0.034	6.58114e-24
TP53INP1	2.36446e-28	0.193088	0.313	0.084	6.64697e-24
TGFBR1	2.38206e-28	0.241216	0.503	0.181	6.69644e-24
LEPROT	2.38262e-28	0.214736	0.396	0.127	6.69801e-24
TTC3	2.42551e-28	0.21238	0.475	0.167	6.81861e-24
SLC15A3	2.42768e-28	0.217379	0.428	0.142	6.82469e-24
SPCS3	2.44807e-28	0.215301	0.486	0.171	6.88201e-24
KLHL5	2.54407e-28	0.201129	0.243	0.05	7.15189e-24
ARHGEF1	2.62258e-28	0.189586	0.223	0.041	7.37259e-24
UBE2Z	2.74163e-28	0.188414	0.219	0.039	7.70727e-24
ZFP91	2.8049e-28	0.182441	0.274	0.065	7.88514e-24
GCA	2.81458e-28	0.186966	0.299	0.077	7.91234e-24
VPS26A	2.91807e-28	0.181176	0.287	0.072	8.20328e-24
MESD	3.02471e-28	0.225797	0.36	0.11	8.50306e-24
SERINC3	3.07548e-28	0.19236	0.348	0.102	8.6458e-24
CCT6A	3.23785e-28	0.194312	0.366	0.11	9.10223e-24
GAS5	3.25096e-28	0.226468	0.55	0.204	9.1391e-24
PIK3C2A	3.38604e-28	0.178456	0.245	0.051	9.51883e-24
YPEL3	3.40878e-28	0.209647	0.39	0.124	9.58277e-24
SNHG9	3.5375e-28	0.196153	0.205	0.033	9.94463e-24
WDFY3	3.75504e-28	0.176325	0.312	0.084	1.05562e-23
ABI2	3.87792e-28	0.199899	0.205	0.033	1.09016e-23
SUGT1	3.93265e-28	0.195536	0.32	0.088	1.10555e-23
PABPC1	3.97754e-28	0.406226	0.967	0.578	1.11817e-23
LRRC58	4.5705e-28	0.19017	0.246	0.052	1.28486e-23
VCP	4.66435e-28	0.197248	0.432	0.145	1.31124e-23
TP53I13	4.69018e-28	0.194177	0.253	0.056	1.3185e-23
SLC38A10	4.86046e-28	0.200247	0.276	0.067	1.36637e-23
TMX3	4.86772e-28	0.196491	0.226	0.043	1.36841e-23
TBK1	4.99284e-28	0.187367	0.204	0.033	1.40359e-23
ARHGAP9	6.18633e-28	0.186513	0.236	0.047	1.7391e-23
BTK	7.11067e-28	0.181414	0.277	0.067	1.99895e-23
RAB2A	7.14147e-28	0.214296	0.495	0.177	2.00761e-23
RPAIN	7.15854e-28	0.170231	0.27	0.064	2.01241e-23
TRIM56	7.25529e-28	0.211318	0.203	0.033	2.03961e-23
CCNY	7.31913e-28	0.190811	0.253	0.056	2.05755e-23
TCERG1	7.43135e-28	0.183775	0.209	0.035	2.0891e-23
NF1	7.79351e-28	0.189333	0.271	0.065	2.19091e-23
HLA-F	8.28461e-28	0.200581	0.374	0.117	2.32897e-23
USP6NL	8.32899e-28	0.191974	0.201	0.032	2.34145e-23
PPP1R18	8.68907e-28	0.201108	0.4	0.129	2.44267e-23
TMC8	8.94078e-28	0.192064	0.228	0.044	2.51343e-23
FERMT3	9.22224e-28	0.217112	0.393	0.128	2.59256e-23
ANKFY1	9.77619e-28	0.179	0.247	0.053	2.74828e-23
LYPLA1	9.78391e-28	0.183974	0.373	0.116	2.75045e-23
LUC7L2	1.04854e-27	0.195501	0.231	0.046	2.94765e-23
C5orf15	1.11366e-27	0.179036	0.23	0.045	3.13072e-23
SPIN1	1.22262e-27	0.19249	0.299	0.079	3.43703e-23
ACER3	1.23344e-27	0.198972	0.226	0.044	3.46746e-23
METAP2	1.23911e-27	0.200389	0.427	0.143	3.48338e-23
SAFB	1.27441e-27	0.190363	0.203	0.033	3.58263e-23
DICER1	1.31614e-27	0.193821	0.316	0.087	3.69993e-23
TSPYL1	1.41972e-27	0.193429	0.347	0.104	3.99111e-23
HLA-DOA	1.49904e-27	0.20114	0.385	0.123	4.21411e-23
PTGS1	1.55991e-27	0.18824	0.368	0.114	4.38522e-23
DHRS3	1.56236e-27	0.196908	0.403	0.132	4.3921e-23
TMEM170A	1.56677e-27	0.180999	0.232	0.046	4.40449e-23
SNHG7	1.60917e-27	0.187248	0.224	0.043	4.5237e-23
SRFBP1	1.63584e-27	0.182024	0.234	0.047	4.59867e-23
GTF2A1	1.66126e-27	0.206171	0.24	0.051	4.67015e-23
DEK	1.71501e-27	0.235702	0.596	0.231	4.82123e-23
IP6K2	1.7287e-27	0.18582	0.214	0.039	4.85972e-23
SCNM1	1.74493e-27	0.189046	0.249	0.055	4.90535e-23
HLA-DQA1	1.80836e-27	0.357876	0.742	0.341	5.08366e-23
TBC1D15	1.98284e-27	0.185922	0.255	0.058	5.57416e-23
CNOT1	2.0067e-27	0.184494	0.263	0.062	5.64122e-23
ZNF652	2.05018e-27	0.199246	0.263	0.063	5.76347e-23
REEP5	2.10411e-27	0.214763	0.495	0.179	5.91507e-23
HNRNPD	2.11777e-27	0.20618	0.519	0.189	5.95349e-23
MAP1LC3B	2.239e-27	0.224934	0.459	0.161	6.29427e-23
CTCF	2.28754e-27	0.183541	0.23	0.046	6.43073e-23
SLC23A2	2.29941e-27	0.184788	0.23	0.046	6.46411e-23
DDAH2	2.3562e-27	0.19807	0.389	0.125	6.62374e-23
BTF3L4	2.41319e-27	0.203841	0.363	0.113	6.78395e-23
TMCO1	2.42077e-27	0.19659	0.463	0.162	6.80526e-23
TMEM33	2.46735e-27	0.193564	0.272	0.067	6.93622e-23
HIPK3	2.48781e-27	0.166664	0.305	0.082	6.99372e-23
LAMP2	2.54046e-27	0.280125	0.678	0.268	7.14174e-23
HPS3	2.61689e-27	0.212228	0.338	0.102	7.35659e-23
PPP2CA	2.74748e-27	0.183596	0.335	0.098	7.72371e-23
MLEC	2.85095e-27	0.21897	0.509	0.188	8.01458e-23
PPIP5K2	3.14876e-27	0.184555	0.234	0.049	8.8518e-23
GNS	3.15113e-27	0.206692	0.416	0.14	8.85846e-23
OS9	3.32765e-27	0.208887	0.481	0.172	9.35468e-23
VCPIP1	3.40835e-27	0.180579	0.23	0.046	9.58155e-23
SERPINB6	3.45214e-27	0.316287	0.752	0.317	9.70464e-23
DOK1	3.47653e-27	0.189465	0.238	0.051	9.77323e-23
NSL1	3.48755e-27	0.192008	0.313	0.087	9.80419e-23
AC110995.1	3.78779e-27	0.199676	0.344	0.104	1.06482e-22
OXA1L	3.97187e-27	0.178175	0.28	0.071	1.11657e-22
RASSF2	4.20365e-27	0.206917	0.375	0.12	1.18173e-22
UTP6	4.53376e-27	0.178437	0.247	0.055	1.27453e-22
OSER1	4.57751e-27	0.187961	0.235	0.05	1.28683e-22
DRAM2	4.62362e-27	0.1869	0.399	0.13	1.29979e-22
APOL6	4.62957e-27	0.206728	0.297	0.081	1.30147e-22
TMEM70	4.70527e-27	0.206021	0.302	0.084	1.32275e-22
OFD1	4.76336e-27	0.19716	0.318	0.091	1.33908e-22
SH3KBP1	4.78745e-27	0.188153	0.415	0.139	1.34585e-22
XPC	4.91169e-27	0.197843	0.223	0.044	1.38077e-22
DNAJB12	4.94671e-27	0.173966	0.243	0.053	1.39062e-22
DBNL	4.99429e-27	0.1908	0.437	0.149	1.40399e-22
INTS10	5.00045e-27	0.188012	0.207	0.036	1.40573e-22
SH3BP1	5.56492e-27	0.190864	0.24	0.052	1.56441e-22
RAB21	5.68605e-27	0.18899	0.31	0.086	1.59846e-22
PRNP	5.7583e-27	0.234327	0.505	0.188	1.61877e-22
SLFN11	5.99165e-27	0.172314	0.204	0.035	1.68437e-22
TM2D2	6.27382e-27	0.188531	0.254	0.06	1.7637e-22
PPP6R3	6.35354e-27	0.165845	0.214	0.04	1.78611e-22
VAMP2	6.48091e-27	0.180656	0.403	0.134	1.82191e-22
EIF5B	6.69759e-27	0.179966	0.383	0.123	1.88283e-22
RCOR1	6.8341e-27	0.173444	0.218	0.042	1.9212e-22
MKRN1	7.53687e-27	0.172581	0.253	0.058	2.11877e-22
MYO5A	7.59236e-27	0.196249	0.236	0.051	2.13437e-22
CHD8	7.64348e-27	0.181765	0.221	0.043	2.14874e-22
HMGN3	8.92523e-27	0.169745	0.436	0.148	2.50906e-22
PRKDC	9.02189e-27	0.201923	0.38	0.123	2.53623e-22
MMADHC	9.07287e-27	0.172559	0.241	0.053	2.55056e-22
ARPC3	1.01318e-26	-0.110223	0.906	0.733	2.84824e-22
TMEM273	1.05689e-26	0.178799	0.252	0.058	2.97113e-22
POM121	1.0757e-26	0.172007	0.203	0.035	3.02402e-22
TMEM9B	1.1674e-26	0.201802	0.4	0.134	3.28179e-22
DDX27	1.20439e-26	0.175226	0.252	0.058	3.38577e-22
RSRC1	1.24117e-26	0.182159	0.253	0.06	3.48918e-22
SIGLEC7	1.24889e-26	0.185409	0.243	0.054	3.51088e-22
RAB3IL1	1.28313e-26	0.176379	0.283	0.074	3.60714e-22
JAZF1	1.29222e-26	0.183484	0.229	0.047	3.63269e-22
RAB35	1.30445e-26	0.164067	0.215	0.041	3.66708e-22
CLCN7	1.32018e-26	0.16985	0.241	0.053	3.7113e-22
SLC8B1	1.35863e-26	0.179044	0.2	0.034	3.81937e-22
NCBP2	1.39518e-26	0.186929	0.253	0.06	3.92214e-22
INPPL1	1.46837e-26	0.173736	0.222	0.044	4.12789e-22
PAPOLA	1.48516e-26	0.204985	0.472	0.169	4.17507e-22
NIFK	1.49016e-26	0.192759	0.249	0.057	4.18915e-22
MECP2	1.6092e-26	0.181434	0.214	0.041	4.52379e-22
NUTM2A-AS1	1.64881e-26	0.194268	0.208	0.039	4.63513e-22
GSTM3	1.67065e-26	0.198509	0.348	0.108	4.69652e-22
OXR1	1.75677e-26	0.192632	0.221	0.044	4.93864e-22
MPP1	1.8206e-26	0.185713	0.351	0.108	5.11807e-22
DENND4C	1.82604e-26	0.173189	0.2	0.034	5.13335e-22
SYNGR2	1.83977e-26	0.218748	0.534	0.202	5.17196e-22
PSMB4	1.89105e-26	0.169837	0.37	0.117	5.31611e-22
CHST15	1.9086e-26	0.178445	0.219	0.043	5.36545e-22
MR1	1.92067e-26	0.18054	0.23	0.049	5.39938e-22
SPTLC1	2.01583e-26	0.182146	0.25	0.058	5.66691e-22
NCOA1	2.04458e-26	0.179283	0.237	0.052	5.74773e-22
RASAL3	2.13949e-26	0.16863	0.212	0.04	6.01454e-22
NT5C	2.18659e-26	0.183817	0.32	0.093	6.14694e-22
TERF1	2.25192e-26	0.176831	0.221	0.044	6.3306e-22
TRIOBP	2.25774e-26	0.179142	0.218	0.043	6.34696e-22
HLA-DQB1	2.34375e-26	0.369166	0.78	0.392	6.58875e-22
APMAP	2.42518e-26	0.160691	0.291	0.078	6.81766e-22
TGFBI	2.42627e-26	0.216833	0.284	0.077	6.82074e-22
DNAJC13	2.469e-26	0.16314	0.233	0.05	6.94085e-22
UTRN	2.50854e-26	0.20749	0.233	0.051	7.052e-22
GNB2	2.51867e-26	0.207942	0.478	0.173	7.08048e-22
SNHG14	2.60556e-26	0.187581	0.257	0.063	7.32476e-22
SKAP2	2.65567e-26	0.227937	0.547	0.209	7.46562e-22
SGPL1	2.69581e-26	0.190218	0.298	0.083	7.57845e-22
KCTD20	2.75046e-26	0.175093	0.223	0.045	7.73209e-22
OTUD6B-AS1	2.78192e-26	0.203178	0.254	0.062	7.82052e-22
ZNF91	2.85797e-26	0.182616	0.203	0.036	8.03431e-22
UBE2G2	2.93004e-26	0.188398	0.251	0.06	8.23692e-22
GGA2	2.98871e-26	0.178647	0.285	0.076	8.40186e-22
CD33	3.11917e-26	0.17202	0.302	0.084	8.76861e-22
F11R	3.12776e-26	0.187524	0.224	0.046	8.79275e-22
SSB	3.44141e-26	0.190662	0.476	0.172	9.6745e-22
ATF2	3.46861e-26	0.169065	0.201	0.035	9.75096e-22
NCL	3.47456e-26	0.284216	0.705	0.292	9.76769e-22
TAPBP	3.6088e-26	0.201803	0.491	0.181	1.01451e-21
EIF2S3	3.70326e-26	0.200286	0.498	0.184	1.04106e-21
ZBTB4	3.72408e-26	0.17385	0.24	0.054	1.04691e-21
DNAJA2	3.90152e-26	0.158358	0.258	0.063	1.0968e-21
APH1B	3.91499e-26	0.178804	0.251	0.06	1.10058e-21
CPED1	4.25643e-26	0.181309	0.291	0.079	1.19657e-21
TAX1BP1	4.50444e-26	0.23774	0.577	0.224	1.26629e-21
CPQ	4.53948e-26	0.178869	0.317	0.093	1.27614e-21
KIF5B	4.69783e-26	0.216816	0.504	0.188	1.32066e-21
SACM1L	4.8437e-26	0.177105	0.226	0.047	1.36166e-21
EMC7	4.84814e-26	0.192845	0.306	0.088	1.36291e-21
SORT1	5.39156e-26	0.186933	0.297	0.083	1.51567e-21
PLCG2	5.79246e-26	0.17731	0.235	0.052	1.62838e-21
CSGALNACT1	6.37139e-26	0.176961	0.302	0.085	1.79112e-21
ESF1	6.89484e-26	0.1787	0.24	0.054	1.93828e-21
CCDC82	7.39685e-26	0.180136	0.227	0.049	2.0794e-21
SAMD9	7.80804e-26	0.179052	0.263	0.066	2.195e-21
TBC1D22A	7.95524e-26	0.173286	0.254	0.062	2.23638e-21
SCFD1	8.96906e-26	0.164359	0.218	0.044	2.52138e-21
HIST1H1C	8.9972e-26	0.192228	0.232	0.052	2.52929e-21
DENR	9.32325e-26	0.16818	0.296	0.083	2.62095e-21
AXL	9.36134e-26	0.258372	0.645	0.264	2.63166e-21
GNB1	9.42865e-26	0.199302	0.543	0.205	2.65058e-21
PRKAR2A	9.91334e-26	0.187313	0.257	0.064	2.78684e-21
OSGEP	1.07561e-25	0.178491	0.242	0.056	3.02374e-21
EIF4A1	1.08974e-25	0.410004	0.935	0.485	3.06347e-21
LRCH4	1.10757e-25	0.168863	0.233	0.052	3.11359e-21
GUSB	1.1697e-25	0.173285	0.331	0.1	3.28825e-21
PDS5B	1.17142e-25	0.173057	0.224	0.047	3.29309e-21
HSD17B12	1.19477e-25	0.183377	0.355	0.113	3.35875e-21
CLIC2	1.22415e-25	0.190037	0.277	0.074	3.44134e-21
USP9X	1.22925e-25	0.170725	0.349	0.11	3.45567e-21
CTSA	1.24044e-25	0.203748	0.443	0.159	3.48712e-21
DDOST	1.25969e-25	0.176081	0.326	0.098	3.54123e-21
DPP9	1.26398e-25	0.172358	0.228	0.05	3.5533e-21
ADA2	1.35655e-25	0.191818	0.421	0.147	3.81353e-21
BCL10	1.36029e-25	0.180648	0.217	0.044	3.82405e-21
ERCC1	1.43026e-25	0.193795	0.395	0.136	4.02076e-21
FAM91A1	1.46991e-25	0.179566	0.269	0.07	4.13221e-21
WIPF2	1.58217e-25	0.174937	0.202	0.038	4.4478e-21
QSER1	1.64644e-25	0.169582	0.226	0.049	4.62846e-21
BAZ2A	1.67239e-25	0.172905	0.207	0.04	4.70143e-21
SLAIN2	1.75435e-25	0.172451	0.207	0.04	4.93184e-21
SAP30BP	1.85587e-25	0.171891	0.216	0.044	5.21722e-21
VAV1	1.92073e-25	0.164903	0.279	0.075	5.39955e-21
MRPL18	2.01084e-25	0.184151	0.283	0.077	5.65287e-21
PPP2R5E	2.04243e-25	0.163766	0.242	0.056	5.74167e-21
ZMYM4	2.08382e-25	0.162923	0.202	0.038	5.85803e-21
CARD19	2.14931e-25	0.16867	0.222	0.047	6.04214e-21
OCIAD1	2.16524e-25	0.185016	0.503	0.188	6.08691e-21
RAB10	2.24861e-25	0.205987	0.524	0.2	6.32128e-21
PHF11	2.28753e-25	0.173937	0.303	0.087	6.43069e-21
RNF135	2.35375e-25	0.17594	0.258	0.065	6.61685e-21
SNX27	2.38366e-25	0.169538	0.285	0.078	6.70094e-21
NANS	2.59489e-25	0.178955	0.366	0.119	7.29475e-21
ATP10D	2.71075e-25	0.173379	0.21	0.042	7.62046e-21
FAM168A	2.80299e-25	0.163035	0.269	0.071	7.87976e-21
TOX4	2.84018e-25	0.155286	0.206	0.04	7.98431e-21
NAGLU	2.84803e-25	0.171409	0.229	0.051	8.00639e-21
MARF1	2.99497e-25	0.161082	0.213	0.043	8.41945e-21
GIMAP1	3.00719e-25	0.189536	0.341	0.109	8.45382e-21
CRBN	3.12791e-25	0.166507	0.251	0.062	8.79319e-21
TIGAR	3.2742e-25	0.177186	0.292	0.083	9.20444e-21
STAT6	3.52894e-25	0.164816	0.212	0.043	9.92057e-21
TMEM30A	3.5702e-25	0.199599	0.427	0.153	1.00366e-20
TARS	3.89364e-25	0.161836	0.227	0.05	1.09458e-20
ABI3	3.90136e-25	0.215159	0.498	0.19	1.09675e-20
USP47	3.96936e-25	0.169882	0.207	0.041	1.11587e-20
PDPK1	4.02986e-25	0.165848	0.205	0.04	1.13287e-20
TMEM87A	4.30305e-25	0.184119	0.213	0.044	1.20967e-20
SLC1A5	4.3483e-25	0.178929	0.202	0.039	1.22239e-20
MAN2A1	4.47887e-25	0.168184	0.235	0.054	1.2591e-20
SMC3	4.70145e-25	0.17535	0.277	0.075	1.32167e-20
CTSC	4.71807e-25	0.367613	0.868	0.411	1.32634e-20
KCTD5	4.97053e-25	0.171709	0.207	0.041	1.39732e-20
EMC3	5.07635e-25	0.168358	0.269	0.072	1.42706e-20
CWF19L2	5.17268e-25	0.170688	0.251	0.063	1.45414e-20
SEPTIN6	5.36457e-25	0.168388	0.265	0.07	1.50809e-20
GOLGA2	5.62222e-25	0.157344	0.217	0.045	1.58052e-20
DAP3	5.71994e-25	0.165077	0.275	0.074	1.60799e-20
NAGA	5.72359e-25	0.176886	0.362	0.119	1.60902e-20
ASB8	5.76129e-25	0.167442	0.202	0.039	1.61961e-20
CTSH	5.88595e-25	0.229224	0.552	0.217	1.65466e-20
ITPRIPL2	6.413e-25	0.189254	0.415	0.147	1.80282e-20
TMED4	6.43378e-25	0.177885	0.308	0.092	1.80866e-20
NPTN	6.49432e-25	0.171872	0.348	0.111	1.82568e-20
GLB1	6.51653e-25	0.16661	0.23	0.052	1.83193e-20
TRIM28	6.57459e-25	0.167122	0.249	0.061	1.84825e-20
MAT2B	6.78641e-25	0.175989	0.313	0.094	1.90779e-20
SERTAD3	6.83257e-25	0.171559	0.208	0.042	1.92077e-20
YAF2	6.97009e-25	0.175849	0.211	0.043	1.95943e-20
EIF3J	7.02403e-25	0.166109	0.32	0.097	1.97459e-20
KLF9	7.32473e-25	0.193728	0.25	0.063	2.05913e-20
CDC37	7.90731e-25	0.156167	0.329	0.102	2.2229e-20
USP33	8.54453e-25	0.167531	0.253	0.064	2.40204e-20
AIMP1	8.78308e-25	0.176722	0.299	0.087	2.4691e-20
TMEM123	9.5322e-25	0.209946	0.519	0.2	2.67969e-20
MAX	9.58761e-25	0.186913	0.31	0.094	2.69527e-20
CGGBP1	9.65301e-25	0.172359	0.247	0.061	2.71365e-20
NORAD	9.71165e-25	0.18708	0.524	0.2	2.73014e-20
TP53I11	9.72207e-25	0.179091	0.316	0.096	2.73307e-20
SNX14	9.82743e-25	0.162978	0.22	0.047	2.76269e-20
AP1S2	9.9186e-25	0.181869	0.278	0.077	2.78832e-20
DBI	1.04483e-24	0.336781	0.746	0.361	2.93722e-20
PLD4	1.0793e-24	0.288895	0.692	0.299	3.03414e-20
SNRNP200	1.08707e-24	0.161819	0.282	0.078	3.05598e-20
ENSA	1.09055e-24	0.172089	0.414	0.146	3.06576e-20
FUCA2	1.09812e-24	0.172529	0.329	0.103	3.08703e-20
CD4	1.168e-24	0.268201	0.725	0.301	3.28347e-20
SRP54	1.3008e-24	0.161206	0.233	0.054	3.65681e-20
GALNT2	1.30364e-24	0.163203	0.247	0.061	3.6648e-20
NUDT16	1.33643e-24	0.186692	0.279	0.078	3.75697e-20
PPP4R3B	1.33976e-24	0.159485	0.237	0.056	3.76634e-20
PDXK	1.38614e-24	0.161803	0.386	0.13	3.89672e-20
MMP14	1.42792e-24	0.176932	0.232	0.054	4.01416e-20
RPL10A	1.4842e-24	-0.130207	0.86	0.7	4.17237e-20
REST	1.58065e-24	0.168115	0.276	0.076	4.44353e-20
AC100810.1	1.61001e-24	0.180924	0.264	0.071	4.52605e-20
TMBIM1	1.61383e-24	0.159198	0.25	0.063	4.5368e-20
SNRPB2	1.72457e-24	0.192046	0.4	0.14	4.84812e-20
ASCC3	1.73355e-24	0.162589	0.204	0.041	4.87334e-20
SMAD5	1.79034e-24	0.174564	0.201	0.04	5.033e-20
MGAT5	1.85246e-24	0.163678	0.216	0.046	5.20764e-20
APPL1	1.91017e-24	0.182719	0.456	0.168	5.36986e-20
UBE2N	2.19087e-24	0.149767	0.332	0.105	6.15896e-20
PAFAH1B2	2.21004e-24	0.160642	0.227	0.052	6.21286e-20
[truncated: 792 more rows]

## Sheet: Supplementary Table S5
Supplementary Table S5 | Communication probability between ligands and receptors.
Condtion	Source	Target	Ligand	Receptor	Probability	P_value	Interaction_name	Interaction_name_2	Pathway_name	Annotation	Evidence
BI	Endothelial cell	Endothelial cell	TGFB1	TGFbR1_R2	0.000392424	0	TGFB1_TGFBR1_TGFBR2	TGFB1 - (TGFBR1+TGFBR2)	TGFb	Secreted Signaling	KEGG: hsa04350
BI	CD209+ CD163+ Mo-TAM	Endothelial cell	TGFB1	TGFbR1_R2	0.000555993	0	TGFB1_TGFBR1_TGFBR2	TGFB1 - (TGFBR1+TGFBR2)	TGFb	Secreted Signaling	KEGG: hsa04350
BI	CD14+ monocyte	Endothelial cell	TGFB1	TGFbR1_R2	0.000596199	0	TGFB1_TGFBR1_TGFBR2	TGFB1 - (TGFBR1+TGFBR2)	TGFb	Secreted Signaling	KEGG: hsa04350
BI	CX3CR1+ TREM2+ Mo-TAM	Endothelial cell	TGFB1	TGFbR1_R2	0.000530189	0	TGFB1_TGFBR1_TGFBR2	TGFB1 - (TGFBR1+TGFBR2)	TGFb	Secreted Signaling	KEGG: hsa04350
BI	CD16+ monocyte	Endothelial cell	TGFB1	TGFbR1_R2	0.00060961	0.01	TGFB1_TGFBR1_TGFBR2	TGFB1 - (TGFBR1+TGFBR2)	TGFb	Secreted Signaling	KEGG: hsa04350
BI	CD8 EM	Endothelial cell	TGFB1	TGFbR1_R2	0.000414945	0	TGFB1_TGFBR1_TGFBR2	TGFB1 - (TGFBR1+TGFBR2)	TGFb	Secreted Signaling	KEGG: hsa04350
BI	CD56 dim NK	Endothelial cell	TGFB1	TGFbR1_R2	0.000521885	0	TGFB1_TGFBR1_TGFBR2	TGFB1 - (TGFBR1+TGFBR2)	TGFb	Secreted Signaling	KEGG: hsa04350
BI	CD56 bright NK	Endothelial cell	TGFB1	TGFbR1_R2	0.000750235	0	TGFB1_TGFBR1_TGFBR2	TGFB1 - (TGFBR1+TGFBR2)	TGFb	Secreted Signaling	KEGG: hsa04350
BI	TH17	Endothelial cell	TGFB1	TGFbR1_R2	0.00104634	0.04	TGFB1_TGFBR1_TGFBR2	TGFB1 - (TGFBR1+TGFBR2)	TGFb	Secreted Signaling	KEGG: hsa04350
BI	Endothelial cell	CD1C+ cDCs	TGFB1	TGFbR1_R2	0.00180809	0	TGFB1_TGFBR1_TGFBR2	TGFB1 - (TGFBR1+TGFBR2)	TGFb	Secreted Signaling	KEGG: hsa04350
BI	B cell	CD1C+ cDCs	TGFB1	TGFbR1_R2	0.00153078	0	TGFB1_TGFBR1_TGFBR2	TGFB1 - (TGFBR1+TGFBR2)	TGFb	Secreted Signaling	KEGG: hsa04350
BI	Plasma cell	CD1C+ cDCs	TGFB1	TGFbR1_R2	0.000463726	0	TGFB1_TGFBR1_TGFBR2	TGFB1 - (TGFBR1+TGFBR2)	TGFb	Secreted Signaling	KEGG: hsa04350
BI	Mast cell	CD1C+ cDCs	TGFB1	TGFbR1_R2	0.000735738	0	TGFB1_TGFBR1_TGFBR2	TGFB1 - (TGFBR1+TGFBR2)	TGFb	Secreted Signaling	KEGG: hsa04350
BI	CD1C+ cDCs	CD1C+ cDCs	TGFB1	TGFbR1_R2	0.00151375	0	TGFB1_TGFBR1_TGFBR2	TGFB1 - (TGFBR1+TGFBR2)	TGFb	Secreted Signaling	KEGG: hsa04350
BI	CLEC4C+ pDCs	CD1C+ cDCs	TGFB1	TGFbR1_R2	0.00126403	0	TGFB1_TGFBR1_TGFBR2	TGFB1 - (TGFBR1+TGFBR2)	TGFb	Secreted Signaling	KEGG: hsa04350
BI	CD209+ CD163+ Rs-TAM	CD1C+ cDCs	TGFB1	TGFbR1_R2	0.000621981	0	TGFB1_TGFBR1_TGFBR2	TGFB1 - (TGFBR1+TGFBR2)	TGFb	Secreted Signaling	KEGG: hsa04350
BI	CD209+ CD163+ Mo-TAM	CD1C+ cDCs	TGFB1	TGFbR1_R2	0.00256058	0	TGFB1_TGFBR1_TGFBR2	TGFB1 - (TGFBR1+TGFBR2)	TGFb	Secreted Signaling	KEGG: hsa04350
BI	Transitional TAM	CD1C+ cDCs	TGFB1	TGFbR1_R2	0.000822655	0	TGFB1_TGFBR1_TGFBR2	TGFB1 - (TGFBR1+TGFBR2)	TGFb	Secreted Signaling	KEGG: hsa04350
BI	CD14+ monocyte	CD1C+ cDCs	TGFB1	TGFbR1_R2	0.00274573	0	TGFB1_TGFBR1_TGFBR2	TGFB1 - (TGFBR1+TGFBR2)	TGFb	Secreted Signaling	KEGG: hsa04350
BI	CX3CR1+ TREM2+ Mo-TAM	CD1C+ cDCs	TGFB1	TGFbR1_R2	0.00244196	0	TGFB1_TGFBR1_TGFBR2	TGFB1 - (TGFBR1+TGFBR2)	TGFb	Secreted Signaling	KEGG: hsa04350
BI	CX3CR1+ TREM2+ Rs-TAM	CD1C+ cDCs	TGFB1	TGFbR1_R2	0.0014222	0	TGFB1_TGFBR1_TGFBR2	TGFB1 - (TGFBR1+TGFBR2)	TGFb	Secreted Signaling	KEGG: hsa04350
BI	CD16+ monocyte	CD1C+ cDCs	TGFB1	TGFbR1_R2	0.00280698	0	TGFB1_TGFBR1_TGFBR2	TGFB1 - (TGFBR1+TGFBR2)	TGFb	Secreted Signaling	KEGG: hsa04350
BI	Cycling macrophage	CD1C+ cDCs	TGFB1	TGFbR1_R2	0.00305849	0	TGFB1_TGFBR1_TGFBR2	TGFB1 - (TGFBR1+TGFBR2)	TGFb	Secreted Signaling	KEGG: hsa04350
BI	CD4 cytotoxic	CD1C+ cDCs	TGFB1	TGFbR1_R2	0.000743675	0	TGFB1_TGFBR1_TGFBR2	TGFB1 - (TGFBR1+TGFBR2)	TGFb	Secreted Signaling	KEGG: hsa04350
BI	CD8 EM	CD1C+ cDCs	TGFB1	TGFbR1_R2	0.00191194	0	TGFB1_TGFBR1_TGFBR2	TGFB1 - (TGFBR1+TGFBR2)	TGFb	Secreted Signaling	KEGG: hsa04350
BI	CD4 EM	CD1C+ cDCs	TGFB1	TGFbR1_R2	0.00169663	0	TGFB1_TGFBR1_TGFBR2	TGFB1 - (TGFBR1+TGFBR2)	TGFb	Secreted Signaling	KEGG: hsa04350
BI	CD56 dim NK	CD1C+ cDCs	TGFB1	TGFbR1_R2	0.00240379	0	TGFB1_TGFBR1_TGFBR2	TGFB1 - (TGFBR1+TGFBR2)	TGFb	Secreted Signaling	KEGG: hsa04350
BI	CD56 bright NK	CD1C+ cDCs	TGFB1	TGFbR1_R2	0.00345278	0	TGFB1_TGFBR1_TGFBR2	TGFB1 - (TGFBR1+TGFBR2)	TGFb	Secreted Signaling	KEGG: hsa04350
BI	TH17	CD1C+ cDCs	TGFB1	TGFbR1_R2	0.00481051	0	TGFB1_TGFBR1_TGFBR2	TGFB1 - (TGFBR1+TGFBR2)	TGFb	Secreted Signaling	KEGG: hsa04350
BI	Proliferative NK	CD1C+ cDCs	TGFB1	TGFbR1_R2	0.00246379	0	TGFB1_TGFBR1_TGFBR2	TGFB1 - (TGFBR1+TGFBR2)	TGFb	Secreted Signaling	KEGG: hsa04350
BI	Pericyte cell	CD1C+ cDCs	TGFB1	TGFbR1_R2	0.000873752	0	TGFB1_TGFBR1_TGFBR2	TGFB1 - (TGFBR1+TGFBR2)	TGFb	Secreted Signaling	KEGG: hsa04350
BI	Endothelial cell	CLEC4C+ pDCs	TGFB1	TGFbR1_R2	0.00168436	0	TGFB1_TGFBR1_TGFBR2	TGFB1 - (TGFBR1+TGFBR2)	TGFb	Secreted Signaling	KEGG: hsa04350
BI	B cell	CLEC4C+ pDCs	TGFB1	TGFbR1_R2	0.00142599	0	TGFB1_TGFBR1_TGFBR2	TGFB1 - (TGFBR1+TGFBR2)	TGFb	Secreted Signaling	KEGG: hsa04350
BI	Mast cell	CLEC4C+ pDCs	TGFB1	TGFbR1_R2	0.000685334	0	TGFB1_TGFBR1_TGFBR2	TGFB1 - (TGFBR1+TGFBR2)	TGFb	Secreted Signaling	KEGG: hsa04350
BI	CD1C+ cDCs	CLEC4C+ pDCs	TGFB1	TGFbR1_R2	0.00141012	0	TGFB1_TGFBR1_TGFBR2	TGFB1 - (TGFBR1+TGFBR2)	TGFb	Secreted Signaling	KEGG: hsa04350
BI	CLEC4C+ pDCs	CLEC4C+ pDCs	TGFB1	TGFbR1_R2	0.00117748	0	TGFB1_TGFBR1_TGFBR2	TGFB1 - (TGFBR1+TGFBR2)	TGFb	Secreted Signaling	KEGG: hsa04350
BI	CD209+ CD163+ Rs-TAM	CLEC4C+ pDCs	TGFB1	TGFbR1_R2	0.000579366	0	TGFB1_TGFBR1_TGFBR2	TGFB1 - (TGFBR1+TGFBR2)	TGFb	Secreted Signaling	KEGG: hsa04350
BI	CD209+ CD163+ Mo-TAM	CLEC4C+ pDCs	TGFB1	TGFbR1_R2	0.00238546	0	TGFB1_TGFBR1_TGFBR2	TGFB1 - (TGFBR1+TGFBR2)	TGFb	Secreted Signaling	KEGG: hsa04350
BI	Transitional TAM	CLEC4C+ pDCs	TGFB1	TGFbR1_R2	0.000766302	0	TGFB1_TGFBR1_TGFBR2	TGFB1 - (TGFBR1+TGFBR2)	TGFb	Secreted Signaling	KEGG: hsa04350
BI	CD14+ monocyte	CLEC4C+ pDCs	TGFB1	TGFbR1_R2	0.00255795	0	TGFB1_TGFBR1_TGFBR2	TGFB1 - (TGFBR1+TGFBR2)	TGFb	Secreted Signaling	KEGG: hsa04350
BI	CX3CR1+ TREM2+ Mo-TAM	CLEC4C+ pDCs	TGFB1	TGFbR1_R2	0.00227494	0	TGFB1_TGFBR1_TGFBR2	TGFB1 - (TGFBR1+TGFBR2)	TGFb	Secreted Signaling	KEGG: hsa04350
BI	CX3CR1+ TREM2+ Rs-TAM	CLEC4C+ pDCs	TGFB1	TGFbR1_R2	0.00132483	0	TGFB1_TGFBR1_TGFBR2	TGFB1 - (TGFBR1+TGFBR2)	TGFb	Secreted Signaling	KEGG: hsa04350
BI	CD16+ monocyte	CLEC4C+ pDCs	TGFB1	TGFbR1_R2	0.00261505	0	TGFB1_TGFBR1_TGFBR2	TGFB1 - (TGFBR1+TGFBR2)	TGFb	Secreted Signaling	KEGG: hsa04350
BI	Cycling macrophage	CLEC4C+ pDCs	TGFB1	TGFbR1_R2	0.00284942	0	TGFB1_TGFBR1_TGFBR2	TGFB1 - (TGFBR1+TGFBR2)	TGFb	Secreted Signaling	KEGG: hsa04350
BI	CD4 cytotoxic	CLEC4C+ pDCs	TGFB1	TGFbR1_R2	0.000692728	0	TGFB1_TGFBR1_TGFBR2	TGFB1 - (TGFBR1+TGFBR2)	TGFb	Secreted Signaling	KEGG: hsa04350
BI	CD8 EM	CLEC4C+ pDCs	TGFB1	TGFbR1_R2	0.0017811	0	TGFB1_TGFBR1_TGFBR2	TGFB1 - (TGFBR1+TGFBR2)	TGFb	Secreted Signaling	KEGG: hsa04350
BI	CD4 EM	CLEC4C+ pDCs	TGFB1	TGFbR1_R2	0.0015805	0	TGFB1_TGFBR1_TGFBR2	TGFB1 - (TGFBR1+TGFBR2)	TGFb	Secreted Signaling	KEGG: hsa04350
BI	CD56 dim NK	CLEC4C+ pDCs	TGFB1	TGFbR1_R2	0.00223937	0	TGFB1_TGFBR1_TGFBR2	TGFB1 - (TGFBR1+TGFBR2)	TGFb	Secreted Signaling	KEGG: hsa04350
BI	CD56 bright NK	CLEC4C+ pDCs	TGFB1	TGFbR1_R2	0.00321684	0	TGFB1_TGFBR1_TGFBR2	TGFB1 - (TGFBR1+TGFBR2)	TGFb	Secreted Signaling	KEGG: hsa04350
BI	TH17	CLEC4C+ pDCs	TGFB1	TGFbR1_R2	0.00448221	0	TGFB1_TGFBR1_TGFBR2	TGFB1 - (TGFBR1+TGFBR2)	TGFb	Secreted Signaling	KEGG: hsa04350
BI	Proliferative NK	CLEC4C+ pDCs	TGFB1	TGFbR1_R2	0.00229528	0.01	TGFB1_TGFBR1_TGFBR2	TGFB1 - (TGFBR1+TGFBR2)	TGFb	Secreted Signaling	KEGG: hsa04350
BI	Pericyte cell	CLEC4C+ pDCs	TGFB1	TGFbR1_R2	0.000813957	0	TGFB1_TGFBR1_TGFBR2	TGFB1 - (TGFBR1+TGFBR2)	TGFb	Secreted Signaling	KEGG: hsa04350
BI	Endothelial cell	CD209+ CD163+ Mo-TAM	TGFB1	TGFbR1_R2	0.00482093	0	TGFB1_TGFBR1_TGFBR2	TGFB1 - (TGFBR1+TGFBR2)	TGFb	Secreted Signaling	KEGG: hsa04350
BI	B cell	CD209+ CD163+ Mo-TAM	TGFB1	TGFbR1_R2	0.00408456	0	TGFB1_TGFBR1_TGFBR2	TGFB1 - (TGFBR1+TGFBR2)	TGFb	Secreted Signaling	KEGG: hsa04350
BI	Plasma cell	CD209+ CD163+ Mo-TAM	TGFB1	TGFbR1_R2	0.00123956	0	TGFB1_TGFBR1_TGFBR2	TGFB1 - (TGFBR1+TGFBR2)	TGFb	Secreted Signaling	KEGG: hsa04350
BI	Mast cell	CD209+ CD163+ Mo-TAM	TGFB1	TGFbR1_R2	0.00196576	0	TGFB1_TGFBR1_TGFBR2	TGFB1 - (TGFBR1+TGFBR2)	TGFb	Secreted Signaling	KEGG: hsa04350
BI	CD1C+ cDCs	CD209+ CD163+ Mo-TAM	TGFB1	TGFbR1_R2	0.00403923	0	TGFB1_TGFBR1_TGFBR2	TGFB1 - (TGFBR1+TGFBR2)	TGFb	Secreted Signaling	KEGG: hsa04350
BI	CLEC4C+ pDCs	CD209+ CD163+ Mo-TAM	TGFB1	TGFbR1_R2	0.00337429	0	TGFB1_TGFBR1_TGFBR2	TGFB1 - (TGFBR1+TGFBR2)	TGFb	Secreted Signaling	KEGG: hsa04350
BI	CD209+ CD163+ Rs-TAM	CD209+ CD163+ Mo-TAM	TGFB1	TGFbR1_R2	0.00166214	0	TGFB1_TGFBR1_TGFBR2	TGFB1 - (TGFBR1+TGFBR2)	TGFb	Secreted Signaling	KEGG: hsa04350
BI	CD209+ CD163+ Mo-TAM	CD209+ CD163+ Mo-TAM	TGFB1	TGFbR1_R2	0.0068206	0	TGFB1_TGFBR1_TGFBR2	TGFB1 - (TGFBR1+TGFBR2)	TGFb	Secreted Signaling	KEGG: hsa04350
BI	Transitional TAM	CD209+ CD163+ Mo-TAM	TGFB1	TGFbR1_R2	0.00219767	0	TGFB1_TGFBR1_TGFBR2	TGFB1 - (TGFBR1+TGFBR2)	TGFb	Secreted Signaling	KEGG: hsa04350
BI	CD14+ monocyte	CD209+ CD163+ Mo-TAM	TGFB1	TGFbR1_R2	0.00731369	0	TGFB1_TGFBR1_TGFBR2	TGFB1 - (TGFBR1+TGFBR2)	TGFb	Secreted Signaling	KEGG: hsa04350
BI	CX3CR1+ TREM2+ Mo-TAM	CD209+ CD163+ Mo-TAM	TGFB1	TGFbR1_R2	0.00650593	0	TGFB1_TGFBR1_TGFBR2	TGFB1 - (TGFBR1+TGFBR2)	TGFb	Secreted Signaling	KEGG: hsa04350
BI	CX3CR1+ TREM2+ Rs-TAM	CD209+ CD163+ Mo-TAM	TGFB1	TGFbR1_R2	0.00379552	0	TGFB1_TGFBR1_TGFBR2	TGFB1 - (TGFBR1+TGFBR2)	TGFb	Secreted Signaling	KEGG: hsa04350
BI	CD16+ monocyte	CD209+ CD163+ Mo-TAM	TGFB1	TGFbR1_R2	0.00747387	0	TGFB1_TGFBR1_TGFBR2	TGFB1 - (TGFBR1+TGFBR2)	TGFb	Secreted Signaling	KEGG: hsa04350
BI	Cycling macrophage	CD209+ CD163+ Mo-TAM	TGFB1	TGFbR1_R2	0.00814014	0	TGFB1_TGFBR1_TGFBR2	TGFB1 - (TGFBR1+TGFBR2)	TGFb	Secreted Signaling	KEGG: hsa04350
BI	CD4 cytotoxic	CD209+ CD163+ Mo-TAM	TGFB1	TGFbR1_R2	0.00198695	0	TGFB1_TGFBR1_TGFBR2	TGFB1 - (TGFBR1+TGFBR2)	TGFb	Secreted Signaling	KEGG: hsa04350
BI	CD8 EM	CD209+ CD163+ Mo-TAM	TGFB1	TGFbR1_R2	0.00509835	0	TGFB1_TGFBR1_TGFBR2	TGFB1 - (TGFBR1+TGFBR2)	TGFb	Secreted Signaling	KEGG: hsa04350
BI	CD4 EM	CD209+ CD163+ Mo-TAM	TGFB1	TGFbR1_R2	0.00452583	0	TGFB1_TGFBR1_TGFBR2	TGFB1 - (TGFBR1+TGFBR2)	TGFb	Secreted Signaling	KEGG: hsa04350
BI	CD4 na茂ve	CD209+ CD163+ Mo-TAM	TGFB1	TGFbR1_R2	0.000347962	0.03	TGFB1_TGFBR1_TGFBR2	TGFB1 - (TGFBR1+TGFBR2)	TGFb	Secreted Signaling	KEGG: hsa04350
BI	CD56 dim NK	CD209+ CD163+ Mo-TAM	TGFB1	TGFbR1_R2	0.00640463	0	TGFB1_TGFBR1_TGFBR2	TGFB1 - (TGFBR1+TGFBR2)	TGFb	Secreted Signaling	KEGG: hsa04350
BI	CD56 bright NK	CD209+ CD163+ Mo-TAM	TGFB1	TGFbR1_R2	0.0091835	0	TGFB1_TGFBR1_TGFBR2	TGFB1 - (TGFBR1+TGFBR2)	TGFb	Secreted Signaling	KEGG: hsa04350
BI	TH17	CD209+ CD163+ Mo-TAM	TGFB1	TGFbR1_R2	0.0127658	0	TGFB1_TGFBR1_TGFBR2	TGFB1 - (TGFBR1+TGFBR2)	TGFb	Secreted Signaling	KEGG: hsa04350
BI	Proliferative NK	CD209+ CD163+ Mo-TAM	TGFB1	TGFbR1_R2	0.00656385	0	TGFB1_TGFBR1_TGFBR2	TGFB1 - (TGFBR1+TGFBR2)	TGFb	Secreted Signaling	KEGG: hsa04350
BI	Smooth muscle cell	CD209+ CD163+ Mo-TAM	TGFB1	TGFbR1_R2	0.000787781	0	TGFB1_TGFBR1_TGFBR2	TGFB1 - (TGFBR1+TGFBR2)	TGFb	Secreted Signaling	KEGG: hsa04350
BI	Pericyte cell	CD209+ CD163+ Mo-TAM	TGFB1	TGFbR1_R2	0.00233012	0	TGFB1_TGFBR1_TGFBR2	TGFB1 - (TGFBR1+TGFBR2)	TGFb	Secreted Signaling	KEGG: hsa04350
BI	Cancer-associated fibroblast	CD209+ CD163+ Mo-TAM	TGFB1	TGFbR1_R2	0.00127308	0	TGFB1_TGFBR1_TGFBR2	TGFB1 - (TGFBR1+TGFBR2)	TGFb	Secreted Signaling	KEGG: hsa04350
BI	Endothelial cell	Transitional TAM	TGFB1	TGFbR1_R2	0.00220137	0	TGFB1_TGFBR1_TGFBR2	TGFB1 - (TGFBR1+TGFBR2)	TGFb	Secreted Signaling	KEGG: hsa04350
BI	B cell	Transitional TAM	TGFB1	TGFbR1_R2	0.00186393	0	TGFB1_TGFBR1_TGFBR2	TGFB1 - (TGFBR1+TGFBR2)	TGFb	Secreted Signaling	KEGG: hsa04350
BI	Plasma cell	Transitional TAM	TGFB1	TGFbR1_R2	0.000564777	0	TGFB1_TGFBR1_TGFBR2	TGFB1 - (TGFBR1+TGFBR2)	TGFb	Secreted Signaling	KEGG: hsa04350
BI	Mast cell	Transitional TAM	TGFB1	TGFbR1_R2	0.000896011	0	TGFB1_TGFBR1_TGFBR2	TGFB1 - (TGFBR1+TGFBR2)	TGFb	Secreted Signaling	KEGG: hsa04350
BI	CD1C+ cDCs	Transitional TAM	TGFB1	TGFbR1_R2	0.0018432	0	TGFB1_TGFBR1_TGFBR2	TGFB1 - (TGFBR1+TGFBR2)	TGFb	Secreted Signaling	KEGG: hsa04350
BI	CLEC4C+ pDCs	Transitional TAM	TGFB1	TGFbR1_R2	0.00153921	0	TGFB1_TGFBR1_TGFBR2	TGFB1 - (TGFBR1+TGFBR2)	TGFb	Secreted Signaling	KEGG: hsa04350
BI	CD209+ CD163+ Rs-TAM	Transitional TAM	TGFB1	TGFbR1_R2	0.000757493	0	TGFB1_TGFBR1_TGFBR2	TGFB1 - (TGFBR1+TGFBR2)	TGFb	Secreted Signaling	KEGG: hsa04350
BI	CD209+ CD163+ Mo-TAM	Transitional TAM	TGFB1	TGFbR1_R2	0.00311713	0	TGFB1_TGFBR1_TGFBR2	TGFB1 - (TGFBR1+TGFBR2)	TGFb	Secreted Signaling	KEGG: hsa04350
BI	Transitional TAM	Transitional TAM	TGFB1	TGFbR1_R2	0.00100184	0	TGFB1_TGFBR1_TGFBR2	TGFB1 - (TGFBR1+TGFBR2)	TGFb	Secreted Signaling	KEGG: hsa04350
BI	CD14+ monocyte	Transitional TAM	TGFB1	TGFbR1_R2	0.00334252	0	TGFB1_TGFBR1_TGFBR2	TGFB1 - (TGFBR1+TGFBR2)	TGFb	Secreted Signaling	KEGG: hsa04350
BI	CX3CR1+ TREM2+ Mo-TAM	Transitional TAM	TGFB1	TGFbR1_R2	0.00297282	0	TGFB1_TGFBR1_TGFBR2	TGFB1 - (TGFBR1+TGFBR2)	TGFb	Secreted Signaling	KEGG: hsa04350
BI	CX3CR1+ TREM2+ Rs-TAM	Transitional TAM	TGFB1	TGFbR1_R2	0.00173176	0	TGFB1_TGFBR1_TGFBR2	TGFB1 - (TGFBR1+TGFBR2)	TGFb	Secreted Signaling	KEGG: hsa04350
BI	CD16+ monocyte	Transitional TAM	TGFB1	TGFbR1_R2	0.00341691	0	TGFB1_TGFBR1_TGFBR2	TGFB1 - (TGFBR1+TGFBR2)	TGFb	Secreted Signaling	KEGG: hsa04350
BI	Cycling macrophage	Transitional TAM	TGFB1	TGFbR1_R2	0.00372287	0	TGFB1_TGFBR1_TGFBR2	TGFB1 - (TGFBR1+TGFBR2)	TGFb	Secreted Signaling	KEGG: hsa04350
BI	CD4 cytotoxic	Transitional TAM	TGFB1	TGFbR1_R2	0.000905676	0	TGFB1_TGFBR1_TGFBR2	TGFB1 - (TGFBR1+TGFBR2)	TGFb	Secreted Signaling	KEGG: hsa04350
BI	CD8 EM	Transitional TAM	TGFB1	TGFbR1_R2	0.00232784	0	TGFB1_TGFBR1_TGFBR2	TGFB1 - (TGFBR1+TGFBR2)	TGFb	Secreted Signaling	KEGG: hsa04350
BI	CD4 EM	Transitional TAM	TGFB1	TGFbR1_R2	0.00206579	0	TGFB1_TGFBR1_TGFBR2	TGFB1 - (TGFBR1+TGFBR2)	TGFb	Secreted Signaling	KEGG: hsa04350
BI	CD56 dim NK	Transitional TAM	TGFB1	TGFbR1_R2	0.00292636	0	TGFB1_TGFBR1_TGFBR2	TGFB1 - (TGFBR1+TGFBR2)	TGFb	Secreted Signaling	KEGG: hsa04350
BI	CD56 bright NK	Transitional TAM	TGFB1	TGFbR1_R2	0.00420245	0	TGFB1_TGFBR1_TGFBR2	TGFB1 - (TGFBR1+TGFBR2)	TGFb	Secreted Signaling	KEGG: hsa04350
BI	TH17	Transitional TAM	TGFB1	TGFbR1_R2	0.00585324	0	TGFB1_TGFBR1_TGFBR2	TGFB1 - (TGFBR1+TGFBR2)	TGFb	Secreted Signaling	KEGG: hsa04350
BI	Proliferative NK	Transitional TAM	TGFB1	TGFbR1_R2	0.00299938	0	TGFB1_TGFBR1_TGFBR2	TGFB1 - (TGFBR1+TGFBR2)	TGFb	Secreted Signaling	KEGG: hsa04350
BI	Smooth muscle cell	Transitional TAM	TGFB1	TGFbR1_R2	0.000358933	0	TGFB1_TGFBR1_TGFBR2	TGFB1 - (TGFBR1+TGFBR2)	TGFb	Secreted Signaling	KEGG: hsa04350
BI	Pericyte cell	Transitional TAM	TGFB1	TGFbR1_R2	0.00106383	0	TGFB1_TGFBR1_TGFBR2	TGFB1 - (TGFBR1+TGFBR2)	TGFb	Secreted Signaling	KEGG: hsa04350
BI	Cancer-associated fibroblast	Transitional TAM	TGFB1	TGFbR1_R2	0.000580258	0	TGFB1_TGFBR1_TGFBR2	TGFB1 - (TGFBR1+TGFBR2)	TGFb	Secreted Signaling	KEGG: hsa04350
BI	Endothelial cell	CD14+ monocyte	TGFB1	TGFbR1_R2	0.002457	0	TGFB1_TGFBR1_TGFBR2	TGFB1 - (TGFBR1+TGFBR2)	TGFb	Secreted Signaling	KEGG: hsa04350
BI	B cell	CD14+ monocyte	TGFB1	TGFbR1_R2	0.00208042	0	TGFB1_TGFBR1_TGFBR2	TGFB1 - (TGFBR1+TGFBR2)	TGFb	Secreted Signaling	KEGG: hsa04350
BI	Plasma cell	CD14+ monocyte	TGFB1	TGFbR1_R2	0.000630412	0	TGFB1_TGFBR1_TGFBR2	TGFB1 - (TGFBR1+TGFBR2)	TGFb	Secreted Signaling	KEGG: hsa04350
BI	Mast cell	CD14+ monocyte	TGFB1	TGFbR1_R2	0.00100013	0	TGFB1_TGFBR1_TGFBR2	TGFB1 - (TGFBR1+TGFBR2)	TGFb	Secreted Signaling	KEGG: hsa04350
BI	CD1C+ cDCs	CD14+ monocyte	TGFB1	TGFbR1_R2	0.00205728	0	TGFB1_TGFBR1_TGFBR2	TGFB1 - (TGFBR1+TGFBR2)	TGFb	Secreted Signaling	KEGG: hsa04350
BI	CLEC4C+ pDCs	CD14+ monocyte	TGFB1	TGFbR1_R2	0.00171801	0	TGFB1_TGFBR1_TGFBR2	TGFB1 - (TGFBR1+TGFBR2)	TGFb	Secreted Signaling	KEGG: hsa04350
BI	CD209+ CD163+ Rs-TAM	CD14+ monocyte	TGFB1	TGFbR1_R2	0.000845516	0	TGFB1_TGFBR1_TGFBR2	TGFB1 - (TGFBR1+TGFBR2)	TGFb	Secreted Signaling	KEGG: hsa04350
BI	CD209+ CD163+ Mo-TAM	CD14+ monocyte	TGFB1	TGFbR1_R2	0.003479	0	TGFB1_TGFBR1_TGFBR2	TGFB1 - (TGFBR1+TGFBR2)	TGFb	Secreted Signaling	KEGG: hsa04350
BI	Transitional TAM	CD14+ monocyte	TGFB1	TGFbR1_R2	0.00111825	0	TGFB1_TGFBR1_TGFBR2	TGFB1 - (TGFBR1+TGFBR2)	TGFb	Secreted Signaling	KEGG: hsa04350
BI	CD14+ monocyte	CD14+ monocyte	TGFB1	TGFbR1_R2	0.00373055	0	TGFB1_TGFBR1_TGFBR2	TGFB1 - (TGFBR1+TGFBR2)	TGFb	Secreted Signaling	KEGG: hsa04350
BI	CX3CR1+ TREM2+ Mo-TAM	CD14+ monocyte	TGFB1	TGFbR1_R2	0.00331795	0	TGFB1_TGFBR1_TGFBR2	TGFB1 - (TGFBR1+TGFBR2)	TGFb	Secreted Signaling	KEGG: hsa04350
BI	CX3CR1+ TREM2+ Rs-TAM	CD14+ monocyte	TGFB1	TGFbR1_R2	0.00193291	0	TGFB1_TGFBR1_TGFBR2	TGFB1 - (TGFBR1+TGFBR2)	TGFb	Secreted Signaling	KEGG: hsa04350
BI	CD16+ monocyte	CD14+ monocyte	TGFB1	TGFbR1_R2	0.00381352	0	TGFB1_TGFBR1_TGFBR2	TGFB1 - (TGFBR1+TGFBR2)	TGFb	Secreted Signaling	KEGG: hsa04350
BI	Cycling macrophage	CD14+ monocyte	TGFB1	TGFbR1_R2	0.00415494	0	TGFB1_TGFBR1_TGFBR2	TGFB1 - (TGFBR1+TGFBR2)	TGFb	Secreted Signaling	KEGG: hsa04350
BI	CD4 cytotoxic	CD14+ monocyte	TGFB1	TGFbR1_R2	0.00101091	0	TGFB1_TGFBR1_TGFBR2	TGFB1 - (TGFBR1+TGFBR2)	TGFb	Secreted Signaling	KEGG: hsa04350
BI	CD8 EM	CD14+ monocyte	TGFB1	TGFbR1_R2	0.00259817	0	TGFB1_TGFBR1_TGFBR2	TGFB1 - (TGFBR1+TGFBR2)	TGFb	Secreted Signaling	KEGG: hsa04350
BI	CD4 EM	CD14+ monocyte	TGFB1	TGFbR1_R2	0.00230572	0	TGFB1_TGFBR1_TGFBR2	TGFB1 - (TGFBR1+TGFBR2)	TGFb	Secreted Signaling	KEGG: hsa04350
BI	CD56 dim NK	CD14+ monocyte	TGFB1	TGFbR1_R2	0.00326611	0	TGFB1_TGFBR1_TGFBR2	TGFB1 - (TGFBR1+TGFBR2)	TGFb	Secreted Signaling	KEGG: hsa04350
BI	CD56 bright NK	CD14+ monocyte	TGFB1	TGFbR1_R2	0.00469008	0	TGFB1_TGFBR1_TGFBR2	TGFB1 - (TGFBR1+TGFBR2)	TGFb	Secreted Signaling	KEGG: hsa04350
BI	TH17	CD14+ monocyte	TGFB1	TGFbR1_R2	0.00653194	0	TGFB1_TGFBR1_TGFBR2	TGFB1 - (TGFBR1+TGFBR2)	TGFb	Secreted Signaling	KEGG: hsa04350
BI	Proliferative NK	CD14+ monocyte	TGFB1	TGFbR1_R2	0.00334759	0	TGFB1_TGFBR1_TGFBR2	TGFB1 - (TGFBR1+TGFBR2)	TGFb	Secreted Signaling	KEGG: hsa04350
BI	Smooth muscle cell	CD14+ monocyte	TGFB1	TGFbR1_R2	0.000400646	0.02	TGFB1_TGFBR1_TGFBR2	TGFB1 - (TGFBR1+TGFBR2)	TGFb	Secreted Signaling	KEGG: hsa04350
BI	Pericyte cell	CD14+ monocyte	TGFB1	TGFbR1_R2	0.00118737	0	TGFB1_TGFBR1_TGFBR2	TGFB1 - (TGFBR1+TGFBR2)	TGFb	Secreted Signaling	KEGG: hsa04350
BI	Cancer-associated fibroblast	CD14+ monocyte	TGFB1	TGFbR1_R2	0.000647684	0	TGFB1_TGFBR1_TGFBR2	TGFB1 - (TGFBR1+TGFBR2)	TGFb	Secreted Signaling	KEGG: hsa04350
BI	Endothelial cell	CX3CR1+ TREM2+ Mo-TAM	TGFB1	TGFbR1_R2	0.00625386	0	TGFB1_TGFBR1_TGFBR2	TGFB1 - (TGFBR1+TGFBR2)	TGFb	Secreted Signaling	KEGG: hsa04350
BI	B cell	CX3CR1+ TREM2+ Mo-TAM	TGFB1	TGFbR1_R2	0.00530047	0	TGFB1_TGFBR1_TGFBR2	TGFB1 - (TGFBR1+TGFBR2)	TGFb	Secreted Signaling	KEGG: hsa04350
BI	Plasma cell	CX3CR1+ TREM2+ Mo-TAM	TGFB1	TGFbR1_R2	0.00160993	0	TGFB1_TGFBR1_TGFBR2	TGFB1 - (TGFBR1+TGFBR2)	TGFb	Secreted Signaling	KEGG: hsa04350
BI	Mast cell	CX3CR1+ TREM2+ Mo-TAM	TGFB1	TGFbR1_R2	0.00255256	0	TGFB1_TGFBR1_TGFBR2	TGFB1 - (TGFBR1+TGFBR2)	TGFb	Secreted Signaling	KEGG: hsa04350
BI	CD1C+ cDCs	CX3CR1+ TREM2+ Mo-TAM	TGFB1	TGFbR1_R2	0.00524172	0	TGFB1_TGFBR1_TGFBR2	TGFB1 - (TGFBR1+TGFBR2)	TGFb	Secreted Signaling	KEGG: hsa04350
BI	CLEC4C+ pDCs	CX3CR1+ TREM2+ Mo-TAM	TGFB1	TGFbR1_R2	0.0043797	0	TGFB1_TGFBR1_TGFBR2	TGFB1 - (TGFBR1+TGFBR2)	TGFb	Secreted Signaling	KEGG: hsa04350
BI	CD209+ CD163+ Rs-TAM	CX3CR1+ TREM2+ Mo-TAM	TGFB1	TGFbR1_R2	0.0021585	0	TGFB1_TGFBR1_TGFBR2	TGFB1 - (TGFBR1+TGFBR2)	TGFb	Secreted Signaling	KEGG: hsa04350
BI	CD209+ CD163+ Mo-TAM	CX3CR1+ TREM2+ Mo-TAM	TGFB1	TGFbR1_R2	0.00884376	0	TGFB1_TGFBR1_TGFBR2	TGFB1 - (TGFBR1+TGFBR2)	TGFb	Secreted Signaling	KEGG: hsa04350
BI	Transitional TAM	CX3CR1+ TREM2+ Mo-TAM	TGFB1	TGFbR1_R2	0.0028535	0	TGFB1_TGFBR1_TGFBR2	TGFB1 - (TGFBR1+TGFBR2)	TGFb	Secreted Signaling	KEGG: hsa04350
BI	CD14+ monocyte	CX3CR1+ TREM2+ Mo-TAM	TGFB1	TGFbR1_R2	0.00948305	0	TGFB1_TGFBR1_TGFBR2	TGFB1 - (TGFBR1+TGFBR2)	TGFb	Secreted Signaling	KEGG: hsa04350
BI	CX3CR1+ TREM2+ Mo-TAM	CX3CR1+ TREM2+ Mo-TAM	TGFB1	TGFbR1_R2	0.00843655	0	TGFB1_TGFBR1_TGFBR2	TGFB1 - (TGFBR1+TGFBR2)	TGFb	Secreted Signaling	KEGG: hsa04350
BI	CX3CR1+ TREM2+ Rs-TAM	CX3CR1+ TREM2+ Mo-TAM	TGFB1	TGFbR1_R2	0.00492581	0	TGFB1_TGFBR1_TGFBR2	TGFB1 - (TGFBR1+TGFBR2)	TGFb	Secreted Signaling	KEGG: hsa04350
BI	CD16+ monocyte	CX3CR1+ TREM2+ Mo-TAM	TGFB1	TGFbR1_R2	0.00968891	0	TGFB1_TGFBR1_TGFBR2	TGFB1 - (TGFBR1+TGFBR2)	TGFb	Secreted Signaling	KEGG: hsa04350
BI	Cycling macrophage	CX3CR1+ TREM2+ Mo-TAM	TGFB1	TGFbR1_R2	0.0105505	0	TGFB1_TGFBR1_TGFBR2	TGFB1 - (TGFBR1+TGFBR2)	TGFb	Secreted Signaling	KEGG: hsa04350
BI	CD4 cytotoxic	CX3CR1+ TREM2+ Mo-TAM	TGFB1	TGFbR1_R2	0.00258005	0	TGFB1_TGFBR1_TGFBR2	TGFB1 - (TGFBR1+TGFBR2)	TGFb	Secreted Signaling	KEGG: hsa04350
BI	CD8 EM	CX3CR1+ TREM2+ Mo-TAM	TGFB1	TGFbR1_R2	0.00661404	0	TGFB1_TGFBR1_TGFBR2	TGFB1 - (TGFBR1+TGFBR2)	TGFb	Secreted Signaling	KEGG: hsa04350
BI	CD4 EM	CX3CR1+ TREM2+ Mo-TAM	TGFB1	TGFbR1_R2	0.00587233	0	TGFB1_TGFBR1_TGFBR2	TGFB1 - (TGFBR1+TGFBR2)	TGFb	Secreted Signaling	KEGG: hsa04350
BI	CD4 na茂ve	CX3CR1+ TREM2+ Mo-TAM	TGFB1	TGFbR1_R2	0.000452051	0	TGFB1_TGFBR1_TGFBR2	TGFB1 - (TGFBR1+TGFBR2)	TGFb	Secreted Signaling	KEGG: hsa04350
BI	CD56 dim NK	CX3CR1+ TREM2+ Mo-TAM	TGFB1	TGFbR1_R2	0.00830543	0	TGFB1_TGFBR1_TGFBR2	TGFB1 - (TGFBR1+TGFBR2)	TGFb	Secreted Signaling	KEGG: hsa04350
BI	CD56 bright NK	CX3CR1+ TREM2+ Mo-TAM	TGFB1	TGFbR1_R2	0.0118992	0	TGFB1_TGFBR1_TGFBR2	TGFB1 - (TGFBR1+TGFBR2)	TGFb	Secreted Signaling	KEGG: hsa04350
BI	TH17	CX3CR1+ TREM2+ Mo-TAM	TGFB1	TGFbR1_R2	0.0165232	0	TGFB1_TGFBR1_TGFBR2	TGFB1 - (TGFBR1+TGFBR2)	TGFb	Secreted Signaling	KEGG: hsa04350
BI	Proliferative NK	CX3CR1+ TREM2+ Mo-TAM	TGFB1	TGFbR1_R2	0.00851151	0	TGFB1_TGFBR1_TGFBR2	TGFB1 - (TGFBR1+TGFBR2)	TGFb	Secreted Signaling	KEGG: hsa04350
BI	Smooth muscle cell	CX3CR1+ TREM2+ Mo-TAM	TGFB1	TGFbR1_R2	0.00102316	0	TGFB1_TGFBR1_TGFBR2	TGFB1 - (TGFBR1+TGFBR2)	TGFb	Secreted Signaling	KEGG: hsa04350
BI	Pericyte cell	CX3CR1+ TREM2+ Mo-TAM	TGFB1	TGFbR1_R2	0.00302297	0	TGFB1_TGFBR1_TGFBR2	TGFB1 - (TGFBR1+TGFBR2)	TGFb	Secreted Signaling	KEGG: hsa04350
BI	Cancer-associated fibroblast	CX3CR1+ TREM2+ Mo-TAM	TGFB1	TGFbR1_R2	0.00165313	0	TGFB1_TGFBR1_TGFBR2	TGFB1 - (TGFBR1+TGFBR2)	TGFb	Secreted Signaling	KEGG: hsa04350
BI	Endothelial cell	CX3CR1+ TREM2+ Rs-TAM	TGFB1	TGFbR1_R2	0.00138767	0	TGFB1_TGFBR1_TGFBR2	TGFB1 - (TGFBR1+TGFBR2)	TGFb	Secreted Signaling	KEGG: hsa04350
BI	B cell	CX3CR1+ TREM2+ Rs-TAM	TGFB1	TGFbR1_R2	0.00117473	0.01	TGFB1_TGFBR1_TGFBR2	TGFB1 - (TGFBR1+TGFBR2)	TGFb	Secreted Signaling	KEGG: hsa04350
BI	Plasma cell	CX3CR1+ TREM2+ Rs-TAM	TGFB1	TGFbR1_R2	0.000355775	0.02	TGFB1_TGFBR1_TGFBR2	TGFB1 - (TGFBR1+TGFBR2)	TGFb	Secreted Signaling	KEGG: hsa04350
BI	Mast cell	CX3CR1+ TREM2+ Rs-TAM	TGFB1	TGFbR1_R2	0.000564502	0	TGFB1_TGFBR1_TGFBR2	TGFB1 - (TGFBR1+TGFBR2)	TGFb	Secreted Signaling	KEGG: hsa04350
BI	CD1C+ cDCs	CX3CR1+ TREM2+ Rs-TAM	TGFB1	TGFbR1_R2	0.00116165	0	TGFB1_TGFBR1_TGFBR2	TGFB1 - (TGFBR1+TGFBR2)	TGFb	Secreted Signaling	KEGG: hsa04350
BI	CLEC4C+ pDCs	CX3CR1+ TREM2+ Rs-TAM	TGFB1	TGFbR1_R2	0.000969959	0	TGFB1_TGFBR1_TGFBR2	TGFB1 - (TGFBR1+TGFBR2)	TGFb	Secreted Signaling	KEGG: hsa04350
BI	CD209+ CD163+ Rs-TAM	CX3CR1+ TREM2+ Rs-TAM	TGFB1	TGFbR1_R2	0.000477208	0	TGFB1_TGFBR1_TGFBR2	TGFB1 - (TGFBR1+TGFBR2)	TGFb	Secreted Signaling	KEGG: hsa04350
BI	CD209+ CD163+ Mo-TAM	CX3CR1+ TREM2+ Rs-TAM	TGFB1	TGFbR1_R2	0.00196546	0	TGFB1_TGFBR1_TGFBR2	TGFB1 - (TGFBR1+TGFBR2)	TGFb	Secreted Signaling	KEGG: hsa04350
BI	Transitional TAM	CX3CR1+ TREM2+ Rs-TAM	TGFB1	TGFbR1_R2	0.000631203	0	TGFB1_TGFBR1_TGFBR2	TGFB1 - (TGFBR1+TGFBR2)	TGFb	Secreted Signaling	KEGG: hsa04350
BI	CD14+ monocyte	CX3CR1+ TREM2+ Rs-TAM	TGFB1	TGFbR1_R2	0.00210759	0	TGFB1_TGFBR1_TGFBR2	TGFB1 - (TGFBR1+TGFBR2)	TGFb	Secreted Signaling	KEGG: hsa04350
BI	CX3CR1+ TREM2+ Mo-TAM	CX3CR1+ TREM2+ Rs-TAM	TGFB1	TGFbR1_R2	0.00187436	0	TGFB1_TGFBR1_TGFBR2	TGFB1 - (TGFBR1+TGFBR2)	TGFb	Secreted Signaling	KEGG: hsa04350
BI	CX3CR1+ TREM2+ Rs-TAM	CX3CR1+ TREM2+ Rs-TAM	TGFB1	TGFbR1_R2	0.00109137	0	TGFB1_TGFBR1_TGFBR2	TGFB1 - (TGFBR1+TGFBR2)	TGFb	Secreted Signaling	KEGG: hsa04350
BI	CD16+ monocyte	CX3CR1+ TREM2+ Rs-TAM	TGFB1	TGFbR1_R2	0.00215472	0	TGFB1_TGFBR1_TGFBR2	TGFB1 - (TGFBR1+TGFBR2)	TGFb	Secreted Signaling	KEGG: hsa04350
BI	Cycling macrophage	CX3CR1+ TREM2+ Rs-TAM	TGFB1	TGFbR1_R2	0.00234793	0	TGFB1_TGFBR1_TGFBR2	TGFB1 - (TGFBR1+TGFBR2)	TGFb	Secreted Signaling	KEGG: hsa04350
BI	CD4 cytotoxic	CX3CR1+ TREM2+ Rs-TAM	TGFB1	TGFbR1_R2	0.000570593	0	TGFB1_TGFBR1_TGFBR2	TGFB1 - (TGFBR1+TGFBR2)	TGFb	Secreted Signaling	KEGG: hsa04350
BI	CD8 EM	CX3CR1+ TREM2+ Rs-TAM	TGFB1	TGFbR1_R2	0.00146736	0	TGFB1_TGFBR1_TGFBR2	TGFB1 - (TGFBR1+TGFBR2)	TGFb	Secreted Signaling	KEGG: hsa04350
BI	CD4 EM	CX3CR1+ TREM2+ Rs-TAM	TGFB1	TGFbR1_R2	0.00130205	0	TGFB1_TGFBR1_TGFBR2	TGFB1 - (TGFBR1+TGFBR2)	TGFb	Secreted Signaling	KEGG: hsa04350
BI	CD56 dim NK	CX3CR1+ TREM2+ Rs-TAM	TGFB1	TGFbR1_R2	0.00184505	0	TGFB1_TGFBR1_TGFBR2	TGFB1 - (TGFBR1+TGFBR2)	TGFb	Secreted Signaling	KEGG: hsa04350
BI	CD56 bright NK	CX3CR1+ TREM2+ Rs-TAM	TGFB1	TGFbR1_R2	0.00265086	0	TGFB1_TGFBR1_TGFBR2	TGFB1 - (TGFBR1+TGFBR2)	TGFb	Secreted Signaling	KEGG: hsa04350
BI	TH17	CX3CR1+ TREM2+ Rs-TAM	TGFB1	TGFbR1_R2	0.00369442	0	TGFB1_TGFBR1_TGFBR2	TGFB1 - (TGFBR1+TGFBR2)	TGFb	Secreted Signaling	KEGG: hsa04350
BI	Proliferative NK	CX3CR1+ TREM2+ Rs-TAM	TGFB1	TGFbR1_R2	0.00189113	0	TGFB1_TGFBR1_TGFBR2	TGFB1 - (TGFBR1+TGFBR2)	TGFb	Secreted Signaling	KEGG: hsa04350
BI	Pericyte cell	CX3CR1+ TREM2+ Rs-TAM	TGFB1	TGFbR1_R2	0.000670571	0	TGFB1_TGFBR1_TGFBR2	TGFB1 - (TGFBR1+TGFBR2)	TGFb	Secreted Signaling	KEGG: hsa04350
BI	Endothelial cell	Cycling macrophage	TGFB1	TGFbR1_R2	0.00290939	0	TGFB1_TGFBR1_TGFBR2	TGFB1 - (TGFBR1+TGFBR2)	TGFb	Secreted Signaling	KEGG: hsa04350
BI	B cell	Cycling macrophage	TGFB1	TGFbR1_R2	0.00246384	0	TGFB1_TGFBR1_TGFBR2	TGFB1 - (TGFBR1+TGFBR2)	TGFb	Secreted Signaling	KEGG: hsa04350
BI	Plasma cell	Cycling macrophage	TGFB1	TGFbR1_R2	0.000746867	0	TGFB1_TGFBR1_TGFBR2	TGFB1 - (TGFBR1+TGFBR2)	TGFb	Secreted Signaling	KEGG: hsa04350
BI	Mast cell	Cycling macrophage	TGFB1	TGFbR1_R2	0.00118477	0	TGFB1_TGFBR1_TGFBR2	TGFB1 - (TGFBR1+TGFBR2)	TGFb	Secreted Signaling	KEGG: hsa04350
BI	CD1C+ cDCs	Cycling macrophage	TGFB1	TGFbR1_R2	0.00243646	0	TGFB1_TGFBR1_TGFBR2	TGFB1 - (TGFBR1+TGFBR2)	TGFb	Secreted Signaling	KEGG: hsa04350
BI	CLEC4C+ pDCs	Cycling macrophage	TGFB1	TGFbR1_R2	0.00203483	0	TGFB1_TGFBR1_TGFBR2	TGFB1 - (TGFBR1+TGFBR2)	TGFb	Secreted Signaling	KEGG: hsa04350
BI	CD209+ CD163+ Rs-TAM	Cycling macrophage	TGFB1	TGFbR1_R2	0.00100165	0	TGFB1_TGFBR1_TGFBR2	TGFB1 - (TGFBR1+TGFBR2)	TGFb	Secreted Signaling	KEGG: hsa04350
BI	CD209+ CD163+ Mo-TAM	Cycling macrophage	TGFB1	TGFbR1_R2	0.00411874	0	TGFB1_TGFBR1_TGFBR2	TGFB1 - (TGFBR1+TGFBR2)	TGFb	Secreted Signaling	KEGG: hsa04350
BI	Transitional TAM	Cycling macrophage	TGFB1	TGFbR1_R2	0.00132466	0	TGFB1_TGFBR1_TGFBR2	TGFB1 - (TGFBR1+TGFBR2)	TGFb	Secreted Signaling	KEGG: hsa04350
BI	CD14+ monocyte	Cycling macrophage	TGFB1	TGFbR1_R2	0.00441654	0	TGFB1_TGFBR1_TGFBR2	TGFB1 - (TGFBR1+TGFBR2)	TGFb	Secreted Signaling	KEGG: hsa04350
BI	CX3CR1+ TREM2+ Mo-TAM	Cycling macrophage	TGFB1	TGFbR1_R2	0.00392823	0	TGFB1_TGFBR1_TGFBR2	TGFB1 - (TGFBR1+TGFBR2)	TGFb	Secreted Signaling	KEGG: hsa04350
BI	CX3CR1+ TREM2+ Rs-TAM	Cycling macrophage	TGFB1	TGFbR1_R2	0.00228923	0	TGFB1_TGFBR1_TGFBR2	TGFB1 - (TGFBR1+TGFBR2)	TGFb	Secreted Signaling	KEGG: hsa04350
BI	CD16+ monocyte	Cycling macrophage	TGFB1	TGFbR1_R2	0.00451441	0	TGFB1_TGFBR1_TGFBR2	TGFB1 - (TGFBR1+TGFBR2)	TGFb	Secreted Signaling	KEGG: hsa04350
BI	Cycling macrophage	Cycling macrophage	TGFB1	TGFbR1_R2	0.00491816	0	TGFB1_TGFBR1_TGFBR2	TGFB1 - (TGFBR1+TGFBR2)	TGFb	Secreted Signaling	KEGG: hsa04350
BI	CD4 cytotoxic	Cycling macrophage	TGFB1	TGFbR1_R2	0.00119754	0	TGFB1_TGFBR1_TGFBR2	TGFB1 - (TGFBR1+TGFBR2)	TGFb	Secreted Signaling	KEGG: hsa04350
BI	CD8 EM	Cycling macrophage	TGFB1	TGFbR1_R2	0.00307661	0	TGFB1_TGFBR1_TGFBR2	TGFB1 - (TGFBR1+TGFBR2)	TGFb	Secreted Signaling	KEGG: hsa04350
BI	CD4 EM	Cycling macrophage	TGFB1	TGFbR1_R2	0.00273051	0	TGFB1_TGFBR1_TGFBR2	TGFB1 - (TGFBR1+TGFBR2)	TGFb	Secreted Signaling	KEGG: hsa04350
BI	CD56 dim NK	Cycling macrophage	TGFB1	TGFbR1_R2	0.00386691	0	TGFB1_TGFBR1_TGFBR2	TGFB1 - (TGFBR1+TGFBR2)	TGFb	Secreted Signaling	KEGG: hsa04350
BI	CD56 bright NK	Cycling macrophage	TGFB1	TGFbR1_R2	0.00555085	0	TGFB1_TGFBR1_TGFBR2	TGFB1 - (TGFBR1+TGFBR2)	TGFb	Secreted Signaling	KEGG: hsa04350
BI	TH17	Cycling macrophage	TGFB1	TGFbR1_R2	0.0077272	0	TGFB1_TGFBR1_TGFBR2	TGFB1 - (TGFBR1+TGFBR2)	TGFb	Secreted Signaling	KEGG: hsa04350
BI	Proliferative NK	Cycling macrophage	TGFB1	TGFbR1_R2	0.00396329	0.02	TGFB1_TGFBR1_TGFBR2	TGFB1 - (TGFBR1+TGFBR2)	TGFb	Secreted Signaling	KEGG: hsa04350
BI	Pericyte cell	Cycling macrophage	TGFB1	TGFbR1_R2	0.00140605	0	TGFB1_TGFBR1_TGFBR2	TGFB1 - (TGFBR1+TGFBR2)	TGFb	Secreted Signaling	KEGG: hsa04350
BI	Cancer-associated fibroblast	Cycling macrophage	TGFB1	TGFbR1_R2	0.000767265	0.02	TGFB1_TGFBR1_TGFBR2	TGFB1 - (TGFBR1+TGFBR2)	TGFb	Secreted Signaling	KEGG: hsa04350
BI	Endothelial cell	CD4 EM	TGFB1	TGFbR1_R2	0.000572987	0	TGFB1_TGFBR1_TGFBR2	TGFB1 - (TGFBR1+TGFBR2)	TGFb	Secreted Signaling	KEGG: hsa04350
BI	CD1C+ cDCs	CD4 EM	TGFB1	TGFbR1_R2	0.000479561	0.01	TGFB1_TGFBR1_TGFBR2	TGFB1 - (TGFBR1+TGFBR2)	TGFb	Secreted Signaling	KEGG: hsa04350
BI	CD209+ CD163+ Mo-TAM	CD4 EM	TGFB1	TGFbR1_R2	0.000811779	0	TGFB1_TGFBR1_TGFBR2	TGFB1 - (TGFBR1+TGFBR2)	TGFb	Secreted Signaling	KEGG: hsa04350
BI	Transitional TAM	CD4 EM	TGFB1	TGFbR1_R2	0.000260496	0.03	TGFB1_TGFBR1_TGFBR2	TGFB1 - (TGFBR1+TGFBR2)	TGFb	Secreted Signaling	KEGG: hsa04350
BI	CD14+ monocyte	CD4 EM	TGFB1	TGFbR1_R2	0.000870481	0	TGFB1_TGFBR1_TGFBR2	TGFB1 - (TGFBR1+TGFBR2)	TGFb	Secreted Signaling	KEGG: hsa04350
BI	CX3CR1+ TREM2+ Mo-TAM	CD4 EM	TGFB1	TGFbR1_R2	0.000774112	0	TGFB1_TGFBR1_TGFBR2	TGFB1 - (TGFBR1+TGFBR2)	TGFb	Secreted Signaling	KEGG: hsa04350
BI	CX3CR1+ TREM2+ Rs-TAM	CD4 EM	TGFB1	TGFbR1_R2	0.000450529	0.02	TGFB1_TGFBR1_TGFBR2	TGFB1 - (TGFBR1+TGFBR2)	TGFb	Secreted Signaling	KEGG: hsa04350
BI	CD16+ monocyte	CD4 EM	TGFB1	TGFbR1_R2	0.000890046	0	TGFB1_TGFBR1_TGFBR2	TGFB1 - (TGFBR1+TGFBR2)	TGFb	Secreted Signaling	KEGG: hsa04350
BI	CD8 EM	CD4 EM	TGFB1	TGFbR1_R2	0.000605873	0	TGFB1_TGFBR1_TGFBR2	TGFB1 - (TGFBR1+TGFBR2)	TGFb	Secreted Signaling	KEGG: hsa04350
BI	CD56 dim NK	CD4 EM	TGFB1	TGFbR1_R2	0.00076199	0	TGFB1_TGFBR1_TGFBR2	TGFB1 - (TGFBR1+TGFBR2)	TGFb	Secreted Signaling	KEGG: hsa04350
BI	CD56 bright NK	CD4 EM	TGFB1	TGFbR1_R2	0.0010953	0	TGFB1_TGFBR1_TGFBR2	TGFB1 - (TGFBR1+TGFBR2)	TGFb	Secreted Signaling	KEGG: hsa04350
BI	TH17	CD4 EM	TGFB1	TGFbR1_R2	0.00152743	0.01	TGFB1_TGFBR1_TGFBR2	TGFB1 - (TGFBR1+TGFBR2)	TGFb	Secreted Signaling	KEGG: hsa04350
BI	Endothelial cell	TH17	TGFB1	TGFbR1_R2	0.00205529	0	TGFB1_TGFBR1_TGFBR2	TGFB1 - (TGFBR1+TGFBR2)	TGFb	Secreted Signaling	KEGG: hsa04350
BI	B cell	TH17	TGFB1	TGFbR1_R2	0.00174018	0	TGFB1_TGFBR1_TGFBR2	TGFB1 - (TGFBR1+TGFBR2)	TGFb	Secreted Signaling	KEGG: hsa04350
BI	Plasma cell	TH17	TGFB1	TGFbR1_R2	0.000527236	0.03	TGFB1_TGFBR1_TGFBR2	TGFB1 - (TGFBR1+TGFBR2)	TGFb	Secreted Signaling	KEGG: hsa04350
BI	Mast cell	TH17	TGFB1	TGFbR1_R2	0.000836471	0.01	TGFB1_TGFBR1_TGFBR2	TGFB1 - (TGFBR1+TGFBR2)	TGFb	Secreted Signaling	KEGG: hsa04350
BI	CD1C+ cDCs	TH17	TGFB1	TGFbR1_R2	0.00172082	0	TGFB1_TGFBR1_TGFBR2	TGFB1 - (TGFBR1+TGFBR2)	TGFb	Secreted Signaling	KEGG: hsa04350
BI	CLEC4C+ pDCs	TH17	TGFB1	TGFbR1_R2	0.00143699	0	TGFB1_TGFBR1_TGFBR2	TGFB1 - (TGFBR1+TGFBR2)	TGFb	Secreted Signaling	KEGG: hsa04350
BI	CD209+ CD163+ Rs-TAM	TH17	TGFB1	TGFbR1_R2	0.00070715	0	TGFB1_TGFBR1_TGFBR2	TGFB1 - (TGFBR1+TGFBR2)	TGFb	Secreted Signaling	KEGG: hsa04350
BI	CD209+ CD163+ Mo-TAM	TH17	TGFB1	TGFbR1_R2	0.00291043	0	TGFB1_TGFBR1_TGFBR2	TGFB1 - (TGFBR1+TGFBR2)	TGFb	Secreted Signaling	KEGG: hsa04350
BI	Transitional TAM	TH17	TGFB1	TGFbR1_R2	0.000935277	0	TGFB1_TGFBR1_TGFBR2	TGFB1 - (TGFBR1+TGFBR2)	TGFb	Secreted Signaling	KEGG: hsa04350
BI	CD14+ monocyte	TH17	TGFB1	TGFbR1_R2	0.00312087	0	TGFB1_TGFBR1_TGFBR2	TGFB1 - (TGFBR1+TGFBR2)	TGFb	Secreted Signaling	KEGG: hsa04350
BI	CX3CR1+ TREM2+ Mo-TAM	TH17	TGFB1	TGFbR1_R2	0.00277565	0	TGFB1_TGFBR1_TGFBR2	TGFB1 - (TGFBR1+TGFBR2)	TGFb	Secreted Signaling	KEGG: hsa04350
BI	CX3CR1+ TREM2+ Rs-TAM	TH17	TGFB1	TGFbR1_R2	0.00161677	0	TGFB1_TGFBR1_TGFBR2	TGFB1 - (TGFBR1+TGFBR2)	TGFb	Secreted Signaling	KEGG: hsa04350
BI	CD16+ monocyte	TH17	TGFB1	TGFbR1_R2	0.00319039	0	TGFB1_TGFBR1_TGFBR2	TGFB1 - (TGFBR1+TGFBR2)	TGFb	Secreted Signaling	KEGG: hsa04350
BI	Cycling macrophage	TH17	TGFB1	TGFbR1_R2	0.00347614	0	TGFB1_TGFBR1_TGFBR2	TGFB1 - (TGFBR1+TGFBR2)	TGFb	Secreted Signaling	KEGG: hsa04350
BI	CD4 cytotoxic	TH17	TGFB1	TGFbR1_R2	0.000845494	0	TGFB1_TGFBR1_TGFBR2	TGFB1 - (TGFBR1+TGFBR2)	TGFb	Secreted Signaling	KEGG: hsa04350
BI	CD8 EM	TH17	TGFB1	TGFbR1_R2	0.00217336	0	TGFB1_TGFBR1_TGFBR2	TGFB1 - (TGFBR1+TGFBR2)	TGFb	Secreted Signaling	KEGG: hsa04350
BI	CD4 EM	TH17	TGFB1	TGFbR1_R2	0.00192867	0	TGFB1_TGFBR1_TGFBR2	TGFB1 - (TGFBR1+TGFBR2)	TGFb	Secreted Signaling	KEGG: hsa04350
BI	CD56 dim NK	TH17	TGFB1	TGFbR1_R2	0.00273227	0	TGFB1_TGFBR1_TGFBR2	TGFB1 - (TGFBR1+TGFBR2)	TGFb	Secreted Signaling	KEGG: hsa04350
BI	CD56 bright NK	TH17	TGFB1	TGFbR1_R2	0.00392406	0	TGFB1_TGFBR1_TGFBR2	TGFB1 - (TGFBR1+TGFBR2)	TGFb	Secreted Signaling	KEGG: hsa04350
BI	TH17	TH17	TGFB1	TGFbR1_R2	0.00546609	0	TGFB1_TGFBR1_TGFBR2	TGFB1 - (TGFBR1+TGFBR2)	TGFb	Secreted Signaling	KEGG: hsa04350
BI	Proliferative NK	TH17	TGFB1	TGFbR1_R2	0.00280046	0	TGFB1_TGFBR1_TGFBR2	TGFB1 - (TGFBR1+TGFBR2)	TGFb	Secreted Signaling	KEGG: hsa04350
BI	Pericyte cell	TH17	TGFB1	TGFbR1_R2	0.000993228	0	TGFB1_TGFBR1_TGFBR2	TGFB1 - (TGFBR1+TGFBR2)	TGFb	Secreted Signaling	KEGG: hsa04350
BI	Endothelial cell	Pericyte cell	TGFB1	TGFbR1_R2	0.000723487	0	TGFB1_TGFBR1_TGFBR2	TGFB1 - (TGFBR1+TGFBR2)	TGFb	Secreted Signaling	KEGG: hsa04350
BI	B cell	Pericyte cell	TGFB1	TGFbR1_R2	0.000612486	0.02	TGFB1_TGFBR1_TGFBR2	TGFB1 - (TGFBR1+TGFBR2)	TGFb	Secreted Signaling	KEGG: hsa04350
BI	Mast cell	Pericyte cell	TGFB1	TGFbR1_R2	0.000294344	0.02	TGFB1_TGFBR1_TGFBR2	TGFB1 - (TGFBR1+TGFBR2)	TGFb	Secreted Signaling	KEGG: hsa04350
BI	CD1C+ cDCs	Pericyte cell	TGFB1	TGFbR1_R2	0.00060567	0.01	TGFB1_TGFBR1_TGFBR2	TGFB1 - (TGFBR1+TGFBR2)	TGFb	Secreted Signaling	KEGG: hsa04350
BI	CD209+ CD163+ Rs-TAM	Pericyte cell	TGFB1	TGFbR1_R2	0.000248829	0.03	TGFB1_TGFBR1_TGFBR2	TGFB1 - (TGFBR1+TGFBR2)	TGFb	Secreted Signaling	KEGG: hsa04350
BI	CD209+ CD163+ Mo-TAM	Pericyte cell	TGFB1	TGFbR1_R2	0.00102468	0	TGFB1_TGFBR1_TGFBR2	TGFB1 - (TGFBR1+TGFBR2)	TGFb	Secreted Signaling	KEGG: hsa04350
BI	Transitional TAM	Pericyte cell	TGFB1	TGFbR1_R2	0.00032912	0	TGFB1_TGFBR1_TGFBR2	TGFB1 - (TGFBR1+TGFBR2)	TGFb	Secreted Signaling	KEGG: hsa04350
BI	CD14+ monocyte	Pericyte cell	TGFB1	TGFbR1_R2	0.00109877	0	TGFB1_TGFBR1_TGFBR2	TGFB1 - (TGFBR1+TGFBR2)	TGFb	Secreted Signaling	KEGG: hsa04350
BI	CX3CR1+ TREM2+ Mo-TAM	Pericyte cell	TGFB1	TGFbR1_R2	0.000977192	0	TGFB1_TGFBR1_TGFBR2	TGFB1 - (TGFBR1+TGFBR2)	TGFb	Secreted Signaling	KEGG: hsa04350
BI	CX3CR1+ TREM2+ Rs-TAM	Pericyte cell	TGFB1	TGFbR1_R2	0.000569032	0	TGFB1_TGFBR1_TGFBR2	TGFB1 - (TGFBR1+TGFBR2)	TGFb	Secreted Signaling	KEGG: hsa04350
BI	CD16+ monocyte	Pericyte cell	TGFB1	TGFbR1_R2	0.00112332	0	TGFB1_TGFBR1_TGFBR2	TGFB1 - (TGFBR1+TGFBR2)	TGFb	Secreted Signaling	KEGG: hsa04350
BI	Cycling macrophage	Pericyte cell	TGFB1	TGFbR1_R2	0.00122402	0.01	TGFB1_TGFBR1_TGFBR2	TGFB1 - (TGFBR1+TGFBR2)	TGFb	Secreted Signaling	KEGG: hsa04350
BI	CD8 EM	Pericyte cell	TGFB1	TGFbR1_R2	0.000765035	0	TGFB1_TGFBR1_TGFBR2	TGFB1 - (TGFBR1+TGFBR2)	TGFb	Secreted Signaling	KEGG: hsa04350
BI	CD4 EM	Pericyte cell	TGFB1	TGFbR1_R2	0.000678861	0	TGFB1_TGFBR1_TGFBR2	TGFB1 - (TGFBR1+TGFBR2)	TGFb	Secreted Signaling	KEGG: hsa04350
BI	CD56 dim NK	Pericyte cell	TGFB1	TGFbR1_R2	0.000961909	0	TGFB1_TGFBR1_TGFBR2	TGFB1 - (TGFBR1+TGFBR2)	TGFb	Secreted Signaling	KEGG: hsa04350
BI	CD56 bright NK	Pericyte cell	TGFB1	TGFbR1_R2	0.00138189	0	TGFB1_TGFBR1_TGFBR2	TGFB1 - (TGFBR1+TGFBR2)	TGFb	Secreted Signaling	KEGG: hsa04350
BI	TH17	Pericyte cell	TGFB1	TGFbR1_R2	0.00192568	0.01	TGFB1_TGFBR1_TGFBR2	TGFB1 - (TGFBR1+TGFBR2)	TGFb	Secreted Signaling	KEGG: hsa04350
BI	Proliferative NK	Pericyte cell	TGFB1	TGFbR1_R2	0.00098593	0.02	TGFB1_TGFBR1_TGFBR2	TGFB1 - (TGFBR1+TGFBR2)	TGFb	Secreted Signaling	KEGG: hsa04350
BI	Pericyte cell	Pericyte cell	TGFB1	TGFbR1_R2	0.000349616	0.04	TGFB1_TGFBR1_TGFBR2	TGFB1 - (TGFBR1+TGFBR2)	TGFb	Secreted Signaling	KEGG: hsa04350
BI	Endothelial cell	Cancer-associated fibroblast	TGFB1	TGFbR1_R2	0.00231318	0	TGFB1_TGFBR1_TGFBR2	TGFB1 - (TGFBR1+TGFBR2)	TGFb	Secreted Signaling	KEGG: hsa04350
BI	B cell	Cancer-associated fibroblast	TGFB1	TGFbR1_R2	0.0019592	0	TGFB1_TGFBR1_TGFBR2	TGFB1 - (TGFBR1+TGFBR2)	TGFb	Secreted Signaling	KEGG: hsa04350
BI	Plasma cell	Cancer-associated fibroblast	TGFB1	TGFbR1_R2	0.000594088	0.01	TGFB1_TGFBR1_TGFBR2	TGFB1 - (TGFBR1+TGFBR2)	TGFb	Secreted Signaling	KEGG: hsa04350
BI	Mast cell	Cancer-associated fibroblast	TGFB1	TGFbR1_R2	0.000942333	0	TGFB1_TGFBR1_TGFBR2	TGFB1 - (TGFBR1+TGFBR2)	TGFb	Secreted Signaling	KEGG: hsa04350
BI	CD1C+ cDCs	Cancer-associated fibroblast	TGFB1	TGFbR1_R2	0.00193743	0	TGFB1_TGFBR1_TGFBR2	TGFB1 - (TGFBR1+TGFBR2)	TGFb	Secreted Signaling	KEGG: hsa04350
BI	CLEC4C+ pDCs	Cancer-associated fibroblast	TGFB1	TGFbR1_R2	0.00161819	0	TGFB1_TGFBR1_TGFBR2	TGFB1 - (TGFBR1+TGFBR2)	TGFb	Secreted Signaling	KEGG: hsa04350
BI	CD209+ CD163+ Rs-TAM	Cancer-associated fibroblast	TGFB1	TGFbR1_R2	0.000796717	0	TGFB1_TGFBR1_TGFBR2	TGFB1 - (TGFBR1+TGFBR2)	TGFb	Secreted Signaling	KEGG: hsa04350
BI	CD209+ CD163+ Mo-TAM	Cancer-associated fibroblast	TGFB1	TGFbR1_R2	0.00327412	0	TGFB1_TGFBR1_TGFBR2	TGFB1 - (TGFBR1+TGFBR2)	TGFb	Secreted Signaling	KEGG: hsa04350
BI	Transitional TAM	Cancer-associated fibroblast	TGFB1	TGFbR1_R2	0.00105357	0	TGFB1_TGFBR1_TGFBR2	TGFB1 - (TGFBR1+TGFBR2)	TGFb	Secreted Signaling	KEGG: hsa04350
BI	CD14+ monocyte	Cancer-associated fibroblast	TGFB1	TGFbR1_R2	0.00351084	0	TGFB1_TGFBR1_TGFBR2	TGFB1 - (TGFBR1+TGFBR2)	TGFb	Secreted Signaling	KEGG: hsa04350
BI	CX3CR1+ TREM2+ Mo-TAM	Cancer-associated fibroblast	TGFB1	TGFbR1_R2	0.00312279	0	TGFB1_TGFBR1_TGFBR2	TGFB1 - (TGFBR1+TGFBR2)	TGFb	Secreted Signaling	KEGG: hsa04350
BI	CX3CR1+ TREM2+ Rs-TAM	Cancer-associated fibroblast	TGFB1	TGFbR1_R2	0.00182041	0	TGFB1_TGFBR1_TGFBR2	TGFB1 - (TGFBR1+TGFBR2)	TGFb	Secreted Signaling	KEGG: hsa04350
BI	CD16+ monocyte	Cancer-associated fibroblast	TGFB1	TGFbR1_R2	0.00358838	0	TGFB1_TGFBR1_TGFBR2	TGFB1 - (TGFBR1+TGFBR2)	TGFb	Secreted Signaling	KEGG: hsa04350
BI	Cycling macrophage	Cancer-associated fibroblast	TGFB1	TGFbR1_R2	0.00390901	0	TGFB1_TGFBR1_TGFBR2	TGFB1 - (TGFBR1+TGFBR2)	TGFb	Secreted Signaling	KEGG: hsa04350
BI	CD4 cytotoxic	Cancer-associated fibroblast	TGFB1	TGFbR1_R2	0.000952492	0	TGFB1_TGFBR1_TGFBR2	TGFB1 - (TGFBR1+TGFBR2)	TGFb	Secreted Signaling	KEGG: hsa04350
BI	CD8 EM	Cancer-associated fibroblast	TGFB1	TGFbR1_R2	0.00244618	0	TGFB1_TGFBR1_TGFBR2	TGFB1 - (TGFBR1+TGFBR2)	TGFb	Secreted Signaling	KEGG: hsa04350
BI	CD4 EM	Cancer-associated fibroblast	TGFB1	TGFbR1_R2	0.00217114	0	TGFB1_TGFBR1_TGFBR2	TGFB1 - (TGFBR1+TGFBR2)	TGFb	Secreted Signaling	KEGG: hsa04350
BI	CD56 dim NK	Cancer-associated fibroblast	TGFB1	TGFbR1_R2	0.00307407	0	TGFB1_TGFBR1_TGFBR2	TGFB1 - (TGFBR1+TGFBR2)	TGFb	Secreted Signaling	KEGG: hsa04350
BI	CD56 bright NK	Cancer-associated fibroblast	TGFB1	TGFbR1_R2	0.00441135	0	TGFB1_TGFBR1_TGFBR2	TGFB1 - (TGFBR1+TGFBR2)	TGFb	Secreted Signaling	KEGG: hsa04350
BI	TH17	Cancer-associated fibroblast	TGFB1	TGFbR1_R2	0.0061384	0	TGFB1_TGFBR1_TGFBR2	TGFB1 - (TGFBR1+TGFBR2)	TGFb	Secreted Signaling	KEGG: hsa04350
BI	Proliferative NK	Cancer-associated fibroblast	TGFB1	TGFbR1_R2	0.00315064	0	TGFB1_TGFBR1_TGFBR2	TGFB1 - (TGFBR1+TGFBR2)	TGFb	Secreted Signaling	KEGG: hsa04350
BI	Pericyte cell	Cancer-associated fibroblast	TGFB1	TGFbR1_R2	0.00111795	0	TGFB1_TGFBR1_TGFBR2	TGFB1 - (TGFBR1+TGFBR2)	TGFb	Secreted Signaling	KEGG: hsa04350
BI	Cancer-associated fibroblast	Cancer-associated fibroblast	TGFB1	TGFbR1_R2	0.000610266	0.02	TGFB1_TGFBR1_TGFBR2	TGFB1 - (TGFBR1+TGFBR2)	TGFb	Secreted Signaling	KEGG: hsa04350
BI	Cancer-associated fibroblast	Endothelial cell	TGFB2	TGFbR1_R2	6.35065e-05	0	TGFB2_TGFBR1_TGFBR2	TGFB2 - (TGFBR1+TGFBR2)	TGFb	Secreted Signaling	KEGG: hsa04350
BI	Cancer-associated fibroblast	CD1C+ cDCs	TGFB2	TGFbR1_R2	0.000292949	0	TGFB2_TGFBR1_TGFBR2	TGFB2 - (TGFBR1+TGFBR2)	TGFb	Secreted Signaling	KEGG: hsa04350
BI	Cancer-associated fibroblast	CLEC4C+ pDCs	TGFB2	TGFbR1_R2	0.000272874	0	TGFB2_TGFBR1_TGFBR2	TGFB2 - (TGFBR1+TGFBR2)	TGFb	Secreted Signaling	KEGG: hsa04350
BI	Cancer-associated fibroblast	CD209+ CD163+ Mo-TAM	TGFB2	TGFbR1_R2	0.000783099	0	TGFB2_TGFBR1_TGFBR2	TGFB2 - (TGFBR1+TGFBR2)	TGFb	Secreted Signaling	KEGG: hsa04350
BI	Cancer-associated fibroblast	Transitional TAM	TGFB2	TGFbR1_R2	0.000356788	0	TGFB2_TGFBR1_TGFBR2	TGFB2 - (TGFBR1+TGFBR2)	TGFb	Secreted Signaling	KEGG: hsa04350
BI	Cancer-associated fibroblast	CD14+ monocyte	TGFB2	TGFbR1_R2	0.000398252	0	TGFB2_TGFBR1_TGFBR2	TGFB2 - (TGFBR1+TGFBR2)	TGFb	Secreted Signaling	KEGG: hsa04350
BI	Cancer-associated fibroblast	CX3CR1+ TREM2+ Mo-TAM	TGFB2	TGFbR1_R2	0.0010171	0	TGFB2_TGFBR1_TGFBR2	TGFB2 - (TGFBR1+TGFBR2)	TGFb	Secreted Signaling	KEGG: hsa04350
BI	Cancer-associated fibroblast	CX3CR1+ TREM2+ Rs-TAM	TGFB2	TGFbR1_R2	0.000224752	0	TGFB2_TGFBR1_TGFBR2	TGFB2 - (TGFBR1+TGFBR2)	TGFb	Secreted Signaling	KEGG: hsa04350
BI	Cancer-associated fibroblast	Cycling macrophage	TGFB2	TGFbR1_R2	0.000471825	0	TGFB2_TGFBR1_TGFBR2	TGFB2 - (TGFBR1+TGFBR2)	TGFb	Secreted Signaling	KEGG: hsa04350
BI	Cancer-associated fibroblast	CD4 EM	TGFB2	TGFbR1_R2	9.27386e-05	0	TGFB2_TGFBR1_TGFBR2	TGFB2 - (TGFBR1+TGFBR2)	TGFb	Secreted Signaling	KEGG: hsa04350
BI	Cancer-associated fibroblast	CD56 dim NK	TGFB2	TGFbR1_R2	1.42054e-05	0	TGFB2_TGFBR1_TGFBR2	TGFB2 - (TGFBR1+TGFBR2)	TGFb	Secreted Signaling	KEGG: hsa04350
BI	Cancer-associated fibroblast	TH17	TGFB2	TGFbR1_R2	0.000333071	0	TGFB2_TGFBR1_TGFBR2	TGFB2 - (TGFBR1+TGFBR2)	TGFb	Secreted Signaling	KEGG: hsa04350
BI	Cancer-associated fibroblast	Pericyte cell	TGFB2	TGFbR1_R2	0.000117194	0	TGFB2_TGFBR1_TGFBR2	TGFB2 - (TGFBR1+TGFBR2)	TGFb	Secreted Signaling	KEGG: hsa04350
BI	Cancer-associated fibroblast	Cancer-associated fibroblast	TGFB2	TGFbR1_R2	0.000375311	0	TGFB2_TGFBR1_TGFBR2	TGFB2 - (TGFBR1+TGFBR2)	TGFb	Secreted Signaling	KEGG: hsa04350
BI	Pericyte cell	Endothelial cell	TGFB3	TGFbR1_R2	1.55682e-05	0	TGFB3_TGFBR1_TGFBR2	TGFB3 - (TGFBR1+TGFBR2)	TGFb	Secreted Signaling	KEGG: hsa04350
BI	Pericyte cell	CD1C+ cDCs	TGFB3	TGFbR1_R2	7.18303e-05	0	TGFB3_TGFBR1_TGFBR2	TGFB3 - (TGFBR1+TGFBR2)	TGFb	Secreted Signaling	KEGG: hsa04350
BI	Pericyte cell	CLEC4C+ pDCs	TGFB3	TGFbR1_R2	6.69067e-05	0	TGFB3_TGFBR1_TGFBR2	TGFB3 - (TGFBR1+TGFBR2)	TGFb	Secreted Signaling	KEGG: hsa04350
BI	Pericyte cell	CD209+ CD163+ Mo-TAM	TGFB3	TGFbR1_R2	0.000192106	0	TGFB3_TGFBR1_TGFBR2	TGFB3 - (TGFBR1+TGFBR2)	TGFb	Secreted Signaling	KEGG: hsa04350
BI	Pericyte cell	Transitional TAM	TGFB3	TGFbR1_R2	8.7489e-05	0	TGFB3_TGFBR1_TGFBR2	TGFB3 - (TGFBR1+TGFBR2)	TGFb	Secreted Signaling	KEGG: hsa04350
BI	Pericyte cell	CD14+ monocyte	TGFB3	TGFbR1_R2	9.7658e-05	0	TGFB3_TGFBR1_TGFBR2	TGFB3 - (TGFBR1+TGFBR2)	TGFb	Secreted Signaling	KEGG: hsa04350
BI	Pericyte cell	CX3CR1+ TREM2+ Mo-TAM	TGFB3	TGFbR1_R2	0.000249567	0	TGFB3_TGFBR1_TGFBR2	TGFB3 - (TGFBR1+TGFBR2)	TGFb	Secreted Signaling	KEGG: hsa04350
BI	Pericyte cell	CX3CR1+ TREM2+ Rs-TAM	TGFB3	TGFbR1_R2	5.5105e-05	0	TGFB3_TGFBR1_TGFBR2	TGFB3 - (TGFBR1+TGFBR2)	TGFb	Secreted Signaling	KEGG: hsa04350
BI	Pericyte cell	Cycling macrophage	TGFB3	TGFbR1_R2	0.00011571	0	TGFB3_TGFBR1_TGFBR2	TGFB3 - (TGFBR1+TGFBR2)	TGFb	Secreted Signaling	KEGG: hsa04350
BI	Pericyte cell	CD4 EM	TGFB3	TGFbR1_R2	2.27349e-05	0	TGFB3_TGFBR1_TGFBR2	TGFB3 - (TGFBR1+TGFBR2)	TGFb	Secreted Signaling	KEGG: hsa04350
BI	Pericyte cell	CD56 dim NK	TGFB3	TGFbR1_R2	3.48219e-06	0	TGFB3_TGFBR1_TGFBR2	TGFB3 - (TGFBR1+TGFBR2)	TGFb	Secreted Signaling	KEGG: hsa04350
BI	Pericyte cell	TH17	TGFB3	TGFbR1_R2	8.16714e-05	0	TGFB3_TGFBR1_TGFBR2	TGFB3 - (TGFBR1+TGFBR2)	TGFb	Secreted Signaling	KEGG: hsa04350
BI	Pericyte cell	Pericyte cell	TGFB3	TGFbR1_R2	2.87344e-05	0	TGFB3_TGFBR1_TGFBR2	TGFB3 - (TGFBR1+TGFBR2)	TGFb	Secreted Signaling	KEGG: hsa04350
BI	Pericyte cell	Cancer-associated fibroblast	TGFB3	TGFbR1_R2	9.20494e-05	0	TGFB3_TGFBR1_TGFBR2	TGFB3 - (TGFBR1+TGFBR2)	TGFb	Secreted Signaling	KEGG: hsa04350
BI	Endothelial cell	CD14+ monocyte	TGFB1	ACVR1B_TGFbR2	0.000439809	0	TGFB1_ACVR1B_TGFBR2	TGFB1 - (ACVR1B+TGFBR2)	TGFb	Secreted Signaling	PMID: 27449815
BI	B cell	CD14+ monocyte	TGFB1	ACVR1B_TGFbR2	0.000372228	0.02	TGFB1_ACVR1B_TGFBR2	TGFB1 - (ACVR1B+TGFBR2)	TGFb	Secreted Signaling	PMID: 27449815
BI	Mast cell	CD14+ monocyte	TGFB1	ACVR1B_TGFbR2	0.000178793	0.03	TGFB1_ACVR1B_TGFBR2	TGFB1 - (ACVR1B+TGFBR2)	TGFb	Secreted Signaling	PMID: 27449815
BI	CD1C+ cDCs	CD14+ monocyte	TGFB1	ACVR1B_TGFbR2	0.000368082	0	TGFB1_ACVR1B_TGFBR2	TGFB1 - (ACVR1B+TGFBR2)	TGFb	Secreted Signaling	PMID: 27449815
BI	CLEC4C+ pDCs	CD14+ monocyte	TGFB1	ACVR1B_TGFbR2	0.000307301	0.04	TGFB1_ACVR1B_TGFBR2	TGFB1 - (ACVR1B+TGFBR2)	TGFb	Secreted Signaling	PMID: 27449815
BI	CD209+ CD163+ Rs-TAM	CD14+ monocyte	TGFB1	ACVR1B_TGFbR2	0.000151136	0.03	TGFB1_ACVR1B_TGFBR2	TGFB1 - (ACVR1B+TGFBR2)	TGFb	Secreted Signaling	PMID: 27449815
BI	CD209+ CD163+ Mo-TAM	CD14+ monocyte	TGFB1	ACVR1B_TGFbR2	0.000623132	0	TGFB1_ACVR1B_TGFBR2	TGFB1 - (ACVR1B+TGFBR2)	TGFb	Secreted Signaling	PMID: 27449815
BI	Transitional TAM	CD14+ monocyte	TGFB1	ACVR1B_TGFbR2	0.000199929	0	TGFB1_ACVR1B_TGFBR2	TGFB1 - (ACVR1B+TGFBR2)	TGFb	Secreted Signaling	PMID: 27449815
BI	CD14+ monocyte	CD14+ monocyte	TGFB1	ACVR1B_TGFbR2	0.000668192	0	TGFB1_ACVR1B_TGFBR2	TGFB1 - (ACVR1B+TGFBR2)	TGFb	Secreted Signaling	PMID: 27449815
BI	CX3CR1+ TREM2+ Mo-TAM	CD14+ monocyte	TGFB1	ACVR1B_TGFbR2	0.000594211	0	TGFB1_ACVR1B_TGFBR2	TGFB1 - (ACVR1B+TGFBR2)	TGFb	Secreted Signaling	PMID: 27449815
BI	CX3CR1+ TREM2+ Rs-TAM	CD14+ monocyte	TGFB1	ACVR1B_TGFbR2	0.000345796	0	TGFB1_ACVR1B_TGFBR2	TGFB1 - (ACVR1B+TGFBR2)	TGFb	Secreted Signaling	PMID: 27449815
BI	CD16+ monocyte	CD14+ monocyte	TGFB1	ACVR1B_TGFbR2	0.000683225	0	TGFB1_ACVR1B_TGFBR2	TGFB1 - (ACVR1B+TGFBR2)	TGFb	Secreted Signaling	PMID: 27449815
BI	Cycling macrophage	CD14+ monocyte	TGFB1	ACVR1B_TGFbR2	0.00074459	0	TGFB1_ACVR1B_TGFBR2	TGFB1 - (ACVR1B+TGFBR2)	TGFb	Secreted Signaling	PMID: 27449815
BI	CD8 EM	CD14+ monocyte	TGFB1	ACVR1B_TGFbR2	0.000465048	0	TGFB1_ACVR1B_TGFBR2	TGFB1 - (ACVR1B+TGFBR2)	TGFb	Secreted Signaling	PMID: 27449815
BI	CD4 EM	CD14+ monocyte	TGFB1	ACVR1B_TGFbR2	0.000412609	0	TGFB1_ACVR1B_TGFBR2	TGFB1 - (ACVR1B+TGFBR2)	TGFb	Secreted Signaling	PMID: 27449815
BI	CD56 dim NK	CD14+ monocyte	TGFB1	ACVR1B_TGFbR2	0.000584904	0	TGFB1_ACVR1B_TGFBR2	TGFB1 - (ACVR1B+TGFBR2)	TGFb	Secreted Signaling	PMID: 27449815
BI	CD56 bright NK	CD14+ monocyte	TGFB1	ACVR1B_TGFbR2	0.000840836	0	TGFB1_ACVR1B_TGFBR2	TGFB1 - (ACVR1B+TGFBR2)	TGFb	Secreted Signaling	PMID: 27449815
BI	TH17	CD14+ monocyte	TGFB1	ACVR1B_TGFbR2	0.00117271	0	TGFB1_ACVR1B_TGFBR2	TGFB1 - (ACVR1B+TGFBR2)	TGFb	Secreted Signaling	PMID: 27449815
BI	Proliferative NK	CD14+ monocyte	TGFB1	ACVR1B_TGFbR2	0.000599533	0.04	TGFB1_ACVR1B_TGFBR2	TGFB1 - (ACVR1B+TGFBR2)	TGFb	Secreted Signaling	PMID: 27449815
BI	Pericyte cell	CD14+ monocyte	TGFB1	ACVR1B_TGFbR2	0.000212518	0.03	TGFB1_ACVR1B_TGFBR2	TGFB1 - (ACVR1B+TGFBR2)	TGFb	Secreted Signaling	PMID: 27449815
BI	Endothelial cell	CD16+ monocyte	TGFB1	ACVR1B_TGFbR2	0.00111324	0	TGFB1_ACVR1B_TGFBR2	TGFB1 - (ACVR1B+TGFBR2)	TGFb	Secreted Signaling	PMID: 27449815
BI	B cell	CD16+ monocyte	TGFB1	ACVR1B_TGFbR2	0.000942342	0	TGFB1_ACVR1B_TGFBR2	TGFB1 - (ACVR1B+TGFBR2)	TGFb	Secreted Signaling	PMID: 27449815
BI	Plasma cell	CD16+ monocyte	TGFB1	ACVR1B_TGFbR2	0.00028535	0.03	TGFB1_ACVR1B_TGFBR2	TGFB1 - (ACVR1B+TGFBR2)	TGFb	Secreted Signaling	PMID: 27449815
BI	Mast cell	CD16+ monocyte	TGFB1	ACVR1B_TGFbR2	0.000452777	0	TGFB1_ACVR1B_TGFBR2	TGFB1 - (ACVR1B+TGFBR2)	TGFb	Secreted Signaling	PMID: 27449815
BI	CD1C+ cDCs	CD16+ monocyte	TGFB1	ACVR1B_TGFbR2	0.000931851	0.01	TGFB1_ACVR1B_TGFBR2	TGFB1 - (ACVR1B+TGFBR2)	TGFb	Secreted Signaling	PMID: 27449815
BI	CLEC4C+ pDCs	CD16+ monocyte	TGFB1	ACVR1B_TGFbR2	0.000778051	0	TGFB1_ACVR1B_TGFBR2	TGFB1 - (ACVR1B+TGFBR2)	TGFb	Secreted Signaling	PMID: 27449815
BI	CD209+ CD163+ Rs-TAM	CD16+ monocyte	TGFB1	ACVR1B_TGFbR2	0.000382754	0	TGFB1_ACVR1B_TGFBR2	TGFB1 - (ACVR1B+TGFBR2)	TGFb	Secreted Signaling	PMID: 27449815
BI	CD209+ CD163+ Mo-TAM	CD16+ monocyte	TGFB1	ACVR1B_TGFbR2	0.0015769	0	TGFB1_ACVR1B_TGFBR2	TGFB1 - (ACVR1B+TGFBR2)	TGFb	Secreted Signaling	PMID: 27449815
BI	Transitional TAM	CD16+ monocyte	TGFB1	ACVR1B_TGFbR2	0.000506284	0	TGFB1_ACVR1B_TGFBR2	TGFB1 - (ACVR1B+TGFBR2)	TGFb	Secreted Signaling	PMID: 27449815
BI	CD14+ monocyte	CD16+ monocyte	TGFB1	ACVR1B_TGFbR2	0.00169093	0	TGFB1_ACVR1B_TGFBR2	TGFB1 - (ACVR1B+TGFBR2)	TGFb	Secreted Signaling	PMID: 27449815
BI	CX3CR1+ TREM2+ Mo-TAM	CD16+ monocyte	TGFB1	ACVR1B_TGFbR2	0.00150379	0	TGFB1_ACVR1B_TGFBR2	TGFB1 - (ACVR1B+TGFBR2)	TGFb	Secreted Signaling	PMID: 27449815
BI	CX3CR1+ TREM2+ Rs-TAM	CD16+ monocyte	TGFB1	ACVR1B_TGFbR2	0.000875463	0	TGFB1_ACVR1B_TGFBR2	TGFB1 - (ACVR1B+TGFBR2)	TGFb	Secreted Signaling	PMID: 27449815
BI	CD16+ monocyte	CD16+ monocyte	TGFB1	ACVR1B_TGFbR2	0.00172881	0	TGFB1_ACVR1B_TGFBR2	TGFB1 - (ACVR1B+TGFBR2)	TGFb	Secreted Signaling	PMID: 27449815
BI	Cycling macrophage	CD16+ monocyte	TGFB1	ACVR1B_TGFbR2	0.0018839	0	TGFB1_ACVR1B_TGFBR2	TGFB1 - (ACVR1B+TGFBR2)	TGFb	Secreted Signaling	PMID: 27449815
BI	CD4 cytotoxic	CD16+ monocyte	TGFB1	ACVR1B_TGFbR2	0.000457663	0	TGFB1_ACVR1B_TGFBR2	TGFB1 - (ACVR1B+TGFBR2)	TGFb	Secreted Signaling	PMID: 27449815
BI	CD8 EM	CD16+ monocyte	TGFB1	ACVR1B_TGFbR2	0.00117715	0	TGFB1_ACVR1B_TGFBR2	TGFB1 - (ACVR1B+TGFBR2)	TGFb	Secreted Signaling	PMID: 27449815
BI	CD4 EM	CD16+ monocyte	TGFB1	ACVR1B_TGFbR2	0.0010445	0	TGFB1_ACVR1B_TGFBR2	TGFB1 - (ACVR1B+TGFBR2)	TGFb	Secreted Signaling	PMID: 27449815
BI	CD56 dim NK	CD16+ monocyte	TGFB1	ACVR1B_TGFbR2	0.00148025	0	TGFB1_ACVR1B_TGFBR2	TGFB1 - (ACVR1B+TGFBR2)	TGFb	Secreted Signaling	PMID: 27449815
BI	CD56 bright NK	CD16+ monocyte	TGFB1	ACVR1B_TGFbR2	0.00212709	0	TGFB1_ACVR1B_TGFBR2	TGFB1 - (ACVR1B+TGFBR2)	TGFb	Secreted Signaling	PMID: 27449815
BI	TH17	CD16+ monocyte	TGFB1	ACVR1B_TGFbR2	0.00296507	0	TGFB1_ACVR1B_TGFBR2	TGFB1 - (ACVR1B+TGFBR2)	TGFb	Secreted Signaling	PMID: 27449815
BI	Proliferative NK	CD16+ monocyte	TGFB1	ACVR1B_TGFbR2	0.00151724	0	TGFB1_ACVR1B_TGFBR2	TGFB1 - (ACVR1B+TGFBR2)	TGFb	Secreted Signaling	PMID: 27449815
BI	Pericyte cell	CD16+ monocyte	TGFB1	ACVR1B_TGFbR2	0.000537946	0	TGFB1_ACVR1B_TGFBR2	TGFB1 - (ACVR1B+TGFBR2)	TGFb	Secreted Signaling	PMID: 27449815
BI	Endothelial cell	Cancer-associated fibroblast	TGFB1	ACVR1B_TGFbR2	0.000985067	0	TGFB1_ACVR1B_TGFBR2	TGFB1 - (ACVR1B+TGFBR2)	TGFb	Secreted Signaling	PMID: 27449815
BI	B cell	Cancer-associated fibroblast	TGFB1	ACVR1B_TGFbR2	0.000833919	0	TGFB1_ACVR1B_TGFBR2	TGFB1 - (ACVR1B+TGFBR2)	TGFb	Secreted Signaling	PMID: 27449815
BI	Plasma cell	Cancer-associated fibroblast	TGFB1	ACVR1B_TGFbR2	0.000252572	0.03	TGFB1_ACVR1B_TGFBR2	TGFB1 - (ACVR1B+TGFBR2)	TGFb	Secreted Signaling	PMID: 27449815
BI	Mast cell	Cancer-associated fibroblast	TGFB1	ACVR1B_TGFbR2	0.000400746	0.01	TGFB1_ACVR1B_TGFBR2	TGFB1 - (ACVR1B+TGFBR2)	TGFb	Secreted Signaling	PMID: 27449815
BI	CD1C+ cDCs	Cancer-associated fibroblast	TGFB1	ACVR1B_TGFbR2	0.000824638	0	TGFB1_ACVR1B_TGFBR2	TGFB1 - (ACVR1B+TGFBR2)	TGFb	Secreted Signaling	PMID: 27449815
BI	CLEC4C+ pDCs	Cancer-associated fibroblast	TGFB1	ACVR1B_TGFbR2	0.000688567	0	TGFB1_ACVR1B_TGFBR2	TGFB1 - (ACVR1B+TGFBR2)	TGFb	Secreted Signaling	PMID: 27449815
BI	CD209+ CD163+ Rs-TAM	Cancer-associated fibroblast	TGFB1	ACVR1B_TGFbR2	0.000338777	0	TGFB1_ACVR1B_TGFBR2	TGFB1 - (ACVR1B+TGFBR2)	TGFb	Secreted Signaling	PMID: 27449815
BI	CD209+ CD163+ Mo-TAM	Cancer-associated fibroblast	TGFB1	ACVR1B_TGFbR2	0.00139518	0	TGFB1_ACVR1B_TGFBR2	TGFB1 - (ACVR1B+TGFBR2)	TGFb	Secreted Signaling	PMID: 27449815
BI	Transitional TAM	Cancer-associated fibroblast	TGFB1	ACVR1B_TGFbR2	0.000448096	0	TGFB1_ACVR1B_TGFBR2	TGFB1 - (ACVR1B+TGFBR2)	TGFb	Secreted Signaling	PMID: 27449815
BI	CD14+ monocyte	Cancer-associated fibroblast	TGFB1	ACVR1B_TGFbR2	0.00149607	0	TGFB1_ACVR1B_TGFBR2	TGFB1 - (ACVR1B+TGFBR2)	TGFb	Secreted Signaling	PMID: 27449815
BI	CX3CR1+ TREM2+ Mo-TAM	Cancer-associated fibroblast	TGFB1	ACVR1B_TGFbR2	0.00133052	0	TGFB1_ACVR1B_TGFBR2	TGFB1 - (ACVR1B+TGFBR2)	TGFb	Secreted Signaling	PMID: 27449815
BI	CX3CR1+ TREM2+ Rs-TAM	Cancer-associated fibroblast	TGFB1	ACVR1B_TGFbR2	0.000774752	0	TGFB1_ACVR1B_TGFBR2	TGFB1 - (ACVR1B+TGFBR2)	TGFb	Secreted Signaling	PMID: 27449815
BI	CD16+ monocyte	Cancer-associated fibroblast	TGFB1	ACVR1B_TGFbR2	0.00152951	0	TGFB1_ACVR1B_TGFBR2	TGFB1 - (ACVR1B+TGFBR2)	TGFb	Secreted Signaling	PMID: 27449815
BI	Cycling macrophage	Cancer-associated fibroblast	TGFB1	ACVR1B_TGFbR2	0.00166664	0	TGFB1_ACVR1B_TGFBR2	TGFB1 - (ACVR1B+TGFBR2)	TGFb	Secreted Signaling	PMID: 27449815
BI	CD4 cytotoxic	Cancer-associated fibroblast	TGFB1	ACVR1B_TGFbR2	0.00040507	0	TGFB1_ACVR1B_TGFBR2	TGFB1 - (ACVR1B+TGFBR2)	TGFb	Secreted Signaling	PMID: 27449815
BI	CD8 EM	Cancer-associated fibroblast	TGFB1	ACVR1B_TGFbR2	0.00104163	0	TGFB1_ACVR1B_TGFBR2	TGFB1 - (ACVR1B+TGFBR2)	TGFb	Secreted Signaling	PMID: 27449815
BI	CD4 EM	Cancer-associated fibroblast	TGFB1	ACVR1B_TGFbR2	0.000924297	0	TGFB1_ACVR1B_TGFBR2	TGFB1 - (ACVR1B+TGFBR2)	TGFb	Secreted Signaling	PMID: 27449815
BI	CD56 dim NK	Cancer-associated fibroblast	TGFB1	ACVR1B_TGFbR2	0.00130971	0	TGFB1_ACVR1B_TGFBR2	TGFB1 - (ACVR1B+TGFBR2)	TGFb	Secreted Signaling	PMID: 27449815
BI	CD56 bright NK	Cancer-associated fibroblast	TGFB1	ACVR1B_TGFbR2	0.00188163	0	TGFB1_ACVR1B_TGFBR2	TGFB1 - (ACVR1B+TGFBR2)	TGFb	Secreted Signaling	PMID: 27449815
BI	TH17	Cancer-associated fibroblast	TGFB1	ACVR1B_TGFbR2	0.0026222	0	TGFB1_ACVR1B_TGFBR2	TGFB1 - (ACVR1B+TGFBR2)	TGFb	Secreted Signaling	PMID: 27449815
BI	Proliferative NK	Cancer-associated fibroblast	TGFB1	ACVR1B_TGFbR2	0.00134242	0	TGFB1_ACVR1B_TGFBR2	TGFB1 - (ACVR1B+TGFBR2)	TGFb	Secreted Signaling	PMID: 27449815
BI	Pericyte cell	Cancer-associated fibroblast	TGFB1	ACVR1B_TGFbR2	0.00047602	0.01	TGFB1_ACVR1B_TGFBR2	TGFB1 - (ACVR1B+TGFBR2)	TGFb	Secreted Signaling	PMID: 27449815
BI	Cancer-associated fibroblast	CD14+ monocyte	TGFB2	ACVR1B_TGFbR2	7.11738e-05	0	TGFB2_ACVR1B_TGFBR2	TGFB2 - (ACVR1B+TGFBR2)	TGFb	Secreted Signaling	PMID: 27449815
BI	Cancer-associated fibroblast	CD16+ monocyte	TGFB2	ACVR1B_TGFbR2	0.000180262	0	TGFB2_ACVR1B_TGFBR2	TGFB2 - (ACVR1B+TGFBR2)	TGFb	Secreted Signaling	PMID: 27449815
BI	Cancer-associated fibroblast	Cancer-associated fibroblast	TGFB2	ACVR1B_TGFbR2	0.000159556	0	TGFB2_ACVR1B_TGFBR2	TGFB2 - (ACVR1B+TGFBR2)	TGFb	Secreted Signaling	PMID: 27449815
BI	Pericyte cell	CD14+ monocyte	TGFB3	ACVR1B_TGFbR2	1.74478e-05	0	TGFB3_ACVR1B_TGFBR2	TGFB3 - (ACVR1B+TGFBR2)	TGFb	Secreted Signaling	PMID: 27449815
BI	Pericyte cell	CD16+ monocyte	TGFB3	ACVR1B_TGFbR2	4.41949e-05	0	TGFB3_ACVR1B_TGFBR2	TGFB3 - (ACVR1B+TGFBR2)	TGFb	Secreted Signaling	PMID: 27449815
BI	Pericyte cell	Cancer-associated fibroblast	TGFB3	ACVR1B_TGFbR2	3.91207e-05	0	TGFB3_ACVR1B_TGFBR2	TGFB3 - (ACVR1B+TGFBR2)	TGFb	Secreted Signaling	PMID: 27449815
BI	Endothelial cell	Endothelial cell	TGFB1	ACVR1_TGFbR	0.000567248	0	TGFB1_ACVR1_TGFBR1	TGFB1 - (ACVR1+TGFBR1)	TGFb	Secreted Signaling	PMID: 29376829
BI	B cell	Endothelial cell	TGFB1	ACVR1_TGFbR	0.000440206	0	TGFB1_ACVR1_TGFBR1	TGFB1 - (ACVR1+TGFBR1)	TGFb	Secreted Signaling	PMID: 29376829
BI	Mast cell	Endothelial cell	TGFB1	ACVR1_TGFbR	0.000211455	0	TGFB1_ACVR1_TGFBR1	TGFB1 - (ACVR1+TGFBR1)	TGFb	Secreted Signaling	PMID: 29376829
BI	CD1C+ cDCs	Endothelial cell	TGFB1	ACVR1_TGFbR	0.000435303	0	TGFB1_ACVR1_TGFBR1	TGFB1 - (ACVR1+TGFBR1)	TGFb	Secreted Signaling	PMID: 29376829
BI	CLEC4C+ pDCs	Endothelial cell	TGFB1	ACVR1_TGFbR	0.000363427	0	TGFB1_ACVR1_TGFBR1	TGFB1 - (ACVR1+TGFBR1)	TGFb	Secreted Signaling	PMID: 29376829
BI	CD209+ CD163+ Rs-TAM	Endothelial cell	TGFB1	ACVR1_TGFbR	0.000178747	0	TGFB1_ACVR1_TGFBR1	TGFB1 - (ACVR1+TGFBR1)	TGFb	Secreted Signaling	PMID: 29376829
BI	CD209+ CD163+ Mo-TAM	Endothelial cell	TGFB1	ACVR1_TGFbR	0.000736884	0	TGFB1_ACVR1_TGFBR1	TGFB1 - (ACVR1+TGFBR1)	TGFb	Secreted Signaling	PMID: 29376829
BI	Transitional TAM	Endothelial cell	TGFB1	ACVR1_TGFbR	0.000236451	0	TGFB1_ACVR1_TGFBR1	TGFB1 - (ACVR1+TGFBR1)	TGFb	Secreted Signaling	PMID: 29376829
BI	CD14+ monocyte	Endothelial cell	TGFB1	ACVR1_TGFbR	0.000739076	0	TGFB1_ACVR1_TGFBR1	TGFB1 - (ACVR1+TGFBR1)	TGFb	Secreted Signaling	PMID: 29376829
BI	CX3CR1+ TREM2+ Mo-TAM	Endothelial cell	TGFB1	ACVR1_TGFbR	0.00070269	0	TGFB1_ACVR1_TGFBR1	TGFB1 - (ACVR1+TGFBR1)	TGFb	Secreted Signaling	PMID: 29376829
BI	CX3CR1+ TREM2+ Rs-TAM	Endothelial cell	TGFB1	ACVR1_TGFbR	0.000408949	0	TGFB1_ACVR1_TGFBR1	TGFB1 - (ACVR1+TGFBR1)	TGFb	Secreted Signaling	PMID: 29376829
BI	CD16+ monocyte	Endothelial cell	TGFB1	ACVR1_TGFbR	0.000807936	0	TGFB1_ACVR1_TGFBR1	TGFB1 - (ACVR1+TGFBR1)	TGFb	Secreted Signaling	PMID: 29376829
BI	Cycling macrophage	Endothelial cell	TGFB1	ACVR1_TGFbR	0.000880488	0	TGFB1_ACVR1_TGFBR1	TGFB1 - (ACVR1+TGFBR1)	TGFb	Secreted Signaling	PMID: 29376829
BI	CD4 cytotoxic	Endothelial cell	TGFB1	ACVR1_TGFbR	0.000213738	0	TGFB1_ACVR1_TGFBR1	TGFB1 - (ACVR1+TGFBR1)	TGFb	Secreted Signaling	PMID: 29376829
BI	CD8 EM	Endothelial cell	TGFB1	ACVR1_TGFbR	0.000549965	0	TGFB1_ACVR1_TGFBR1	TGFB1 - (ACVR1+TGFBR1)	TGFb	Secreted Signaling	PMID: 29376829
BI	CD4 EM	Endothelial cell	TGFB1	ACVR1_TGFbR	0.000487957	0	TGFB1_ACVR1_TGFBR1	TGFB1 - (ACVR1+TGFBR1)	TGFb	Secreted Signaling	PMID: 29376829
BI	CD56 dim NK	Endothelial cell	TGFB1	ACVR1_TGFbR	0.000691685	0	TGFB1_ACVR1_TGFBR1	TGFB1 - (ACVR1+TGFBR1)	TGFb	Secreted Signaling	PMID: 29376829
BI	CD56 bright NK	Endothelial cell	TGFB1	ACVR1_TGFbR	0.000994277	0	TGFB1_ACVR1_TGFBR1	TGFB1 - (ACVR1+TGFBR1)	TGFb	Secreted Signaling	PMID: 29376829
BI	TH17	Endothelial cell	TGFB1	ACVR1_TGFbR	0.0013866	0	TGFB1_ACVR1_TGFBR1	TGFB1 - (ACVR1+TGFBR1)	TGFb	Secreted Signaling	PMID: 29376829
BI	Proliferative NK	Endothelial cell	TGFB1	ACVR1_TGFbR	0.000708982	0.02	TGFB1_ACVR1_TGFBR1	TGFB1 - (ACVR1+TGFBR1)	TGFb	Secreted Signaling	PMID: 29376829
BI	Pericyte cell	Endothelial cell	TGFB1	ACVR1_TGFbR	0.000535757	0	TGFB1_ACVR1_TGFBR1	TGFB1 - (ACVR1+TGFBR1)	TGFb	Secreted Signaling	PMID: 29376829
BI	Endothelial cell	CD1C+ cDCs	TGFB1	ACVR1_TGFbR	0.000782849	0	TGFB1_ACVR1_TGFBR1	TGFB1 - (ACVR1+TGFBR1)	TGFb	Secreted Signaling	PMID: 29376829
BI	B cell	CD1C+ cDCs	TGFB1	ACVR1_TGFbR	0.00060755	0	TGFB1_ACVR1_TGFBR1	TGFB1 - (ACVR1+TGFBR1)	TGFb	Secreted Signaling	PMID: 29376829
BI	Mast cell	CD1C+ cDCs	TGFB1	ACVR1_TGFbR	0.000291865	0	TGFB1_ACVR1_TGFBR1	TGFB1 - (ACVR1+TGFBR1)	TGFb	Secreted Signaling	PMID: 29376829
BI	CD1C+ cDCs	CD1C+ cDCs	TGFB1	ACVR1_TGFbR	0.000600784	0	TGFB1_ACVR1_TGFBR1	TGFB1 - (ACVR1+TGFBR1)	TGFb	Secreted Signaling	PMID: 29376829
BI	CLEC4C+ pDCs	CD1C+ cDCs	TGFB1	ACVR1_TGFbR	0.000501598	0	TGFB1_ACVR1_TGFBR1	TGFB1 - (ACVR1+TGFBR1)	TGFb	Secreted Signaling	PMID: 29376829
BI	CD209+ CD163+ Rs-TAM	CD1C+ cDCs	TGFB1	ACVR1_TGFbR	0.000246721	0	TGFB1_ACVR1_TGFBR1	TGFB1 - (ACVR1+TGFBR1)	TGFb	Secreted Signaling	PMID: 29376829
BI	CD209+ CD163+ Mo-TAM	CD1C+ cDCs	TGFB1	ACVR1_TGFbR	0.0010169	0	TGFB1_ACVR1_TGFBR1	TGFB1 - (ACVR1+TGFBR1)	TGFb	Secreted Signaling	PMID: 29376829
BI	Transitional TAM	CD1C+ cDCs	TGFB1	ACVR1_TGFbR	0.000326362	0	TGFB1_ACVR1_TGFBR1	TGFB1 - (ACVR1+TGFBR1)	TGFb	Secreted Signaling	PMID: 29376829
BI	CD14+ monocyte	CD1C+ cDCs	TGFB1	ACVR1_TGFbR	0.00101992	0	TGFB1_ACVR1_TGFBR1	TGFB1 - (ACVR1+TGFBR1)	TGFb	Secreted Signaling	PMID: 29376829
BI	CX3CR1+ TREM2+ Mo-TAM	CD1C+ cDCs	TGFB1	ACVR1_TGFbR	0.00096972	0	TGFB1_ACVR1_TGFBR1	TGFB1 - (ACVR1+TGFBR1)	TGFb	Secreted Signaling	PMID: 29376829
BI	CX3CR1+ TREM2+ Rs-TAM	CD1C+ cDCs	TGFB1	ACVR1_TGFbR	0.000564418	0	TGFB1_ACVR1_TGFBR1	TGFB1 - (ACVR1+TGFBR1)	TGFb	Secreted Signaling	PMID: 29376829
BI	CD16+ monocyte	CD1C+ cDCs	TGFB1	ACVR1_TGFbR	0.00111492	0	TGFB1_ACVR1_TGFBR1	TGFB1 - (ACVR1+TGFBR1)	TGFb	Secreted Signaling	PMID: 29376829
BI	Cycling macrophage	CD1C+ cDCs	TGFB1	ACVR1_TGFbR	0.001215	0	TGFB1_ACVR1_TGFBR1	TGFB1 - (ACVR1+TGFBR1)	TGFb	Secreted Signaling	PMID: 29376829
BI	CD4 cytotoxic	CD1C+ cDCs	TGFB1	ACVR1_TGFbR	0.000295015	0	TGFB1_ACVR1_TGFBR1	TGFB1 - (ACVR1+TGFBR1)	TGFb	Secreted Signaling	PMID: 29376829
BI	CD8 EM	CD1C+ cDCs	TGFB1	ACVR1_TGFbR	0.000759001	0	TGFB1_ACVR1_TGFBR1	TGFB1 - (ACVR1+TGFBR1)	TGFb	Secreted Signaling	PMID: 29376829
BI	CD4 EM	CD1C+ cDCs	TGFB1	ACVR1_TGFbR	0.000673441	0	TGFB1_ACVR1_TGFBR1	TGFB1 - (ACVR1+TGFBR1)	TGFb	Secreted Signaling	PMID: 29376829
BI	CD56 dim NK	CD1C+ cDCs	TGFB1	ACVR1_TGFbR	0.000954537	0	TGFB1_ACVR1_TGFBR1	TGFB1 - (ACVR1+TGFBR1)	TGFb	Secreted Signaling	PMID: 29376829
BI	CD56 bright NK	CD1C+ cDCs	TGFB1	ACVR1_TGFbR	0.00137196	0	TGFB1_ACVR1_TGFBR1	TGFB1 - (ACVR1+TGFBR1)	TGFb	Secreted Signaling	PMID: 29376829
BI	TH17	CD1C+ cDCs	TGFB1	ACVR1_TGFbR	0.00191303	0	TGFB1_ACVR1_TGFBR1	TGFB1 - (ACVR1+TGFBR1)	TGFb	Secreted Signaling	PMID: 29376829
BI	Proliferative NK	CD1C+ cDCs	TGFB1	ACVR1_TGFbR	0.000978401	0.01	TGFB1_ACVR1_TGFBR1	TGFB1 - (ACVR1+TGFBR1)	TGFb	Secreted Signaling	PMID: 29376829
BI	Pericyte cell	CD1C+ cDCs	TGFB1	ACVR1_TGFbR	0.000739398	0	TGFB1_ACVR1_TGFBR1	TGFB1 - (ACVR1+TGFBR1)	TGFb	Secreted Signaling	PMID: 29376829
BI	Endothelial cell	Pericyte cell	TGFB1	ACVR1_TGFbR	0.00137673	0	TGFB1_ACVR1_TGFBR1	TGFB1 - (ACVR1+TGFBR1)	TGFb	Secreted Signaling	PMID: 29376829
BI	B cell	Pericyte cell	TGFB1	ACVR1_TGFbR	0.00106859	0	TGFB1_ACVR1_TGFBR1	TGFB1 - (ACVR1+TGFBR1)	TGFb	Secreted Signaling	PMID: 29376829
BI	Plasma cell	Pericyte cell	TGFB1	ACVR1_TGFbR	0.000323606	0	TGFB1_ACVR1_TGFBR1	TGFB1 - (ACVR1+TGFBR1)	TGFb	Secreted Signaling	PMID: 29376829
BI	Mast cell	Pericyte cell	TGFB1	ACVR1_TGFbR	0.000513469	0	TGFB1_ACVR1_TGFBR1	TGFB1 - (ACVR1+TGFBR1)	TGFb	Secreted Signaling	PMID: 29376829
BI	CD1C+ cDCs	Pericyte cell	TGFB1	ACVR1_TGFbR	0.00105669	0	TGFB1_ACVR1_TGFBR1	TGFB1 - (ACVR1+TGFBR1)	TGFb	Secreted Signaling	PMID: 29376829
BI	CLEC4C+ pDCs	Pericyte cell	TGFB1	ACVR1_TGFbR	0.000882304	0	TGFB1_ACVR1_TGFBR1	TGFB1 - (ACVR1+TGFBR1)	TGFb	Secreted Signaling	PMID: 29376829
BI	CD209+ CD163+ Rs-TAM	Pericyte cell	TGFB1	ACVR1_TGFbR	0.000434064	0	TGFB1_ACVR1_TGFBR1	TGFB1 - (ACVR1+TGFBR1)	TGFb	Secreted Signaling	PMID: 29376829
BI	CD209+ CD163+ Mo-TAM	Pericyte cell	TGFB1	ACVR1_TGFbR	0.001788	0	TGFB1_ACVR1_TGFBR1	TGFB1 - (ACVR1+TGFBR1)	TGFb	Secreted Signaling	PMID: 29376829
BI	Transitional TAM	Pericyte cell	TGFB1	ACVR1_TGFbR	0.000574143	0	TGFB1_ACVR1_TGFBR1	TGFB1 - (ACVR1+TGFBR1)	TGFb	Secreted Signaling	PMID: 29376829
BI	CD14+ monocyte	Pericyte cell	TGFB1	ACVR1_TGFbR	0.00179332	0	TGFB1_ACVR1_TGFBR1	TGFB1 - (ACVR1+TGFBR1)	TGFb	Secreted Signaling	PMID: 29376829
BI	CX3CR1+ TREM2+ Mo-TAM	Pericyte cell	TGFB1	ACVR1_TGFbR	0.00170512	0	TGFB1_ACVR1_TGFBR1	TGFB1 - (ACVR1+TGFBR1)	TGFb	Secreted Signaling	PMID: 29376829
BI	CX3CR1+ TREM2+ Rs-TAM	Pericyte cell	TGFB1	ACVR1_TGFbR	0.000992756	0	TGFB1_ACVR1_TGFBR1	TGFB1 - (ACVR1+TGFBR1)	TGFb	Secreted Signaling	PMID: 29376829
BI	CD16+ monocyte	Pericyte cell	TGFB1	ACVR1_TGFbR	0.00196021	0	TGFB1_ACVR1_TGFBR1	TGFB1 - (ACVR1+TGFBR1)	TGFb	Secreted Signaling	PMID: 29376829
BI	Cycling macrophage	Pericyte cell	TGFB1	ACVR1_TGFbR	0.00213601	0	TGFB1_ACVR1_TGFBR1	TGFB1 - (ACVR1+TGFBR1)	TGFb	Secreted Signaling	PMID: 29376829
BI	CD4 cytotoxic	Pericyte cell	TGFB1	ACVR1_TGFbR	0.000519009	0	TGFB1_ACVR1_TGFBR1	TGFB1 - (ACVR1+TGFBR1)	TGFb	Secreted Signaling	PMID: 29376829
BI	CD8 EM	Pericyte cell	TGFB1	ACVR1_TGFbR	0.00133481	0	TGFB1_ACVR1_TGFBR1	TGFB1 - (ACVR1+TGFBR1)	TGFb	Secreted Signaling	PMID: 29376829
BI	CD4 EM	Pericyte cell	TGFB1	ACVR1_TGFbR	0.00118442	0	TGFB1_ACVR1_TGFBR1	TGFB1 - (ACVR1+TGFBR1)	TGFb	Secreted Signaling	PMID: 29376829
BI	CD56 dim NK	Pericyte cell	TGFB1	ACVR1_TGFbR	0.00167844	0	TGFB1_ACVR1_TGFBR1	TGFB1 - (ACVR1+TGFBR1)	TGFb	Secreted Signaling	PMID: 29376829
BI	CD56 bright NK	Pericyte cell	TGFB1	ACVR1_TGFbR	0.00241167	0	TGFB1_ACVR1_TGFBR1	TGFB1 - (ACVR1+TGFBR1)	TGFb	Secreted Signaling	PMID: 29376829
BI	TH17	Pericyte cell	TGFB1	ACVR1_TGFbR	0.00336138	0	TGFB1_ACVR1_TGFBR1	TGFB1 - (ACVR1+TGFBR1)	TGFb	Secreted Signaling	PMID: 29376829
BI	Proliferative NK	Pericyte cell	TGFB1	ACVR1_TGFbR	0.00172037	0	TGFB1_ACVR1_TGFBR1	TGFB1 - (ACVR1+TGFBR1)	TGFb	Secreted Signaling	PMID: 29376829
BI	Smooth muscle cell	Pericyte cell	TGFB1	ACVR1_TGFbR	0.000321027	0	TGFB1_ACVR1_TGFBR1	TGFB1 - (ACVR1+TGFBR1)	TGFb	Secreted Signaling	PMID: 29376829
BI	Pericyte cell	Pericyte cell	TGFB1	ACVR1_TGFbR	0.00130036	0	TGFB1_ACVR1_TGFBR1	TGFB1 - (ACVR1+TGFBR1)	TGFb	Secreted Signaling	PMID: 29376829
BI	Cancer-associated fibroblast	Pericyte cell	TGFB1	ACVR1_TGFbR	0.000497188	0	TGFB1_ACVR1_TGFBR1	TGFB1 - (ACVR1+TGFBR1)	TGFb	Secreted Signaling	PMID: 29376829
BI	Endothelial cell	Cancer-associated fibroblast	TGFB1	ACVR1_TGFbR	0.00209997	0	TGFB1_ACVR1_TGFBR1	TGFB1 - (ACVR1+TGFBR1)	TGFb	Secreted Signaling	PMID: 29376829
BI	B cell	Cancer-associated fibroblast	TGFB1	ACVR1_TGFbR	0.00163021	0	TGFB1_ACVR1_TGFBR1	TGFB1 - (ACVR1+TGFBR1)	TGFb	Secreted Signaling	PMID: 29376829
BI	Plasma cell	Cancer-associated fibroblast	TGFB1	ACVR1_TGFbR	0.00049388	0	TGFB1_ACVR1_TGFBR1	TGFB1 - (ACVR1+TGFBR1)	TGFb	Secreted Signaling	PMID: 29376829
BI	Mast cell	Cancer-associated fibroblast	TGFB1	ACVR1_TGFbR	0.000783566	0	TGFB1_ACVR1_TGFBR1	TGFB1 - (ACVR1+TGFBR1)	TGFb	Secreted Signaling	PMID: 29376829
BI	CD1C+ cDCs	Cancer-associated fibroblast	TGFB1	ACVR1_TGFbR	0.00161208	0	TGFB1_ACVR1_TGFBR1	TGFB1 - (ACVR1+TGFBR1)	TGFb	Secreted Signaling	PMID: 29376829
BI	CLEC4C+ pDCs	Cancer-associated fibroblast	TGFB1	ACVR1_TGFbR	0.00134616	0	TGFB1_ACVR1_TGFBR1	TGFB1 - (ACVR1+TGFBR1)	TGFb	Secreted Signaling	PMID: 29376829
BI	CD209+ CD163+ Rs-TAM	Cancer-associated fibroblast	TGFB1	ACVR1_TGFbR	0.00066242	0	TGFB1_ACVR1_TGFBR1	TGFB1 - (ACVR1+TGFBR1)	TGFb	Secreted Signaling	PMID: 29376829
BI	CD209+ CD163+ Mo-TAM	Cancer-associated fibroblast	TGFB1	ACVR1_TGFbR	0.00272671	0	TGFB1_ACVR1_TGFBR1	TGFB1 - (ACVR1+TGFBR1)	TGFb	Secreted Signaling	PMID: 29376829
BI	Transitional TAM	Cancer-associated fibroblast	TGFB1	ACVR1_TGFbR	0.000876129	0	TGFB1_ACVR1_TGFBR1	TGFB1 - (ACVR1+TGFBR1)	TGFb	Secreted Signaling	PMID: 29376829
BI	CD14+ monocyte	Cancer-associated fibroblast	TGFB1	ACVR1_TGFbR	0.00273481	0	TGFB1_ACVR1_TGFBR1	TGFB1 - (ACVR1+TGFBR1)	TGFb	Secreted Signaling	PMID: 29376829
BI	CX3CR1+ TREM2+ Mo-TAM	Cancer-associated fibroblast	TGFB1	ACVR1_TGFbR	0.00260042	0	TGFB1_ACVR1_TGFBR1	TGFB1 - (ACVR1+TGFBR1)	TGFb	Secreted Signaling	PMID: 29376829
BI	CX3CR1+ TREM2+ Rs-TAM	Cancer-associated fibroblast	TGFB1	ACVR1_TGFbR	0.00151459	0	TGFB1_ACVR1_TGFBR1	TGFB1 - (ACVR1+TGFBR1)	TGFb	Secreted Signaling	PMID: 29376829
BI	CD16+ monocyte	Cancer-associated fibroblast	TGFB1	ACVR1_TGFbR	0.00298905	0	TGFB1_ACVR1_TGFBR1	TGFB1 - (ACVR1+TGFBR1)	TGFb	Secreted Signaling	PMID: 29376829
BI	Cycling macrophage	Cancer-associated fibroblast	TGFB1	ACVR1_TGFbR	0.00325683	0	TGFB1_ACVR1_TGFBR1	TGFB1 - (ACVR1+TGFBR1)	TGFb	Secreted Signaling	PMID: 29376829
BI	CD4 cytotoxic	Cancer-associated fibroblast	TGFB1	ACVR1_TGFbR	0.00079202	0	TGFB1_ACVR1_TGFBR1	TGFB1 - (ACVR1+TGFBR1)	TGFb	Secreted Signaling	PMID: 29376829
BI	CD8 EM	Cancer-associated fibroblast	TGFB1	ACVR1_TGFbR	0.00203608	0	TGFB1_ACVR1_TGFBR1	TGFB1 - (ACVR1+TGFBR1)	TGFb	Secreted Signaling	PMID: 29376829
BI	CD4 EM	Cancer-associated fibroblast	TGFB1	ACVR1_TGFbR	0.00180681	0	TGFB1_ACVR1_TGFBR1	TGFB1 - (ACVR1+TGFBR1)	TGFb	Secreted Signaling	PMID: 29376829
BI	CD56 dim NK	Cancer-associated fibroblast	TGFB1	ACVR1_TGFbR	0.00255977	0	TGFB1_ACVR1_TGFBR1	TGFB1 - (ACVR1+TGFBR1)	TGFb	Secreted Signaling	PMID: 29376829
BI	CD56 bright NK	Cancer-associated fibroblast	TGFB1	ACVR1_TGFbR	0.00367659	0	TGFB1_ACVR1_TGFBR1	TGFB1 - (ACVR1+TGFBR1)	TGFb	Secreted Signaling	PMID: 29376829
BI	TH17	Cancer-associated fibroblast	TGFB1	ACVR1_TGFbR	0.00512188	0	TGFB1_ACVR1_TGFBR1	TGFB1 - (ACVR1+TGFBR1)	TGFb	Secreted Signaling	PMID: 29376829
BI	Proliferative NK	Cancer-associated fibroblast	TGFB1	ACVR1_TGFbR	0.00262366	0	TGFB1_ACVR1_TGFBR1	TGFB1 - (ACVR1+TGFBR1)	TGFb	Secreted Signaling	PMID: 29376829
BI	Smooth muscle cell	Cancer-associated fibroblast	TGFB1	ACVR1_TGFbR	0.000489946	0	TGFB1_ACVR1_TGFBR1	TGFB1 - (ACVR1+TGFBR1)	TGFb	Secreted Signaling	PMID: 29376829
BI	Pericyte cell	Cancer-associated fibroblast	TGFB1	ACVR1_TGFbR	0.00198356	0	TGFB1_ACVR1_TGFBR1	TGFB1 - (ACVR1+TGFBR1)	TGFb	Secreted Signaling	PMID: 29376829
BI	Cancer-associated fibroblast	Cancer-associated fibroblast	TGFB1	ACVR1_TGFbR	0.000758728	0	TGFB1_ACVR1_TGFBR1	TGFB1 - (ACVR1+TGFBR1)	TGFb	Secreted Signaling	PMID: 29376829
BI	Cancer-associated fibroblast	Endothelial cell	TGFB2	ACVR1_TGFbR	0.000125863	0	TGFB2_ACVR1_TGFBR1	TGFB2 - (ACVR1+TGFBR1)	TGFb	Secreted Signaling	PMID: 29376829
BI	Cancer-associated fibroblast	CD1C+ cDCs	TGFB2	ACVR1_TGFbR	0.000173731	0	TGFB2_ACVR1_TGFBR1	TGFB2 - (ACVR1+TGFBR1)	TGFb	Secreted Signaling	PMID: 29376829
BI	Cancer-associated fibroblast	Pericyte cell	TGFB2	ACVR1_TGFbR	0.000305666	0	TGFB2_ACVR1_TGFBR1	TGFB2 - (ACVR1+TGFBR1)	TGFb	Secreted Signaling	PMID: 29376829
BI	Cancer-associated fibroblast	Cancer-associated fibroblast	TGFB2	ACVR1_TGFbR	0.000466506	0	TGFB2_ACVR1_TGFBR1	TGFB2 - (ACVR1+TGFBR1)	TGFb	Secreted Signaling	PMID: 29376829
BI	Pericyte cell	Endothelial cell	TGFB3	ACVR1_TGFbR	4.39904e-05	0	TGFB3_ACVR1_TGFBR1	TGFB3 - (ACVR1+TGFBR1)	TGFb	Secreted Signaling	PMID: 29376829
BI	Pericyte cell	CD1C+ cDCs	TGFB3	ACVR1_TGFbR	6.07225e-05	0	TGFB3_ACVR1_TGFBR1	TGFB3 - (ACVR1+TGFBR1)	TGFb	Secreted Signaling	PMID: 29376829
BI	Pericyte cell	Pericyte cell	TGFB3	ACVR1_TGFbR	0.000106846	0	TGFB3_ACVR1_TGFBR1	TGFB3 - (ACVR1+TGFBR1)	TGFb	Secreted Signaling	PMID: 29376829
BI	Pericyte cell	Cancer-associated fibroblast	TGFB3	ACVR1_TGFbR	0.000163084	0	TGFB3_ACVR1_TGFBR1	TGFB3 - (ACVR1+TGFBR1)	TGFb	Secreted Signaling	PMID: 29376829
BI	Endothelial cell	tumor	BMP2	BMPR1A_BMPR2	9.74875e-05	0	BMP2_BMPR1A_BMPR2	BMP2 - (BMPR1A+BMPR2)	BMP	Secreted Signaling	KEGG: hsa04350; PMID:26893264
BI	Pericyte cell	tumor	BMP2	BMPR1A_BMPR2	1.67334e-05	0	BMP2_BMPR1A_BMPR2	BMP2 - (BMPR1A+BMPR2)	BMP	Secreted Signaling	KEGG: hsa04350; PMID:26893264
BI	Endothelial cell	CX3CR1+ TREM2+ Mo-TAM	BMP2	BMPR1A_BMPR2	3.68602e-05	0	BMP2_BMPR1A_BMPR2	BMP2 - (BMPR1A+BMPR2)	BMP	Secreted Signaling	KEGG: hsa04350; PMID:26893264
BI	Pericyte cell	CX3CR1+ TREM2+ Mo-TAM	BMP2	BMPR1A_BMPR2	6.32661e-06	0	BMP2_BMPR1A_BMPR2	BMP2 - (BMPR1A+BMPR2)	BMP	Secreted Signaling	KEGG: hsa04350; PMID:26893264
BI	Endothelial cell	Cycling macrophage	BMP2	BMPR1A_BMPR2	5.43695e-05	0	BMP2_BMPR1A_BMPR2	BMP2 - (BMPR1A+BMPR2)	BMP	Secreted Signaling	KEGG: hsa04350; PMID:26893264
BI	Pericyte cell	Cycling macrophage	BMP2	BMPR1A_BMPR2	9.33202e-06	0	BMP2_BMPR1A_BMPR2	BMP2 - (BMPR1A+BMPR2)	BMP	Secreted Signaling	KEGG: hsa04350; PMID:26893264
BI	Endothelial cell	Smooth muscle cell	BMP2	BMPR1A_BMPR2	4.56174e-05	0	BMP2_BMPR1A_BMPR2	BMP2 - (BMPR1A+BMPR2)	BMP	Secreted Signaling	KEGG: hsa04350; PMID:26893264
BI	Pericyte cell	Smooth muscle cell	BMP2	BMPR1A_BMPR2	7.82974e-06	0	BMP2_BMPR1A_BMPR2	BMP2 - (BMPR1A+BMPR2)	BMP	Secreted Signaling	KEGG: hsa04350; PMID:26893264
BI	Endothelial cell	Pericyte cell	BMP2	BMPR1A_BMPR2	0.000163868	0	BMP2_BMPR1A_BMPR2	BMP2 - (BMPR1A+BMPR2)	BMP	Secreted Signaling	KEGG: hsa04350; PMID:26893264
BI	Pericyte cell	Pericyte cell	BMP2	BMPR1A_BMPR2	2.81291e-05	0	BMP2_BMPR1A_BMPR2	BMP2 - (BMPR1A+BMPR2)	BMP	Secreted Signaling	KEGG: hsa04350; PMID:26893264
BI	Cancer-associated fibroblast	tumor	BMP4	BMPR1A_BMPR2	0.000147806	0	BMP4_BMPR1A_BMPR2	BMP4 - (BMPR1A+BMPR2)	BMP	Secreted Signaling	KEGG: hsa04350; PMID:26893264
BI	Cancer-associated fibroblast	CX3CR1+ TREM2+ Mo-TAM	BMP4	BMPR1A_BMPR2	5.58879e-05	0	BMP4_BMPR1A_BMPR2	BMP4 - (BMPR1A+BMPR2)	BMP	Secreted Signaling	KEGG: hsa04350; PMID:26893264
BI	Cancer-associated fibroblast	Cycling macrophage	BMP4	BMPR1A_BMPR2	8.24346e-05	0	BMP4_BMPR1A_BMPR2	BMP4 - (BMPR1A+BMPR2)	BMP	Secreted Signaling	KEGG: hsa04350; PMID:26893264
BI	Cancer-associated fibroblast	Smooth muscle cell	BMP4	BMPR1A_BMPR2	6.91652e-05	0	BMP4_BMPR1A_BMPR2	BMP4 - (BMPR1A+BMPR2)	BMP	Secreted Signaling	KEGG: hsa04350; PMID:26893264
BI	Cancer-associated fibroblast	Pericyte cell	BMP4	BMPR1A_BMPR2	0.000248437	0	BMP4_BMPR1A_BMPR2	BMP4 - (BMPR1A+BMPR2)	BMP	Secreted Signaling	KEGG: hsa04350; PMID:26893264
BI	tumor	Endothelial cell	BMP5	ACVR1_BMPR2	2.35976e-05	0	BMP5_ACVR1_BMPR2	BMP5 - (ACVR1+BMPR2)	BMP	Secreted Signaling	KEGG: hsa04350; PMID:26893264
BI	Smooth muscle cell	Endothelial cell	BMP5	ACVR1_BMPR2	0.00122292	0	BMP5_ACVR1_BMPR2	BMP5 - (ACVR1+BMPR2)	BMP	Secreted Signaling	KEGG: hsa04350; PMID:26893264
BI	Pericyte cell	Endothelial cell	BMP5	ACVR1_BMPR2	0.00214018	0	BMP5_ACVR1_BMPR2	BMP5 - (ACVR1+BMPR2)	BMP	Secreted Signaling	KEGG: hsa04350; PMID:26893264
BI	Cancer-associated fibroblast	Endothelial cell	BMP5	ACVR1_BMPR2	0.000102183	0	BMP5_ACVR1_BMPR2	BMP5 - (ACVR1+BMPR2)	BMP	Secreted Signaling	KEGG: hsa04350; PMID:26893264
BI	tumor	tumor	BMP5	ACVR1_BMPR2	6.02481e-06	0	BMP5_ACVR1_BMPR2	BMP5 - (ACVR1+BMPR2)	BMP	Secreted Signaling	KEGG: hsa04350; PMID:26893264
BI	Smooth muscle cell	tumor	BMP5	ACVR1_BMPR2	0.000312517	0	BMP5_ACVR1_BMPR2	BMP5 - (ACVR1+BMPR2)	BMP	Secreted Signaling	KEGG: hsa04350; PMID:26893264
BI	Pericyte cell	tumor	BMP5	ACVR1_BMPR2	0.000547329	0	BMP5_ACVR1_BMPR2	BMP5 - (ACVR1+BMPR2)	BMP	Secreted Signaling	KEGG: hsa04350; PMID:26893264
BI	tumor	CD1C+ cDCs	BMP5	ACVR1_BMPR2	3.16743e-06	0	BMP5_ACVR1_BMPR2	BMP5 - (ACVR1+BMPR2)	BMP	Secreted Signaling	KEGG: hsa04350; PMID:26893264
BI	Smooth muscle cell	CD1C+ cDCs	BMP5	ACVR1_BMPR2	0.000164324	0	BMP5_ACVR1_BMPR2	BMP5 - (ACVR1+BMPR2)	BMP	Secreted Signaling	KEGG: hsa04350; PMID:26893264
BI	Pericyte cell	CD1C+ cDCs	BMP5	ACVR1_BMPR2	0.000287825	0	BMP5_ACVR1_BMPR2	BMP5 - (ACVR1+BMPR2)	BMP	Secreted Signaling	KEGG: hsa04350; PMID:26893264
BI	tumor	Smooth muscle cell	BMP5	ACVR1_BMPR2	1.42956e-06	0	BMP5_ACVR1_BMPR2	BMP5 - (ACVR1+BMPR2)	BMP	Secreted Signaling	KEGG: hsa04350; PMID:26893264
BI	Smooth muscle cell	Smooth muscle cell	BMP5	ACVR1_BMPR2	7.41711e-05	0	BMP5_ACVR1_BMPR2	BMP5 - (ACVR1+BMPR2)	BMP	Secreted Signaling	KEGG: hsa04350; PMID:26893264
BI	Pericyte cell	Smooth muscle cell	BMP5	ACVR1_BMPR2	0.000129925	0	BMP5_ACVR1_BMPR2	BMP5 - (ACVR1+BMPR2)	BMP	Secreted Signaling	KEGG: hsa04350; PMID:26893264
BI	tumor	Pericyte cell	BMP5	ACVR1_BMPR2	1.36548e-05	0	BMP5_ACVR1_BMPR2	BMP5 - (ACVR1+BMPR2)	BMP	Secreted Signaling	KEGG: hsa04350; PMID:26893264
BI	Smooth muscle cell	Pericyte cell	BMP5	ACVR1_BMPR2	0.000707997	0	BMP5_ACVR1_BMPR2	BMP5 - (ACVR1+BMPR2)	BMP	Secreted Signaling	KEGG: hsa04350; PMID:26893264
BI	Pericyte cell	Pericyte cell	BMP5	ACVR1_BMPR2	0.00123953	0	BMP5_ACVR1_BMPR2	BMP5 - (ACVR1+BMPR2)	BMP	Secreted Signaling	KEGG: hsa04350; PMID:26893264
BI	Cancer-associated fibroblast	Pericyte cell	BMP5	ACVR1_BMPR2	5.91308e-05	0.03	BMP5_ACVR1_BMPR2	BMP5 - (ACVR1+BMPR2)	BMP	Secreted Signaling	KEGG: hsa04350; PMID:26893264
BI	tumor	Cancer-associated fibroblast	BMP5	ACVR1_BMPR2	1.03179e-05	0	BMP5_ACVR1_BMPR2	BMP5 - (ACVR1+BMPR2)	BMP	Secreted Signaling	KEGG: hsa04350; PMID:26893264
BI	Smooth muscle cell	Cancer-associated fibroblast	BMP5	ACVR1_BMPR2	0.000535057	0	BMP5_ACVR1_BMPR2	BMP5 - (ACVR1+BMPR2)	BMP	Secreted Signaling	KEGG: hsa04350; PMID:26893264
BI	Pericyte cell	Cancer-associated fibroblast	BMP5	ACVR1_BMPR2	0.000936864	0	BMP5_ACVR1_BMPR2	BMP5 - (ACVR1+BMPR2)	BMP	Secreted Signaling	KEGG: hsa04350; PMID:26893264
BI	tumor	tumor	BMP5	BMPR1A_BMPR2	7.65555e-06	0	BMP5_BMPR1A_BMPR2	BMP5 - (BMPR1A+BMPR2)	BMP	Secreted Signaling	KEGG: hsa04350; PMID:26893264
BI	Smooth muscle cell	tumor	BMP5	BMPR1A_BMPR2	0.000397072	0	BMP5_BMPR1A_BMPR2	BMP5 - (BMPR1A+BMPR2)	BMP	Secreted Signaling	KEGG: hsa04350; PMID:26893264
BI	Pericyte cell	tumor	BMP5	BMPR1A_BMPR2	0.000695368	0	BMP5_BMPR1A_BMPR2	BMP5 - (BMPR1A+BMPR2)	BMP	Secreted Signaling	KEGG: hsa04350; PMID:26893264
BI	tumor	CX3CR1+ TREM2+ Mo-TAM	BMP5	BMPR1A_BMPR2	2.89442e-06	0	BMP5_BMPR1A_BMPR2	BMP5 - (BMPR1A+BMPR2)	BMP	Secreted Signaling	KEGG: hsa04350; PMID:26893264
BI	Smooth muscle cell	CX3CR1+ TREM2+ Mo-TAM	BMP5	BMPR1A_BMPR2	0.000150162	0	BMP5_BMPR1A_BMPR2	BMP5 - (BMPR1A+BMPR2)	BMP	Secreted Signaling	KEGG: hsa04350; PMID:26893264
BI	Pericyte cell	CX3CR1+ TREM2+ Mo-TAM	BMP5	BMPR1A_BMPR2	0.000263022	0	BMP5_BMPR1A_BMPR2	BMP5 - (BMPR1A+BMPR2)	BMP	Secreted Signaling	KEGG: hsa04350; PMID:26893264
BI	tumor	Cycling macrophage	BMP5	BMPR1A_BMPR2	4.2694e-06	0	BMP5_BMPR1A_BMPR2	BMP5 - (BMPR1A+BMPR2)	BMP	Secreted Signaling	KEGG: hsa04350; PMID:26893264
BI	Smooth muscle cell	Cycling macrophage	BMP5	BMPR1A_BMPR2	0.000221478	0	BMP5_BMPR1A_BMPR2	BMP5 - (BMPR1A+BMPR2)	BMP	Secreted Signaling	KEGG: hsa04350; PMID:26893264
BI	Pericyte cell	Cycling macrophage	BMP5	BMPR1A_BMPR2	0.000387913	0	BMP5_BMPR1A_BMPR2	BMP5 - (BMPR1A+BMPR2)	BMP	Secreted Signaling	KEGG: hsa04350; PMID:26893264
BI	tumor	Smooth muscle cell	BMP5	BMPR1A_BMPR2	3.5821e-06	0	BMP5_BMPR1A_BMPR2	BMP5 - (BMPR1A+BMPR2)	BMP	Secreted Signaling	KEGG: hsa04350; PMID:26893264
BI	Smooth muscle cell	Smooth muscle cell	BMP5	BMPR1A_BMPR2	0.000185832	0	BMP5_BMPR1A_BMPR2	BMP5 - (BMPR1A+BMPR2)	BMP	Secreted Signaling	KEGG: hsa04350; PMID:26893264
BI	Pericyte cell	Smooth muscle cell	BMP5	BMPR1A_BMPR2	0.000325491	0	BMP5_BMPR1A_BMPR2	BMP5 - (BMPR1A+BMPR2)	BMP	Secreted Signaling	KEGG: hsa04350; PMID:26893264
BI	tumor	Pericyte cell	BMP5	BMPR1A_BMPR2	1.28692e-05	0	BMP5_BMPR1A_BMPR2	BMP5 - (BMPR1A+BMPR2)	BMP	Secreted Signaling	KEGG: hsa04350; PMID:26893264
BI	Smooth muscle cell	Pericyte cell	BMP5	BMPR1A_BMPR2	0.000667291	0	BMP5_BMPR1A_BMPR2	BMP5 - (BMPR1A+BMPR2)	BMP	Secreted Signaling	KEGG: hsa04350; PMID:26893264
BI	Pericyte cell	Pericyte cell	BMP5	BMPR1A_BMPR2	0.0011683	0	BMP5_BMPR1A_BMPR2	BMP5 - (BMPR1A+BMPR2)	BMP	Secreted Signaling	KEGG: hsa04350; PMID:26893264
BI	Cancer-associated fibroblast	Pericyte cell	BMP5	BMPR1A_BMPR2	5.57288e-05	0.02	BMP5_BMPR1A_BMPR2	BMP5 - (BMPR1A+BMPR2)	BMP	Secreted Signaling	KEGG: hsa04350; PMID:26893264
BI	Plasma cell	Endothelial cell	BMP6	ACVR1_BMPR2	0.000153392	0	BMP6_ACVR1_BMPR2	BMP6 - (ACVR1+BMPR2)	BMP	Secreted Signaling	KEGG: hsa04350; PMID:26893264
BI	tumor	Endothelial cell	BMP6	ACVR1_BMPR2	0.000330662	0	BMP6_ACVR1_BMPR2	BMP6 - (ACVR1+BMPR2)	BMP	Secreted Signaling	KEGG: hsa04350; PMID:26893264
BI	tumor	tumor	BMP6	ACVR1_BMPR2	8.44424e-05	0	BMP6_ACVR1_BMPR2	BMP6 - (ACVR1+BMPR2)	BMP	Secreted Signaling	KEGG: hsa04350; PMID:26893264
BI	tumor	CD1C+ cDCs	BMP6	ACVR1_BMPR2	4.43957e-05	0.01	BMP6_ACVR1_BMPR2	BMP6 - (ACVR1+BMPR2)	BMP	Secreted Signaling	KEGG: hsa04350; PMID:26893264
BI	Plasma cell	Pericyte cell	BMP6	ACVR1_BMPR2	8.87657e-05	0.01	BMP6_ACVR1_BMPR2	BMP6 - (ACVR1+BMPR2)	BMP	Secreted Signaling	KEGG: hsa04350; PMID:26893264
BI	tumor	Pericyte cell	BMP6	ACVR1_BMPR2	0.000191363	0	BMP6_ACVR1_BMPR2	BMP6 - (ACVR1+BMPR2)	BMP	Secreted Signaling	KEGG: hsa04350; PMID:26893264
BI	tumor	Cancer-associated fibroblast	BMP6	ACVR1_BMPR2	0.000144603	0	BMP6_ACVR1_BMPR2	BMP6 - (ACVR1+BMPR2)	BMP	Secreted Signaling	KEGG: hsa04350; PMID:26893264
BI	Plasma cell	tumor	BMP6	BMPR1A_BMPR2	4.9768e-05	0.04	BMP6_BMPR1A_BMPR2	BMP6 - (BMPR1A+BMPR2)	BMP	Secreted Signaling	KEGG: hsa04350; PMID:26893264
BI	tumor	tumor	BMP6	BMPR1A_BMPR2	0.000107296	0	BMP6_BMPR1A_BMPR2	BMP6 - (BMPR1A+BMPR2)	BMP	Secreted Signaling	KEGG: hsa04350; PMID:26893264
BI	tumor	CX3CR1+ TREM2+ Mo-TAM	BMP6	BMPR1A_BMPR2	4.05691e-05	0	BMP6_BMPR1A_BMPR2	BMP6 - (BMPR1A+BMPR2)	BMP	Secreted Signaling	KEGG: hsa04350; PMID:26893264
BI	tumor	Cycling macrophage	BMP6	BMPR1A_BMPR2	5.98401e-05	0.02	BMP6_BMPR1A_BMPR2	BMP6 - (BMPR1A+BMPR2)	BMP	Secreted Signaling	KEGG: hsa04350; PMID:26893264
BI	tumor	Smooth muscle cell	BMP6	BMPR1A_BMPR2	5.02074e-05	0	BMP6_BMPR1A_BMPR2	BMP6 - (BMPR1A+BMPR2)	BMP	Secreted Signaling	KEGG: hsa04350; PMID:26893264
BI	Plasma cell	Pericyte cell	BMP6	BMPR1A_BMPR2	8.36589e-05	0.03	BMP6_BMPR1A_BMPR2	BMP6 - (BMPR1A+BMPR2)	BMP	Secreted Signaling	KEGG: hsa04350; PMID:26893264
BI	tumor	Pericyte cell	BMP6	BMPR1A_BMPR2	0.000180355	0	BMP6_BMPR1A_BMPR2	BMP6 - (BMPR1A+BMPR2)	BMP	Secreted Signaling	KEGG: hsa04350; PMID:26893264
BI	Pericyte cell	Endothelial cell	BMP8A	ACVR1_BMPR2	0.00122904	0	BMP8A_ACVR1_BMPR2	BMP8A - (ACVR1+BMPR2)	BMP	Secreted Signaling	KEGG: hsa04350; PMID:26893264
BI	Pericyte cell	tumor	BMP8A	ACVR1_BMPR2	0.000314089	0	BMP8A_ACVR1_BMPR2	BMP8A - (ACVR1+BMPR2)	BMP	Secreted Signaling	KEGG: hsa04350; PMID:26893264
BI	Pericyte cell	CD1C+ cDCs	BMP8A	ACVR1_BMPR2	0.000165152	0	BMP8A_ACVR1_BMPR2	BMP8A - (ACVR1+BMPR2)	BMP	Secreted Signaling	KEGG: hsa04350; PMID:26893264
BI	Pericyte cell	Smooth muscle cell	BMP8A	ACVR1_BMPR2	7.45448e-05	0	BMP8A_ACVR1_BMPR2	BMP8A - (ACVR1+BMPR2)	BMP	Secreted Signaling	KEGG: hsa04350; PMID:26893264
BI	Pericyte cell	Pericyte cell	BMP8A	ACVR1_BMPR2	0.000711551	0	BMP8A_ACVR1_BMPR2	BMP8A - (ACVR1+BMPR2)	BMP	Secreted Signaling	KEGG: hsa04350; PMID:26893264
BI	Pericyte cell	Cancer-associated fibroblast	BMP8A	ACVR1_BMPR2	0.000537745	0	BMP8A_ACVR1_BMPR2	BMP8A - (ACVR1+BMPR2)	BMP	Secreted Signaling	KEGG: hsa04350; PMID:26893264
BI	Pericyte cell	tumor	BMP8A	BMPR1A_BMPR2	0.000399069	0	BMP8A_BMPR1A_BMPR2	BMP8A - (BMPR1A+BMPR2)	BMP	Secreted Signaling	KEGG: hsa04350; PMID:26893264
BI	Pericyte cell	CX3CR1+ TREM2+ Mo-TAM	BMP8A	BMPR1A_BMPR2	0.000150919	0	BMP8A_BMPR1A_BMPR2	BMP8A - (BMPR1A+BMPR2)	BMP	Secreted Signaling	KEGG: hsa04350; PMID:26893264
BI	Pericyte cell	Cycling macrophage	BMP8A	BMPR1A_BMPR2	0.000222593	0	BMP8A_BMPR1A_BMPR2	BMP8A - (BMPR1A+BMPR2)	BMP	Secreted Signaling	KEGG: hsa04350; PMID:26893264
BI	Pericyte cell	Smooth muscle cell	BMP8A	BMPR1A_BMPR2	0.000186768	0	BMP8A_BMPR1A_BMPR2	BMP8A - (BMPR1A+BMPR2)	BMP	Secreted Signaling	KEGG: hsa04350; PMID:26893264
BI	Pericyte cell	Pericyte cell	BMP8A	BMPR1A_BMPR2	0.000670641	0	BMP8A_BMPR1A_BMPR2	BMP8A - (BMPR1A+BMPR2)	BMP	Secreted Signaling	KEGG: hsa04350; PMID:26893264
BI	Cancer-associated fibroblast	Endothelial cell	BMP8B	ACVR1_BMPR2	0.000221188	0	BMP8B_ACVR1_BMPR2	BMP8B - (ACVR1+BMPR2)	BMP	Secreted Signaling	KEGG: hsa04350; PMID:26893264
BI	Cancer-associated fibroblast	tumor	BMP8B	ACVR1_BMPR2	5.64819e-05	0	BMP8B_ACVR1_BMPR2	BMP8B - (ACVR1+BMPR2)	BMP	Secreted Signaling	KEGG: hsa04350; PMID:26893264
BI	Cancer-associated fibroblast	CD1C+ cDCs	BMP8B	ACVR1_BMPR2	2.96951e-05	0	BMP8B_ACVR1_BMPR2	BMP8B - (ACVR1+BMPR2)	BMP	Secreted Signaling	KEGG: hsa04350; PMID:26893264
BI	Cancer-associated fibroblast	Smooth muscle cell	BMP8B	ACVR1_BMPR2	1.34025e-05	0	BMP8B_ACVR1_BMPR2	BMP8B - (ACVR1+BMPR2)	BMP	Secreted Signaling	KEGG: hsa04350; PMID:26893264
BI	Cancer-associated fibroblast	Pericyte cell	BMP8B	ACVR1_BMPR2	0.000128003	0	BMP8B_ACVR1_BMPR2	BMP8B - (ACVR1+BMPR2)	BMP	Secreted Signaling	KEGG: hsa04350; PMID:26893264
BI	Cancer-associated fibroblast	Cancer-associated fibroblast	BMP8B	ACVR1_BMPR2	9.67243e-05	0	BMP8B_ACVR1_BMPR2	BMP8B - (ACVR1+BMPR2)	BMP	Secreted Signaling	KEGG: hsa04350; PMID:26893264
BI	Cancer-associated fibroblast	tumor	BMP8B	BMPR1A_BMPR2	7.17688e-05	0	BMP8B_BMPR1A_BMPR2	BMP8B - (BMPR1A+BMPR2)	BMP	Secreted Signaling	KEGG: hsa04350; PMID:26893264
BI	Cancer-associated fibroblast	CX3CR1+ TREM2+ Mo-TAM	BMP8B	BMPR1A_BMPR2	2.71356e-05	0	BMP8B_BMPR1A_BMPR2	BMP8B - (BMPR1A+BMPR2)	BMP	Secreted Signaling	KEGG: hsa04350; PMID:26893264
BI	Cancer-associated fibroblast	Cycling macrophage	BMP8B	BMPR1A_BMPR2	4.00257e-05	0	BMP8B_BMPR1A_BMPR2	BMP8B - (BMPR1A+BMPR2)	BMP	Secreted Signaling	KEGG: hsa04350; PMID:26893264
BI	Cancer-associated fibroblast	Smooth muscle cell	BMP8B	BMPR1A_BMPR2	3.35825e-05	0	BMP8B_BMPR1A_BMPR2	BMP8B - (BMPR1A+BMPR2)	BMP	Secreted Signaling	KEGG: hsa04350; PMID:26893264
BI	Cancer-associated fibroblast	Pericyte cell	BMP8B	BMPR1A_BMPR2	0.000120639	0	BMP8B_BMPR1A_BMPR2	BMP8B - (BMPR1A+BMPR2)	BMP	Secreted Signaling	KEGG: hsa04350; PMID:26893264
BI	Cycling macrophage	Endothelial cell	GDF15	TGFBR2	0.00529797	0	GDF15_TGFBR2	GDF15 - TGFBR2	GDF	Secreted Signaling	KEGG: hsa04350
BI	Cycling macrophage	B cell	GDF15	TGFBR2	0.00104666	0.01	GDF15_TGFBR2	GDF15 - TGFBR2	GDF	Secreted Signaling	KEGG: hsa04350
BI	Cycling macrophage	CD1C+ cDCs	GDF15	TGFBR2	0.000966085	0	GDF15_TGFBR2	GDF15 - TGFBR2	GDF	Secreted Signaling	KEGG: hsa04350
BI	Cycling macrophage	CLEC4C+ pDCs	GDF15	TGFBR2	0.00212523	0	GDF15_TGFBR2	GDF15 - TGFBR2	GDF	Secreted Signaling	KEGG: hsa04350
BI	Cycling macrophage	CD209+ CD163+ Mo-TAM	GDF15	TGFBR2	0.00141525	0	GDF15_TGFBR2	GDF15 - TGFBR2	GDF	Secreted Signaling	KEGG: hsa04350
BI	Cycling macrophage	Transitional TAM	GDF15	TGFBR2	0.000665779	0.01	GDF15_TGFBR2	GDF15 - TGFBR2	GDF	Secreted Signaling	KEGG: hsa04350
BI	Cycling macrophage	CD14+ monocyte	GDF15	TGFBR2	0.000997281	0	GDF15_TGFBR2	GDF15 - TGFBR2	GDF	Secreted Signaling	KEGG: hsa04350
BI	Cycling macrophage	CX3CR1+ TREM2+ Mo-TAM	GDF15	TGFBR2	0.00175671	0	GDF15_TGFBR2	GDF15 - TGFBR2	GDF	Secreted Signaling	KEGG: hsa04350
BI	Cycling macrophage	CX3CR1+ TREM2+ Rs-TAM	GDF15	TGFBR2	0.000155257	0.04	GDF15_TGFBR2	GDF15 - TGFBR2	GDF	Secreted Signaling	KEGG: hsa04350
BI	Cycling macrophage	CD16+ monocyte	GDF15	TGFBR2	0.000807937	0	GDF15_TGFBR2	GDF15 - TGFBR2	GDF	Secreted Signaling	KEGG: hsa04350
BI	Cycling macrophage	Cycling macrophage	GDF15	TGFBR2	0.000529607	0.03	GDF15_TGFBR2	GDF15 - TGFBR2	GDF	Secreted Signaling	KEGG: hsa04350
BI	Cycling macrophage	CD4 cytotoxic	GDF15	TGFBR2	0.000296789	0.01	GDF15_TGFBR2	GDF15 - TGFBR2	GDF	Secreted Signaling	KEGG: hsa04350
BI	Cycling macrophage	CD8 EM	GDF15	TGFBR2	0.000335243	0.02	GDF15_TGFBR2	GDF15 - TGFBR2	GDF	Secreted Signaling	KEGG: hsa04350
BI	Cycling macrophage	CD4 EM	GDF15	TGFBR2	0.000344772	0.01	GDF15_TGFBR2	GDF15 - TGFBR2	GDF	Secreted Signaling	KEGG: hsa04350
BI	Cycling macrophage	CD4 na茂ve	GDF15	TGFBR2	0.000257994	0.03	GDF15_TGFBR2	GDF15 - TGFBR2	GDF	Secreted Signaling	KEGG: hsa04350
BI	Cycling macrophage	TH17	GDF15	TGFBR2	0.000943849	0	GDF15_TGFBR2	GDF15 - TGFBR2	GDF	Secreted Signaling	KEGG: hsa04350
BI	Cycling macrophage	Smooth muscle cell	GDF15	TGFBR2	0.000415024	0.01	GDF15_TGFBR2	GDF15 - TGFBR2	GDF	Secreted Signaling	KEGG: hsa04350
BI	Cycling macrophage	Pericyte cell	GDF15	TGFBR2	0.00109955	0	GDF15_TGFBR2	GDF15 - TGFBR2	GDF	Secreted Signaling	KEGG: hsa04350
BI	Cycling macrophage	Cancer-associated fibroblast	GDF15	TGFBR2	0.00180677	0	GDF15_TGFBR2	GDF15 - TGFBR2	GDF	Secreted Signaling	KEGG: hsa04350
BI	Plasma cell	Cancer-associated fibroblast	WNT10A	FZD1_LRP5	2.59466e-05	0	WNT10A_FZD1_LRP5	WNT10A - (FZD1+LRP5)	WNT	Secreted Signaling	KEGG: hsa04310; PMID: 23209147
BI	CLEC4C+ pDCs	Cancer-associated fibroblast	WNT10A	FZD1_LRP5	1.53442e-05	0	WNT10A_FZD1_LRP5	WNT10A - (FZD1+LRP5)	WNT	Secreted Signaling	KEGG: hsa04310; PMID: 23209147
BI	Plasma cell	Cancer-associated fibroblast	WNT10A	FZD3_LRP5	4.0461e-05	0	WNT10A_FZD3_LRP5	WNT10A - (FZD3+LRP5)	WNT	Secreted Signaling	KEGG: hsa04310; PMID: 23209147
BI	CLEC4C+ pDCs	Cancer-associated fibroblast	WNT10A	FZD3_LRP5	2.39278e-05	0	WNT10A_FZD3_LRP5	WNT10A - (FZD3+LRP5)	WNT	Secreted Signaling	KEGG: hsa04310; PMID: 23209147
BI	Plasma cell	Endothelial cell	WNT10A	FZD4_LRP5	0.000843139	0	WNT10A_FZD4_LRP5	WNT10A - (FZD4+LRP5)	WNT	Secreted Signaling	KEGG: hsa04310; PMID: 23209147
BI	CLEC4C+ pDCs	Endothelial cell	WNT10A	FZD4_LRP5	0.00049871	0	WNT10A_FZD4_LRP5	WNT10A - (FZD4+LRP5)	WNT	Secreted Signaling	KEGG: hsa04310; PMID: 23209147
BI	Plasma cell	Endothelial cell	WNT10A	FZD6_LRP5	0.000371929	0	WNT10A_FZD6_LRP5	WNT10A - (FZD6+LRP5)	WNT	Secreted Signaling	KEGG: hsa04310; PMID: 23209147
BI	CLEC4C+ pDCs	Endothelial cell	WNT10A	FZD6_LRP5	0.000219968	0	WNT10A_FZD6_LRP5	WNT10A - (FZD6+LRP5)	WNT	Secreted Signaling	KEGG: hsa04310; PMID: 23209147
BI	Plasma cell	Cancer-associated fibroblast	WNT10A	FZD7_LRP5	3.10184e-05	0	WNT10A_FZD7_LRP5	WNT10A - (FZD7+LRP5)	WNT	Secreted Signaling	KEGG: hsa04310; PMID: 23209147
BI	CLEC4C+ pDCs	Cancer-associated fibroblast	WNT10A	FZD7_LRP5	1.83436e-05	0	WNT10A_FZD7_LRP5	WNT10A - (FZD7+LRP5)	WNT	Secreted Signaling	KEGG: hsa04310; PMID: 23209147
BI	Plasma cell	Endothelial cell	WNT10A	FZD8_LRP5	0.000191239	0	WNT10A_FZD8_LRP5	WNT10A - (FZD8+LRP5)	WNT	Secreted Signaling	KEGG: hsa04310; PMID: 23209147
BI	CLEC4C+ pDCs	Endothelial cell	WNT10A	FZD8_LRP5	0.000113098	0	WNT10A_FZD8_LRP5	WNT10A - (FZD8+LRP5)	WNT	Secreted Signaling	KEGG: hsa04310; PMID: 23209147
BI	Plasma cell	Cancer-associated fibroblast	WNT10A	FZD8_LRP5	1.98754e-05	0	WNT10A_FZD8_LRP5	WNT10A - (FZD8+LRP5)	WNT	Secreted Signaling	KEGG: hsa04310; PMID: 23209147
BI	CLEC4C+ pDCs	Cancer-associated fibroblast	WNT10A	FZD8_LRP5	1.17538e-05	0	WNT10A_FZD8_LRP5	WNT10A - (FZD8+LRP5)	WNT	Secreted Signaling	KEGG: hsa04310; PMID: 23209147
BI	Cancer-associated fibroblast	Cancer-associated fibroblast	WNT4	FZD1_LRP5	6.2268e-07	0	WNT4_FZD1_LRP5	WNT4 - (FZD1+LRP5)	WNT	Secreted Signaling	KEGG: hsa04310; PMID: 23209147
BI	Cancer-associated fibroblast	Cancer-associated fibroblast	WNT4	FZD3_LRP5	9.71031e-07	0	WNT4_FZD3_LRP5	WNT4 - (FZD3+LRP5)	WNT	Secreted Signaling	KEGG: hsa04310; PMID: 23209147
BI	Cancer-associated fibroblast	Endothelial cell	WNT4	FZD4_LRP5	2.02573e-05	0	WNT4_FZD4_LRP5	WNT4 - (FZD4+LRP5)	WNT	Secreted Signaling	KEGG: hsa04310; PMID: 23209147
BI	Cancer-associated fibroblast	Endothelial cell	WNT4	FZD6_LRP5	8.93001e-06	0	WNT4_FZD6_LRP5	WNT4 - (FZD6+LRP5)	WNT	Secreted Signaling	KEGG: hsa04310; PMID: 23209147
BI	Cancer-associated fibroblast	Cancer-associated fibroblast	WNT4	FZD7_LRP5	7.44403e-07	0	WNT4_FZD7_LRP5	WNT4 - (FZD7+LRP5)	WNT	Secreted Signaling	KEGG: hsa04310; PMID: 23209147
BI	Cancer-associated fibroblast	Endothelial cell	WNT4	FZD8_LRP5	4.59045e-06	0	WNT4_FZD8_LRP5	WNT4 - (FZD8+LRP5)	WNT	Secreted Signaling	KEGG: hsa04310; PMID: 23209147
BI	Cancer-associated fibroblast	Cancer-associated fibroblast	WNT4	FZD8_LRP5	4.76973e-07	0	WNT4_FZD8_LRP5	WNT4 - (FZD8+LRP5)	WNT	Secreted Signaling	KEGG: hsa04310; PMID: 23209147
BI	Smooth muscle cell	Cancer-associated fibroblast	WNT6	FZD1_LRP5	1.25663e-06	0	WNT6_FZD1_LRP5	WNT6 - (FZD1+LRP5)	WNT	Secreted Signaling	KEGG: hsa04310; PMID: 23209147
BI	Smooth muscle cell	Cancer-associated fibroblast	WNT6	FZD3_LRP5	1.95963e-06	0	WNT6_FZD3_LRP5	WNT6 - (FZD3+LRP5)	WNT	Secreted Signaling	KEGG: hsa04310; PMID: 23209147
BI	Smooth muscle cell	Endothelial cell	WNT6	FZD4_LRP5	4.08801e-05	0	WNT6_FZD4_LRP5	WNT6 - (FZD4+LRP5)	WNT	Secreted Signaling	KEGG: hsa04310; PMID: 23209147
BI	Smooth muscle cell	Endothelial cell	WNT6	FZD6_LRP5	1.80214e-05	0	WNT6_FZD6_LRP5	WNT6 - (FZD6+LRP5)	WNT	Secreted Signaling	KEGG: hsa04310; PMID: 23209147
BI	Smooth muscle cell	Cancer-associated fibroblast	WNT6	FZD7_LRP5	1.50228e-06	0	WNT6_FZD7_LRP5	WNT6 - (FZD7+LRP5)	WNT	Secreted Signaling	KEGG: hsa04310; PMID: 23209147
BI	Smooth muscle cell	Endothelial cell	WNT6	FZD8_LRP5	9.26393e-06	0	WNT6_FZD8_LRP5	WNT6 - (FZD8+LRP5)	WNT	Secreted Signaling	KEGG: hsa04310; PMID: 23209147
BI	Smooth muscle cell	Cancer-associated fibroblast	WNT6	FZD8_LRP5	9.62576e-07	0	WNT6_FZD8_LRP5	WNT6 - (FZD8+LRP5)	WNT	Secreted Signaling	KEGG: hsa04310; PMID: 23209147
BI	Plasma cell	Pericyte cell	WNT10A	FZD1_LRP6	0.000207218	0	WNT10A_FZD1_LRP6	WNT10A - (FZD1+LRP6)	WNT	Secreted Signaling	KEGG: hsa04310; PMID: 23209147
BI	CLEC4C+ pDCs	Pericyte cell	WNT10A	FZD1_LRP6	0.00012255	0	WNT10A_FZD1_LRP6	WNT10A - (FZD1+LRP6)	WNT	Secreted Signaling	KEGG: hsa04310; PMID: 23209147
BI	Plasma cell	Cancer-associated fibroblast	WNT10A	FZD1_LRP6	0.000128669	0	WNT10A_FZD1_LRP6	WNT10A - (FZD1+LRP6)	WNT	Secreted Signaling	KEGG: hsa04310; PMID: 23209147
BI	CLEC4C+ pDCs	Cancer-associated fibroblast	WNT10A	FZD1_LRP6	7.60947e-05	0	WNT10A_FZD1_LRP6	WNT10A - (FZD1+LRP6)	WNT	Secreted Signaling	KEGG: hsa04310; PMID: 23209147
BI	Plasma cell	Pericyte cell	WNT10A	FZD10_LRP6	4.59852e-05	0	WNT10A_FZD10_LRP6	WNT10A - (FZD10+LRP6)	WNT	Secreted Signaling	KEGG: hsa04310; PMID: 23209147
BI	CLEC4C+ pDCs	Pericyte cell	WNT10A	FZD10_LRP6	2.71947e-05	0	WNT10A_FZD10_LRP6	WNT10A - (FZD10+LRP6)	WNT	Secreted Signaling	KEGG: hsa04310; PMID: 23209147
BI	Plasma cell	tumor	WNT10A	FZD3_LRP6	0.000333632	0	WNT10A_FZD3_LRP6	WNT10A - (FZD3+LRP6)	WNT	Secreted Signaling	KEGG: hsa04310; PMID: 23209147
BI	CLEC4C+ pDCs	tumor	WNT10A	FZD3_LRP6	0.000197313	0	WNT10A_FZD3_LRP6	WNT10A - (FZD3+LRP6)	WNT	Secreted Signaling	KEGG: hsa04310; PMID: 23209147
BI	Plasma cell	Pericyte cell	WNT10A	FZD3_LRP6	6.07837e-05	0	WNT10A_FZD3_LRP6	WNT10A - (FZD3+LRP6)	WNT	Secreted Signaling	KEGG: hsa04310; PMID: 23209147
BI	CLEC4C+ pDCs	Pericyte cell	WNT10A	FZD3_LRP6	3.59463e-05	0	WNT10A_FZD3_LRP6	WNT10A - (FZD3+LRP6)	WNT	Secreted Signaling	KEGG: hsa04310; PMID: 23209147
BI	Plasma cell	Cancer-associated fibroblast	WNT10A	FZD3_LRP6	0.000200622	0	WNT10A_FZD3_LRP6	WNT10A - (FZD3+LRP6)	WNT	Secreted Signaling	KEGG: hsa04310; PMID: 23209147
BI	CLEC4C+ pDCs	Cancer-associated fibroblast	WNT10A	FZD3_LRP6	0.00011865	0	WNT10A_FZD3_LRP6	WNT10A - (FZD3+LRP6)	WNT	Secreted Signaling	KEGG: hsa04310; PMID: 23209147
BI	Plasma cell	Endothelial cell	WNT10A	FZD4_LRP6	0.000570563	0	WNT10A_FZD4_LRP6	WNT10A - (FZD4+LRP6)	WNT	Secreted Signaling	KEGG: hsa04310; PMID: 23209147
BI	CLEC4C+ pDCs	Endothelial cell	WNT10A	FZD4_LRP6	0.000337461	0	WNT10A_FZD4_LRP6	WNT10A - (FZD4+LRP6)	WNT	Secreted Signaling	KEGG: hsa04310; PMID: 23209147
BI	Plasma cell	Pericyte cell	WNT10A	FZD4_LRP6	5.13123e-05	0	WNT10A_FZD4_LRP6	WNT10A - (FZD4+LRP6)	WNT	Secreted Signaling	KEGG: hsa04310; PMID: 23209147
BI	CLEC4C+ pDCs	Pericyte cell	WNT10A	FZD4_LRP6	3.03451e-05	0	WNT10A_FZD4_LRP6	WNT10A - (FZD4+LRP6)	WNT	Secreted Signaling	KEGG: hsa04310; PMID: 23209147
BI	Plasma cell	Endothelial cell	WNT10A	FZD6_LRP6	0.000251632	0	WNT10A_FZD6_LRP6	WNT10A - (FZD6+LRP6)	WNT	Secreted Signaling	KEGG: hsa04310; PMID: 23209147
BI	CLEC4C+ pDCs	Endothelial cell	WNT10A	FZD6_LRP6	0.000148817	0	WNT10A_FZD6_LRP6	WNT10A - (FZD6+LRP6)	WNT	Secreted Signaling	KEGG: hsa04310; PMID: 23209147
BI	Plasma cell	tumor	WNT10A	FZD6_LRP6	8.60536e-05	0	WNT10A_FZD6_LRP6	WNT10A - (FZD6+LRP6)	WNT	Secreted Signaling	KEGG: hsa04310; PMID: 23209147
BI	CLEC4C+ pDCs	tumor	WNT10A	FZD6_LRP6	5.08904e-05	0	WNT10A_FZD6_LRP6	WNT10A - (FZD6+LRP6)	WNT	Secreted Signaling	KEGG: hsa04310; PMID: 23209147
BI	Plasma cell	Cancer-associated fibroblast	WNT10A	FZD7_LRP6	0.000153814	0	WNT10A_FZD7_LRP6	WNT10A - (FZD7+LRP6)	WNT	Secreted Signaling	KEGG: hsa04310; PMID: 23209147
BI	CLEC4C+ pDCs	Cancer-associated fibroblast	WNT10A	FZD7_LRP6	9.0966e-05	0	WNT10A_FZD7_LRP6	WNT10A - (FZD7+LRP6)	WNT	Secreted Signaling	KEGG: hsa04310; PMID: 23209147
BI	Plasma cell	Endothelial cell	WNT10A	FZD8_LRP6	0.000129373	0	WNT10A_FZD8_LRP6	WNT10A - (FZD8+LRP6)	WNT	Secreted Signaling	KEGG: hsa04310; PMID: 23209147
BI	CLEC4C+ pDCs	Endothelial cell	WNT10A	FZD8_LRP6	7.65097e-05	0	WNT10A_FZD8_LRP6	WNT10A - (FZD8+LRP6)	WNT	Secreted Signaling	KEGG: hsa04310; PMID: 23209147
BI	Plasma cell	Cancer-associated fibroblast	WNT10A	FZD8_LRP6	9.8567e-05	0	WNT10A_FZD8_LRP6	WNT10A - (FZD8+LRP6)	WNT	Secreted Signaling	KEGG: hsa04310; PMID: 23209147
BI	CLEC4C+ pDCs	Cancer-associated fibroblast	WNT10A	FZD8_LRP6	5.82916e-05	0	WNT10A_FZD8_LRP6	WNT10A - (FZD8+LRP6)	WNT	Secreted Signaling	KEGG: hsa04310; PMID: 23209147
BI	Cancer-associated fibroblast	Pericyte cell	WNT4	FZD1_LRP6	4.97447e-06	0	WNT4_FZD1_LRP6	WNT4 - (FZD1+LRP6)	WNT	Secreted Signaling	KEGG: hsa04310; PMID: 23209147
BI	Cancer-associated fibroblast	Cancer-associated fibroblast	WNT4	FZD1_LRP6	3.0885e-06	0	WNT4_FZD1_LRP6	WNT4 - (FZD1+LRP6)	WNT	Secreted Signaling	KEGG: hsa04310; PMID: 23209147
BI	Cancer-associated fibroblast	Pericyte cell	WNT4	FZD10_LRP6	1.10361e-06	0	WNT4_FZD10_LRP6	WNT4 - (FZD10+LRP6)	WNT	Secreted Signaling	KEGG: hsa04310; PMID: 23209147
BI	Cancer-associated fibroblast	tumor	WNT4	FZD3_LRP6	8.00917e-06	0	WNT4_FZD3_LRP6	WNT4 - (FZD3+LRP6)	WNT	Secreted Signaling	KEGG: hsa04310; PMID: 23209147
BI	Cancer-associated fibroblast	Pericyte cell	WNT4	FZD3_LRP6	1.4588e-06	0	WNT4_FZD3_LRP6	WNT4 - (FZD3+LRP6)	WNT	Secreted Signaling	KEGG: hsa04310; PMID: 23209147
BI	Cancer-associated fibroblast	Cancer-associated fibroblast	WNT4	FZD3_LRP6	4.8163e-06	0	WNT4_FZD3_LRP6	WNT4 - (FZD3+LRP6)	WNT	Secreted Signaling	KEGG: hsa04310; PMID: 23209147
BI	Cancer-associated fibroblast	Endothelial cell	WNT4	FZD4_LRP6	1.37031e-05	0	WNT4_FZD4_LRP6	WNT4 - (FZD4+LRP6)	WNT	Secreted Signaling	KEGG: hsa04310; PMID: 23209147
BI	Cancer-associated fibroblast	Pericyte cell	WNT4	FZD4_LRP6	1.23147e-06	0	WNT4_FZD4_LRP6	WNT4 - (FZD4+LRP6)	WNT	Secreted Signaling	KEGG: hsa04310; PMID: 23209147
BI	Cancer-associated fibroblast	Endothelial cell	WNT4	FZD6_LRP6	6.04063e-06	0	WNT4_FZD6_LRP6	WNT4 - (FZD6+LRP6)	WNT	Secreted Signaling	KEGG: hsa04310; PMID: 23209147
BI	Cancer-associated fibroblast	tumor	WNT4	FZD6_LRP6	2.06525e-06	0	WNT4_FZD6_LRP6	WNT4 - (FZD6+LRP6)	WNT	Secreted Signaling	KEGG: hsa04310; PMID: 23209147
BI	Cancer-associated fibroblast	Cancer-associated fibroblast	WNT4	FZD7_LRP6	3.69225e-06	0	WNT4_FZD7_LRP6	WNT4 - (FZD7+LRP6)	WNT	Secreted Signaling	KEGG: hsa04310; PMID: 23209147
BI	Cancer-associated fibroblast	Endothelial cell	WNT4	FZD8_LRP6	3.10516e-06	0	WNT4_FZD8_LRP6	WNT4 - (FZD8+LRP6)	WNT	Secreted Signaling	KEGG: hsa04310; PMID: 23209147
BI	Cancer-associated fibroblast	Cancer-associated fibroblast	WNT4	FZD8_LRP6	2.3658e-06	0	WNT4_FZD8_LRP6	WNT4 - (FZD8+LRP6)	WNT	Secreted Signaling	KEGG: hsa04310; PMID: 23209147
BI	Smooth muscle cell	Pericyte cell	WNT6	FZD1_LRP6	1.00389e-05	0	WNT6_FZD1_LRP6	WNT6 - (FZD1+LRP6)	WNT	Secreted Signaling	KEGG: hsa04310; PMID: 23209147
BI	Smooth muscle cell	Cancer-associated fibroblast	WNT6	FZD1_LRP6	6.23286e-06	0	WNT6_FZD1_LRP6	WNT6 - (FZD1+LRP6)	WNT	Secreted Signaling	KEGG: hsa04310; PMID: 23209147
BI	Smooth muscle cell	Pericyte cell	WNT6	FZD10_LRP6	2.22718e-06	0	WNT6_FZD10_LRP6	WNT6 - (FZD10+LRP6)	WNT	Secreted Signaling	KEGG: hsa04310; PMID: 23209147
BI	Smooth muscle cell	tumor	WNT6	FZD3_LRP6	1.61632e-05	0	WNT6_FZD3_LRP6	WNT6 - (FZD3+LRP6)	WNT	Secreted Signaling	KEGG: hsa04310; PMID: 23209147
BI	Smooth muscle cell	Pericyte cell	WNT6	FZD3_LRP6	2.94398e-06	0	WNT6_FZD3_LRP6	WNT6 - (FZD3+LRP6)	WNT	Secreted Signaling	KEGG: hsa04310; PMID: 23209147
BI	Smooth muscle cell	Cancer-associated fibroblast	WNT6	FZD3_LRP6	9.71968e-06	0	WNT6_FZD3_LRP6	WNT6 - (FZD3+LRP6)	WNT	Secreted Signaling	KEGG: hsa04310; PMID: 23209147
BI	Smooth muscle cell	Endothelial cell	WNT6	FZD4_LRP6	2.76536e-05	0	WNT6_FZD4_LRP6	WNT6 - (FZD4+LRP6)	WNT	Secreted Signaling	KEGG: hsa04310; PMID: 23209147
BI	Smooth muscle cell	Pericyte cell	WNT6	FZD4_LRP6	2.48521e-06	0	WNT6_FZD4_LRP6	WNT6 - (FZD4+LRP6)	WNT	Secreted Signaling	KEGG: hsa04310; PMID: 23209147
BI	Smooth muscle cell	Endothelial cell	WNT6	FZD6_LRP6	1.21905e-05	0	WNT6_FZD6_LRP6	WNT6 - (FZD6+LRP6)	WNT	Secreted Signaling	KEGG: hsa04310; PMID: 23209147
BI	Smooth muscle cell	tumor	WNT6	FZD6_LRP6	4.16786e-06	0	WNT6_FZD6_LRP6	WNT6 - (FZD6+LRP6)	WNT	Secreted Signaling	KEGG: hsa04310; PMID: 23209147
BI	Smooth muscle cell	Cancer-associated fibroblast	WNT6	FZD7_LRP6	7.45126e-06	0	WNT6_FZD7_LRP6	WNT6 - (FZD7+LRP6)	WNT	Secreted Signaling	KEGG: hsa04310; PMID: 23209147
BI	Smooth muscle cell	Endothelial cell	WNT6	FZD8_LRP6	6.2665e-06	0	WNT6_FZD8_LRP6	WNT6 - (FZD8+LRP6)	WNT	Secreted Signaling	KEGG: hsa04310; PMID: 23209147
BI	Smooth muscle cell	Cancer-associated fibroblast	WNT6	FZD8_LRP6	4.77439e-06	0	WNT6_FZD8_LRP6	WNT6 - (FZD8+LRP6)	WNT	Secreted Signaling	KEGG: hsa04310; PMID: 23209147
BI	CX3CR1+ TREM2+ Mo-TAM	CD1C+ cDCs	WNT5A	FZD1	0.000247525	0	WNT5A_FZD1	WNT5A - FZD1	ncWNT	Secreted Signaling	KEGG: hsa04310
BI	CX3CR1+ TREM2+ Rs-TAM	CD1C+ cDCs	WNT5A	FZD1	2.69994e-05	0	WNT5A_FZD1	WNT5A - FZD1	ncWNT	Secreted Signaling	KEGG: hsa04310
BI	Cancer-associated fibroblast	CD1C+ cDCs	WNT5A	FZD1	0.000119619	0	WNT5A_FZD1	WNT5A - FZD1	ncWNT	Secreted Signaling	KEGG: hsa04310
BI	CX3CR1+ TREM2+ Mo-TAM	CD209+ CD163+ Mo-TAM	WNT5A	FZD1	0.000696017	0	WNT5A_FZD1	WNT5A - FZD1	ncWNT	Secreted Signaling	KEGG: hsa04310
BI	CX3CR1+ TREM2+ Rs-TAM	CD209+ CD163+ Mo-TAM	WNT5A	FZD1	7.59502e-05	0	WNT5A_FZD1	WNT5A - FZD1	ncWNT	Secreted Signaling	KEGG: hsa04310
BI	Cancer-associated fibroblast	CD209+ CD163+ Mo-TAM	WNT5A	FZD1	0.000336437	0	WNT5A_FZD1	WNT5A - FZD1	ncWNT	Secreted Signaling	KEGG: hsa04310
BI	CX3CR1+ TREM2+ Mo-TAM	CX3CR1+ TREM2+ Mo-TAM	WNT5A	FZD1	0.000215828	0	WNT5A_FZD1	WNT5A - FZD1	ncWNT	Secreted Signaling	KEGG: hsa04310
BI	CX3CR1+ TREM2+ Rs-TAM	CX3CR1+ TREM2+ Mo-TAM	WNT5A	FZD1	2.35414e-05	0	WNT5A_FZD1	WNT5A - FZD1	ncWNT	Secreted Signaling	KEGG: hsa04310
BI	Cancer-associated fibroblast	CX3CR1+ TREM2+ Mo-TAM	WNT5A	FZD1	0.0001043	0	WNT5A_FZD1	WNT5A - FZD1	ncWNT	Secreted Signaling	KEGG: hsa04310
BI	CX3CR1+ TREM2+ Mo-TAM	CD16+ monocyte	WNT5A	FZD1	0.000510702	0	WNT5A_FZD1	WNT5A - FZD1	ncWNT	Secreted Signaling	KEGG: hsa04310
BI	CX3CR1+ TREM2+ Rs-TAM	CD16+ monocyte	WNT5A	FZD1	5.57193e-05	0	WNT5A_FZD1	WNT5A - FZD1	ncWNT	Secreted Signaling	KEGG: hsa04310
BI	Cancer-associated fibroblast	CD16+ monocyte	WNT5A	FZD1	0.000246837	0	WNT5A_FZD1	WNT5A - FZD1	ncWNT	Secreted Signaling	KEGG: hsa04310
BI	CX3CR1+ TREM2+ Mo-TAM	Cycling macrophage	WNT5A	FZD1	0.000108773	0	WNT5A_FZD1	WNT5A - FZD1	ncWNT	Secreted Signaling	KEGG: hsa04310
BI	CX3CR1+ TREM2+ Rs-TAM	Cycling macrophage	WNT5A	FZD1	1.18632e-05	0	WNT5A_FZD1	WNT5A - FZD1	ncWNT	Secreted Signaling	KEGG: hsa04310
BI	Cancer-associated fibroblast	Cycling macrophage	WNT5A	FZD1	5.2562e-05	0	WNT5A_FZD1	WNT5A - FZD1	ncWNT	Secreted Signaling	KEGG: hsa04310
BI	CX3CR1+ TREM2+ Mo-TAM	Smooth muscle cell	WNT5A	FZD1	0.000224548	0	WNT5A_FZD1	WNT5A - FZD1	ncWNT	Secreted Signaling	KEGG: hsa04310
BI	CX3CR1+ TREM2+ Rs-TAM	Smooth muscle cell	WNT5A	FZD1	2.44927e-05	0	WNT5A_FZD1	WNT5A - FZD1	ncWNT	Secreted Signaling	KEGG: hsa04310
BI	Cancer-associated fibroblast	Smooth muscle cell	WNT5A	FZD1	0.000108514	0	WNT5A_FZD1	WNT5A - FZD1	ncWNT	Secreted Signaling	KEGG: hsa04310
BI	CX3CR1+ TREM2+ Mo-TAM	Pericyte cell	WNT5A	FZD1	0.0021139	0	WNT5A_FZD1	WNT5A - FZD1	ncWNT	Secreted Signaling	KEGG: hsa04310
BI	CX3CR1+ TREM2+ Rs-TAM	Pericyte cell	WNT5A	FZD1	0.000230964	0	WNT5A_FZD1	WNT5A - FZD1	ncWNT	Secreted Signaling	KEGG: hsa04310
BI	Cancer-associated fibroblast	Pericyte cell	WNT5A	FZD1	0.00102256	0	WNT5A_FZD1	WNT5A - FZD1	ncWNT	Secreted Signaling	KEGG: hsa04310
BI	CX3CR1+ TREM2+ Mo-TAM	Cancer-associated fibroblast	WNT5A	FZD1	0.000181762	0	WNT5A_FZD1	WNT5A - FZD1	ncWNT	Secreted Signaling	KEGG: hsa04310
BI	CX3CR1+ TREM2+ Rs-TAM	Cancer-associated fibroblast	WNT5A	FZD1	1.9825e-05	0	WNT5A_FZD1	WNT5A - FZD1	ncWNT	Secreted Signaling	KEGG: hsa04310
BI	Cancer-associated fibroblast	Cancer-associated fibroblast	WNT5A	FZD1	8.78358e-05	0	WNT5A_FZD1	WNT5A - FZD1	ncWNT	Secreted Signaling	KEGG: hsa04310
BI	CX3CR1+ TREM2+ Mo-TAM	Pericyte cell	WNT5A	FZD10	0.000104251	0	WNT5A_FZD10	WNT5A - FZD10	ncWNT	Secreted Signaling	KEGG: hsa04310
BI	CX3CR1+ TREM2+ Rs-TAM	Pericyte cell	WNT5A	FZD10	1.137e-05	0	WNT5A_FZD10	WNT5A - FZD10	ncWNT	Secreted Signaling	KEGG: hsa04310
BI	Cancer-associated fibroblast	Pericyte cell	WNT5A	FZD10	5.03769e-05	0	WNT5A_FZD10	WNT5A - FZD10	ncWNT	Secreted Signaling	KEGG: hsa04310
BI	CX3CR1+ TREM2+ Mo-TAM	CD1C+ cDCs	WNT5A	FZD2	0.000136873	0	WNT5A_FZD2	WNT5A - FZD2	ncWNT	Secreted Signaling	KEGG: hsa04310
BI	CX3CR1+ TREM2+ Rs-TAM	CD1C+ cDCs	WNT5A	FZD2	1.49283e-05	0	WNT5A_FZD2	WNT5A - FZD2	ncWNT	Secreted Signaling	KEGG: hsa04310
BI	Cancer-associated fibroblast	CD1C+ cDCs	WNT5A	FZD2	6.6142e-05	0	WNT5A_FZD2	WNT5A - FZD2	ncWNT	Secreted Signaling	KEGG: hsa04310
BI	CX3CR1+ TREM2+ Mo-TAM	CD209+ CD163+ Mo-TAM	WNT5A	FZD2	5.92552e-05	0	WNT5A_FZD2	WNT5A - FZD2	ncWNT	Secreted Signaling	KEGG: hsa04310
BI	CX3CR1+ TREM2+ Rs-TAM	CD209+ CD163+ Mo-TAM	WNT5A	FZD2	6.46233e-06	0	WNT5A_FZD2	WNT5A - FZD2	ncWNT	Secreted Signaling	KEGG: hsa04310
BI	Cancer-associated fibroblast	CD209+ CD163+ Mo-TAM	WNT5A	FZD2	2.8633e-05	0	WNT5A_FZD2	WNT5A - FZD2	ncWNT	Secreted Signaling	KEGG: hsa04310
BI	CX3CR1+ TREM2+ Mo-TAM	CX3CR1+ TREM2+ Mo-TAM	WNT5A	FZD2	3.79054e-05	0	WNT5A_FZD2	WNT5A - FZD2	ncWNT	Secreted Signaling	KEGG: hsa04310
BI	CX3CR1+ TREM2+ Rs-TAM	CX3CR1+ TREM2+ Mo-TAM	WNT5A	FZD2	4.13386e-06	0	WNT5A_FZD2	WNT5A - FZD2	ncWNT	Secreted Signaling	KEGG: hsa04310
BI	Cancer-associated fibroblast	CX3CR1+ TREM2+ Mo-TAM	WNT5A	FZD2	1.83163e-05	0	WNT5A_FZD2	WNT5A - FZD2	ncWNT	Secreted Signaling	KEGG: hsa04310
BI	CX3CR1+ TREM2+ Mo-TAM	Cycling macrophage	WNT5A	FZD2	0.000474328	0	WNT5A_FZD2	WNT5A - FZD2	ncWNT	Secreted Signaling	KEGG: hsa04310
BI	CX3CR1+ TREM2+ Rs-TAM	Cycling macrophage	WNT5A	FZD2	5.17491e-05	0	WNT5A_FZD2	WNT5A - FZD2	ncWNT	Secreted Signaling	KEGG: hsa04310
BI	Cancer-associated fibroblast	Cycling macrophage	WNT5A	FZD2	0.000229252	0	WNT5A_FZD2	WNT5A - FZD2	ncWNT	Secreted Signaling	KEGG: hsa04310
BI	CX3CR1+ TREM2+ Mo-TAM	Plasma cell	WNT5A	FZD3	6.46506e-05	0	WNT5A_FZD3	WNT5A - FZD3	ncWNT	Secreted Signaling	KEGG: hsa04310
BI	CX3CR1+ TREM2+ Rs-TAM	Plasma cell	WNT5A	FZD3	7.05079e-06	0	WNT5A_FZD3	WNT5A - FZD3	ncWNT	Secreted Signaling	KEGG: hsa04310
BI	Cancer-associated fibroblast	Plasma cell	WNT5A	FZD3	3.12403e-05	0	WNT5A_FZD3	WNT5A - FZD3	ncWNT	Secreted Signaling	KEGG: hsa04310
BI	CX3CR1+ TREM2+ Mo-TAM	tumor	WNT5A	FZD3	0.000890402	0	WNT5A_FZD3	WNT5A - FZD3	ncWNT	Secreted Signaling	KEGG: hsa04310
BI	CX3CR1+ TREM2+ Rs-TAM	tumor	WNT5A	FZD3	9.71787e-05	0	WNT5A_FZD3	WNT5A - FZD3	ncWNT	Secreted Signaling	KEGG: hsa04310
BI	Cancer-associated fibroblast	tumor	WNT5A	FZD3	0.000430441	0	WNT5A_FZD3	WNT5A - FZD3	ncWNT	Secreted Signaling	KEGG: hsa04310
BI	CX3CR1+ TREM2+ Mo-TAM	CD1C+ cDCs	WNT5A	FZD3	1.95101e-05	0	WNT5A_FZD3	WNT5A - FZD3	ncWNT	Secreted Signaling	KEGG: hsa04310
BI	CX3CR1+ TREM2+ Rs-TAM	CD1C+ cDCs	WNT5A	FZD3	2.12768e-06	0	WNT5A_FZD3	WNT5A - FZD3	ncWNT	Secreted Signaling	KEGG: hsa04310
BI	Cancer-associated fibroblast	CD1C+ cDCs	WNT5A	FZD3	9.42738e-06	0	WNT5A_FZD3	WNT5A - FZD3	ncWNT	Secreted Signaling	KEGG: hsa04310
BI	CX3CR1+ TREM2+ Mo-TAM	CLEC4C+ pDCs	WNT5A	FZD3	0.000521861	0	WNT5A_FZD3	WNT5A - FZD3	ncWNT	Secreted Signaling	KEGG: hsa04310
BI	CX3CR1+ TREM2+ Rs-TAM	CLEC4C+ pDCs	WNT5A	FZD3	5.69374e-05	0	WNT5A_FZD3	WNT5A - FZD3	ncWNT	Secreted Signaling	KEGG: hsa04310
BI	Cancer-associated fibroblast	CLEC4C+ pDCs	WNT5A	FZD3	0.000252232	0	WNT5A_FZD3	WNT5A - FZD3	ncWNT	Secreted Signaling	KEGG: hsa04310
BI	CX3CR1+ TREM2+ Mo-TAM	Cycling macrophage	WNT5A	FZD3	0.0001863	0	WNT5A_FZD3	WNT5A - FZD3	ncWNT	Secreted Signaling	KEGG: hsa04310
BI	CX3CR1+ TREM2+ Rs-TAM	Cycling macrophage	WNT5A	FZD3	2.032e-05	0	WNT5A_FZD3	WNT5A - FZD3	ncWNT	Secreted Signaling	KEGG: hsa04310
BI	Cancer-associated fibroblast	Cycling macrophage	WNT5A	FZD3	9.00288e-05	0	WNT5A_FZD3	WNT5A - FZD3	ncWNT	Secreted Signaling	KEGG: hsa04310
BI	CX3CR1+ TREM2+ Mo-TAM	Pericyte cell	WNT5A	FZD3	0.000182141	0	WNT5A_FZD3	WNT5A - FZD3	ncWNT	Secreted Signaling	KEGG: hsa04310
BI	CX3CR1+ TREM2+ Rs-TAM	Pericyte cell	WNT5A	FZD3	1.98664e-05	0	WNT5A_FZD3	WNT5A - FZD3	ncWNT	Secreted Signaling	KEGG: hsa04310
BI	Cancer-associated fibroblast	Pericyte cell	WNT5A	FZD3	8.80191e-05	0	WNT5A_FZD3	WNT5A - FZD3	ncWNT	Secreted Signaling	KEGG: hsa04310
BI	CX3CR1+ TREM2+ Mo-TAM	Cancer-associated fibroblast	WNT5A	FZD3	0.000441904	0	WNT5A_FZD3	WNT5A - FZD3	ncWNT	Secreted Signaling	KEGG: hsa04310
BI	CX3CR1+ TREM2+ Rs-TAM	Cancer-associated fibroblast	WNT5A	FZD3	4.82103e-05	0	WNT5A_FZD3	WNT5A - FZD3	ncWNT	Secreted Signaling	KEGG: hsa04310
BI	Cancer-associated fibroblast	Cancer-associated fibroblast	WNT5A	FZD3	0.000213577	0	WNT5A_FZD3	WNT5A - FZD3	ncWNT	Secreted Signaling	KEGG: hsa04310
BI	CX3CR1+ TREM2+ Mo-TAM	Endothelial cell	WNT5A	FZD4	0.00214118	0	WNT5A_FZD4	WNT5A - FZD4	ncWNT	Secreted Signaling	KEGG: hsa04310
BI	CX3CR1+ TREM2+ Rs-TAM	Endothelial cell	WNT5A	FZD4	0.00023395	0	WNT5A_FZD4	WNT5A - FZD4	ncWNT	Secreted Signaling	KEGG: hsa04310
BI	Cancer-associated fibroblast	Endothelial cell	WNT5A	FZD4	0.00103577	0	WNT5A_FZD4	WNT5A - FZD4	ncWNT	Secreted Signaling	KEGG: hsa04310
BI	CX3CR1+ TREM2+ Mo-TAM	Pericyte cell	WNT5A	FZD4	0.000129803	0	WNT5A_FZD4	WNT5A - FZD4	ncWNT	Secreted Signaling	KEGG: hsa04310
BI	CX3CR1+ TREM2+ Rs-TAM	Pericyte cell	WNT5A	FZD4	1.41572e-05	0	WNT5A_FZD4	WNT5A - FZD4	ncWNT	Secreted Signaling	KEGG: hsa04310
BI	Cancer-associated fibroblast	Pericyte cell	WNT5A	FZD4	6.27253e-05	0	WNT5A_FZD4	WNT5A - FZD4	ncWNT	Secreted Signaling	KEGG: hsa04310
BI	CX3CR1+ TREM2+ Mo-TAM	Endothelial cell	WNT5A	FZD6	0.000416785	0	WNT5A_FZD6	WNT5A - FZD6	ncWNT	Secreted Signaling	KEGG: hsa04310
BI	CX3CR1+ TREM2+ Rs-TAM	Endothelial cell	WNT5A	FZD6	4.54688e-05	0	WNT5A_FZD6	WNT5A - FZD6	ncWNT	Secreted Signaling	KEGG: hsa04310
BI	Cancer-associated fibroblast	Endothelial cell	WNT5A	FZD6	0.000201434	0	WNT5A_FZD6	WNT5A - FZD6	ncWNT	Secreted Signaling	KEGG: hsa04310
BI	CX3CR1+ TREM2+ Mo-TAM	tumor	WNT5A	FZD6	5.9252e-05	0	WNT5A_FZD6	WNT5A - FZD6	ncWNT	Secreted Signaling	KEGG: hsa04310
BI	CX3CR1+ TREM2+ Rs-TAM	tumor	WNT5A	FZD6	6.46199e-06	0	WNT5A_FZD6	WNT5A - FZD6	ncWNT	Secreted Signaling	KEGG: hsa04310
BI	Cancer-associated fibroblast	tumor	WNT5A	FZD6	2.86315e-05	0	WNT5A_FZD6	WNT5A - FZD6	ncWNT	Secreted Signaling	KEGG: hsa04310
BI	CX3CR1+ TREM2+ Mo-TAM	Cycling macrophage	WNT5A	FZD6	0.000178057	0	WNT5A_FZD6	WNT5A - FZD6	ncWNT	Secreted Signaling	KEGG: hsa04310
BI	CX3CR1+ TREM2+ Rs-TAM	Cycling macrophage	WNT5A	FZD6	1.94208e-05	0	WNT5A_FZD6	WNT5A - FZD6	ncWNT	Secreted Signaling	KEGG: hsa04310
BI	Cancer-associated fibroblast	Cycling macrophage	WNT5A	FZD6	8.60451e-05	0	WNT5A_FZD6	WNT5A - FZD6	ncWNT	Secreted Signaling	KEGG: hsa04310
BI	CX3CR1+ TREM2+ Mo-TAM	Cancer-associated fibroblast	WNT5A	FZD7	0.000259751	0	WNT5A_FZD7	WNT5A - FZD7	ncWNT	Secreted Signaling	KEGG: hsa04310
BI	CX3CR1+ TREM2+ Rs-TAM	Cancer-associated fibroblast	WNT5A	FZD7	2.83333e-05	0	WNT5A_FZD7	WNT5A - FZD7	ncWNT	Secreted Signaling	KEGG: hsa04310
BI	Cancer-associated fibroblast	Cancer-associated fibroblast	WNT5A	FZD7	0.000125529	0	WNT5A_FZD7	WNT5A - FZD7	ncWNT	Secreted Signaling	KEGG: hsa04310
BI	CX3CR1+ TREM2+ Mo-TAM	Endothelial cell	WNT5A	FZD8	0.000110165	0	WNT5A_FZD8	WNT5A - FZD8	ncWNT	Secreted Signaling	KEGG: hsa04310
BI	CX3CR1+ TREM2+ Rs-TAM	Endothelial cell	WNT5A	FZD8	1.2015e-05	0	WNT5A_FZD8	WNT5A - FZD8	ncWNT	Secreted Signaling	KEGG: hsa04310
BI	Cancer-associated fibroblast	Endothelial cell	WNT5A	FZD8	5.32346e-05	0	WNT5A_FZD8	WNT5A - FZD8	ncWNT	Secreted Signaling	KEGG: hsa04310
BI	CX3CR1+ TREM2+ Mo-TAM	Cancer-associated fibroblast	WNT5A	FZD8	0.000106658	0	WNT5A_FZD8	WNT5A - FZD8	ncWNT	Secreted Signaling	KEGG: hsa04310
BI	CX3CR1+ TREM2+ Rs-TAM	Cancer-associated fibroblast	WNT5A	FZD8	1.16325e-05	0	WNT5A_FZD8	WNT5A - FZD8	ncWNT	Secreted Signaling	KEGG: hsa04310
BI	Cancer-associated fibroblast	Cancer-associated fibroblast	WNT5A	FZD8	5.154e-05	0	WNT5A_FZD8	WNT5A - FZD8	ncWNT	Secreted Signaling	KEGG: hsa04310
BI	CX3CR1+ TREM2+ Mo-TAM	Endothelial cell	WNT5A	MCAM	0.00218189	0	WNT5A_MCAM	WNT5A - MCAM	ncWNT	Secreted Signaling	PMID: 24335906
BI	CX3CR1+ TREM2+ Rs-TAM	Endothelial cell	WNT5A	MCAM	0.000238406	0	WNT5A_MCAM	WNT5A - MCAM	ncWNT	Secreted Signaling	PMID: 24335906
BI	Cancer-associated fibroblast	Endothelial cell	WNT5A	MCAM	0.00105548	0	WNT5A_MCAM	WNT5A - MCAM	ncWNT	Secreted Signaling	PMID: 24335906
BI	CX3CR1+ TREM2+ Mo-TAM	Smooth muscle cell	WNT5A	MCAM	0.00295656	0	WNT5A_MCAM	WNT5A - MCAM	ncWNT	Secreted Signaling	PMID: 24335906
BI	CX3CR1+ TREM2+ Rs-TAM	Smooth muscle cell	WNT5A	MCAM	0.000323275	0	WNT5A_MCAM	WNT5A - MCAM	ncWNT	Secreted Signaling	PMID: 24335906
BI	Cancer-associated fibroblast	Smooth muscle cell	WNT5A	MCAM	0.0014308	0	WNT5A_MCAM	WNT5A - MCAM	ncWNT	Secreted Signaling	PMID: 24335906
BI	CX3CR1+ TREM2+ Mo-TAM	Pericyte cell	WNT5A	MCAM	0.00504474	0	WNT5A_MCAM	WNT5A - MCAM	ncWNT	Secreted Signaling	PMID: 24335906
BI	CX3CR1+ TREM2+ Rs-TAM	Pericyte cell	WNT5A	MCAM	0.000552631	0	WNT5A_MCAM	WNT5A - MCAM	ncWNT	Secreted Signaling	PMID: 24335906
BI	Cancer-associated fibroblast	Pericyte cell	WNT5A	MCAM	0.002444	0	WNT5A_MCAM	WNT5A - MCAM	ncWNT	Secreted Signaling	PMID: 24335906
BI	CX3CR1+ TREM2+ Mo-TAM	Cancer-associated fibroblast	WNT5A	MCAM	0.000736485	0	WNT5A_MCAM	WNT5A - MCAM	ncWNT	Secreted Signaling	PMID: 24335906
BI	CX3CR1+ TREM2+ Rs-TAM	Cancer-associated fibroblast	WNT5A	MCAM	8.03692e-05	0	WNT5A_MCAM	WNT5A - MCAM	ncWNT	Secreted Signaling	PMID: 24335906
BI	Cancer-associated fibroblast	Cancer-associated fibroblast	WNT5A	MCAM	0.000356006	0	WNT5A_MCAM	WNT5A - MCAM	ncWNT	Secreted Signaling	PMID: 24335906
BI	Plasma cell	CD1C+ cDCs	WNT5B	FZD1	4.1256e-05	0	WNT5B_FZD1	WNT5B - FZD1	ncWNT	Secreted Signaling	KEGG: hsa04310
BI	Plasma cell	CD209+ CD163+ Mo-TAM	WNT5B	FZD1	0.000116051	0	WNT5B_FZD1	WNT5B - FZD1	ncWNT	Secreted Signaling	KEGG: hsa04310
BI	Plasma cell	CX3CR1+ TREM2+ Mo-TAM	WNT5B	FZD1	3.59721e-05	0	WNT5B_FZD1	WNT5B - FZD1	ncWNT	Secreted Signaling	KEGG: hsa04310
BI	Plasma cell	CD16+ monocyte	WNT5B	FZD1	8.51396e-05	0	WNT5B_FZD1	WNT5B - FZD1	ncWNT	Secreted Signaling	KEGG: hsa04310
BI	Plasma cell	Cycling macrophage	WNT5B	FZD1	1.81275e-05	0	WNT5B_FZD1	WNT5B - FZD1	ncWNT	Secreted Signaling	KEGG: hsa04310
BI	Plasma cell	Smooth muscle cell	WNT5B	FZD1	3.74257e-05	0	WNT5B_FZD1	WNT5B - FZD1	ncWNT	Secreted Signaling	KEGG: hsa04310
BI	Plasma cell	Pericyte cell	WNT5B	FZD1	0.000352882	0	WNT5B_FZD1	WNT5B - FZD1	ncWNT	Secreted Signaling	KEGG: hsa04310
BI	Plasma cell	Cancer-associated fibroblast	WNT5B	FZD1	3.02934e-05	0	WNT5B_FZD1	WNT5B - FZD1	ncWNT	Secreted Signaling	KEGG: hsa04310
BI	Plasma cell	Pericyte cell	WNT5B	FZD10	1.73739e-05	0	WNT5B_FZD10	WNT5B - FZD10	ncWNT	Secreted Signaling	KEGG: hsa04310
BI	Plasma cell	CD1C+ cDCs	WNT5B	FZD2	2.28111e-05	0	WNT5B_FZD2	WNT5B - FZD2	ncWNT	Secreted Signaling	KEGG: hsa04310
BI	Plasma cell	CD209+ CD163+ Mo-TAM	WNT5B	FZD2	9.87476e-06	0	WNT5B_FZD2	WNT5B - FZD2	ncWNT	Secreted Signaling	KEGG: hsa04310
BI	Plasma cell	CX3CR1+ TREM2+ Mo-TAM	WNT5B	FZD2	6.31675e-06	0	WNT5B_FZD2	WNT5B - FZD2	ncWNT	Secreted Signaling	KEGG: hsa04310
BI	Plasma cell	Cycling macrophage	WNT5B	FZD2	7.90733e-05	0	WNT5B_FZD2	WNT5B - FZD2	ncWNT	Secreted Signaling	KEGG: hsa04310
BI	Plasma cell	Plasma cell	WNT5B	FZD3	1.07739e-05	0	WNT5B_FZD3	WNT5B - FZD3	ncWNT	Secreted Signaling	KEGG: hsa04310
BI	Plasma cell	tumor	WNT5B	FZD3	0.000148487	0	WNT5B_FZD3	WNT5B - FZD3	ncWNT	Secreted Signaling	KEGG: hsa04310
BI	Plasma cell	CD1C+ cDCs	WNT5B	FZD3	3.25121e-06	0	WNT5B_FZD3	WNT5B - FZD3	ncWNT	Secreted Signaling	KEGG: hsa04310
BI	Plasma cell	CLEC4C+ pDCs	WNT5B	FZD3	8.70008e-05	0	WNT5B_FZD3	WNT5B - FZD3	ncWNT	Secreted Signaling	KEGG: hsa04310
BI	Plasma cell	Cycling macrophage	WNT5B	FZD3	3.10498e-05	0	WNT5B_FZD3	WNT5B - FZD3	ncWNT	Secreted Signaling	KEGG: hsa04310
BI	Plasma cell	Pericyte cell	WNT5B	FZD3	3.03566e-05	0	WNT5B_FZD3	WNT5B - FZD3	ncWNT	Secreted Signaling	KEGG: hsa04310
BI	Plasma cell	Cancer-associated fibroblast	WNT5B	FZD3	7.3666e-05	0	WNT5B_FZD3	WNT5B - FZD3	ncWNT	Secreted Signaling	KEGG: hsa04310
BI	Plasma cell	Endothelial cell	WNT5B	FZD4	0.000357444	0	WNT5B_FZD4	WNT5B - FZD4	ncWNT	Secreted Signaling	KEGG: hsa04310
BI	Plasma cell	Pericyte cell	WNT5B	FZD4	2.16328e-05	0	WNT5B_FZD4	WNT5B - FZD4	ncWNT	Secreted Signaling	KEGG: hsa04310
BI	Plasma cell	Endothelial cell	WNT5B	FZD6	6.94772e-05	0	WNT5B_FZD6	WNT5B - FZD6	ncWNT	Secreted Signaling	KEGG: hsa04310
BI	Plasma cell	tumor	WNT5B	FZD6	9.87424e-06	0	WNT5B_FZD6	WNT5B - FZD6	ncWNT	Secreted Signaling	KEGG: hsa04310
BI	Plasma cell	Cycling macrophage	WNT5B	FZD6	2.96758e-05	0	WNT5B_FZD6	WNT5B - FZD6	ncWNT	Secreted Signaling	KEGG: hsa04310
BI	Plasma cell	Cancer-associated fibroblast	WNT5B	FZD7	4.32942e-05	0	WNT5B_FZD7	WNT5B - FZD7	ncWNT	Secreted Signaling	KEGG: hsa04310
BI	Plasma cell	Endothelial cell	WNT5B	FZD8	1.83595e-05	0	WNT5B_FZD8	WNT5B - FZD8	ncWNT	Secreted Signaling	KEGG: hsa04310
BI	Plasma cell	Cancer-associated fibroblast	WNT5B	FZD8	1.7775e-05	0	WNT5B_FZD8	WNT5B - FZD8	ncWNT	Secreted Signaling	KEGG: hsa04310
BI	CD209+ CD163+ Mo-TAM	Smooth muscle cell	TGFA	EGFR	4.60124e-07	0	TGFA_EGFR	TGFA - EGFR	EGF	Secreted Signaling	KEGG: hsa04012
BI	CX3CR1+ TREM2+ Mo-TAM	Smooth muscle cell	TGFA	EGFR	9.42152e-06	0	TGFA_EGFR	TGFA - EGFR	EGF	Secreted Signaling	KEGG: hsa04012
BI	CD209+ CD163+ Mo-TAM	Pericyte cell	TGFA	EGFR	4.54305e-06	0	TGFA_EGFR	TGFA - EGFR	EGF	Secreted Signaling	KEGG: hsa04012
BI	CX3CR1+ TREM2+ Mo-TAM	Pericyte cell	TGFA	EGFR	9.30162e-05	0	TGFA_EGFR	TGFA - EGFR	EGF	Secreted Signaling	KEGG: hsa04012
BI	CD209+ CD163+ Mo-TAM	Cancer-associated fibroblast	TGFA	EGFR	4.13968e-07	0	TGFA_EGFR	TGFA - EGFR	EGF	Secreted Signaling	KEGG: hsa04012
BI	CX3CR1+ TREM2+ Mo-TAM	Cancer-associated fibroblast	TGFA	EGFR	8.47642e-06	0	TGFA_EGFR	TGFA - EGFR	EGF	Secreted Signaling	KEGG: hsa04012
BI	CD209+ CD163+ Mo-TAM	Cancer-associated fibroblast	TGFA	EGFR_ERBB2	1.00786e-06	0	TGFA_EGFR_ERBB2	TGFA - (EGFR+ERBB2)	EGF	Secreted Signaling	KEGG: hsa04012
BI	CX3CR1+ TREM2+ Mo-TAM	Cancer-associated fibroblast	TGFA	EGFR_ERBB2	2.06368e-05	0	TGFA_EGFR_ERBB2	TGFA - (EGFR+ERBB2)	EGF	Secreted Signaling	KEGG: hsa04012
BI	B cell	Smooth muscle cell	AREG	EGFR	0.000143002	0	AREG_EGFR	AREG - EGFR	EGF	Secreted Signaling	KEGG: hsa04012
BI	Mast cell	Smooth muscle cell	AREG	EGFR	2.76348e-05	0	AREG_EGFR	AREG - EGFR	EGF	Secreted Signaling	KEGG: hsa04012
BI	CD1C+ cDCs	Smooth muscle cell	AREG	EGFR	7.59457e-05	0	AREG_EGFR	AREG - EGFR	EGF	Secreted Signaling	KEGG: hsa04012
BI	CLEC4C+ pDCs	Smooth muscle cell	AREG	EGFR	0.000533967	0	AREG_EGFR	AREG - EGFR	EGF	Secreted Signaling	KEGG: hsa04012
BI	CD14+ monocyte	Smooth muscle cell	AREG	EGFR	0.00024597	0	AREG_EGFR	AREG - EGFR	EGF	Secreted Signaling	KEGG: hsa04012
BI	CD16+ monocyte	Smooth muscle cell	AREG	EGFR	2.01064e-05	0	AREG_EGFR	AREG - EGFR	EGF	Secreted Signaling	KEGG: hsa04012
BI	Cycling macrophage	Smooth muscle cell	AREG	EGFR	1.38757e-05	0	AREG_EGFR	AREG - EGFR	EGF	Secreted Signaling	KEGG: hsa04012
BI	CD4 EM	Smooth muscle cell	AREG	EGFR	2.41961e-05	0	AREG_EGFR	AREG - EGFR	EGF	Secreted Signaling	KEGG: hsa04012
BI	CD4 na茂ve	Smooth muscle cell	AREG	EGFR	3.49149e-05	0	AREG_EGFR	AREG - EGFR	EGF	Secreted Signaling	KEGG: hsa04012
BI	CD56 bright NK	Smooth muscle cell	AREG	EGFR	0.000345189	0	AREG_EGFR	AREG - EGFR	EGF	Secreted Signaling	KEGG: hsa04012
BI	TH17	Smooth muscle cell	AREG	EGFR	0.00149281	0	AREG_EGFR	AREG - EGFR	EGF	Secreted Signaling	KEGG: hsa04012
BI	B cell	Pericyte cell	AREG	EGFR	0.00141015	0	AREG_EGFR	AREG - EGFR	EGF	Secreted Signaling	KEGG: hsa04012
BI	Mast cell	Pericyte cell	AREG	EGFR	0.000272787	0	AREG_EGFR	AREG - EGFR	EGF	Secreted Signaling	KEGG: hsa04012
BI	CD1C+ cDCs	Pericyte cell	AREG	EGFR	0.000749351	0	AREG_EGFR	AREG - EGFR	EGF	Secreted Signaling	KEGG: hsa04012
BI	CLEC4C+ pDCs	Pericyte cell	AREG	EGFR	0.0052473	0	AREG_EGFR	AREG - EGFR	EGF	Secreted Signaling	KEGG: hsa04012
BI	CD14+ monocyte	Pericyte cell	AREG	EGFR	0.00242331	0	AREG_EGFR	AREG - EGFR	EGF	Secreted Signaling	KEGG: hsa04012
BI	CD16+ monocyte	Pericyte cell	AREG	EGFR	0.000198486	0	AREG_EGFR	AREG - EGFR	EGF	Secreted Signaling	KEGG: hsa04012
BI	Cycling macrophage	Pericyte cell	AREG	EGFR	0.000136986	0	AREG_EGFR	AREG - EGFR	EGF	Secreted Signaling	KEGG: hsa04012
BI	CD4 EM	Pericyte cell	AREG	EGFR	0.00023885	0	AREG_EGFR	AREG - EGFR	EGF	Secreted Signaling	KEGG: hsa04012
BI	CD4 na茂ve	Pericyte cell	AREG	EGFR	0.000344628	0	AREG_EGFR	AREG - EGFR	EGF	Secreted Signaling	KEGG: hsa04012
BI	CD56 bright NK	Pericyte cell	AREG	EGFR	0.00339784	0	AREG_EGFR	AREG - EGFR	EGF	Secreted Signaling	KEGG: hsa04012
BI	TH17	Pericyte cell	AREG	EGFR	0.0145467	0	AREG_EGFR	AREG - EGFR	EGF	Secreted Signaling	KEGG: hsa04012
BI	B cell	Cancer-associated fibroblast	AREG	EGFR	0.000128659	0	AREG_EGFR	AREG - EGFR	EGF	Secreted Signaling	KEGG: hsa04012
BI	Mast cell	Cancer-associated fibroblast	AREG	EGFR	2.48627e-05	0	AREG_EGFR	AREG - EGFR	EGF	Secreted Signaling	KEGG: hsa04012
BI	CD1C+ cDCs	Cancer-associated fibroblast	AREG	EGFR	6.83279e-05	0	AREG_EGFR	AREG - EGFR	EGF	Secreted Signaling	KEGG: hsa04012
BI	CLEC4C+ pDCs	Cancer-associated fibroblast	AREG	EGFR	0.000480428	0	AREG_EGFR	AREG - EGFR	EGF	Secreted Signaling	KEGG: hsa04012
BI	CD14+ monocyte	Cancer-associated fibroblast	AREG	EGFR	0.000221301	0	AREG_EGFR	AREG - EGFR	EGF	Secreted Signaling	KEGG: hsa04012
BI	CD16+ monocyte	Cancer-associated fibroblast	AREG	EGFR	1.80895e-05	0	AREG_EGFR	AREG - EGFR	EGF	Secreted Signaling	KEGG: hsa04012
BI	Cycling macrophage	Cancer-associated fibroblast	AREG	EGFR	1.24838e-05	0	AREG_EGFR	AREG - EGFR	EGF	Secreted Signaling	KEGG: hsa04012
BI	CD4 EM	Cancer-associated fibroblast	AREG	EGFR	2.17689e-05	0	AREG_EGFR	AREG - EGFR	EGF	Secreted Signaling	KEGG: hsa04012
BI	CD4 na茂ve	Cancer-associated fibroblast	AREG	EGFR	3.14126e-05	0	AREG_EGFR	AREG - EGFR	EGF	Secreted Signaling	KEGG: hsa04012
BI	CD56 bright NK	Cancer-associated fibroblast	AREG	EGFR	0.000310573	0	AREG_EGFR	AREG - EGFR	EGF	Secreted Signaling	KEGG: hsa04012
BI	TH17	Cancer-associated fibroblast	AREG	EGFR	0.00134326	0	AREG_EGFR	AREG - EGFR	EGF	Secreted Signaling	KEGG: hsa04012
BI	B cell	Cancer-associated fibroblast	AREG	EGFR_ERBB2	0.000313181	0	AREG_EGFR_ERBB2	AREG - (EGFR+ERBB2)	EGF	Secreted Signaling	KEGG: hsa04012
BI	Mast cell	Cancer-associated fibroblast	AREG	EGFR_ERBB2	6.05297e-05	0	AREG_EGFR_ERBB2	AREG - (EGFR+ERBB2)	EGF	Secreted Signaling	KEGG: hsa04012
BI	CD1C+ cDCs	Cancer-associated fibroblast	AREG	EGFR_ERBB2	0.000166338	0	AREG_EGFR_ERBB2	AREG - (EGFR+ERBB2)	EGF	Secreted Signaling	KEGG: hsa04012
BI	CLEC4C+ pDCs	Cancer-associated fibroblast	AREG	EGFR_ERBB2	0.00116887	0	AREG_EGFR_ERBB2	AREG - (EGFR+ERBB2)	EGF	Secreted Signaling	KEGG: hsa04012
BI	CD14+ monocyte	Cancer-associated fibroblast	AREG	EGFR_ERBB2	0.00053862	0	AREG_EGFR_ERBB2	AREG - (EGFR+ERBB2)	EGF	Secreted Signaling	KEGG: hsa04012
BI	CD16+ monocyte	Cancer-associated fibroblast	AREG	EGFR_ERBB2	4.40403e-05	0	AREG_EGFR_ERBB2	AREG - (EGFR+ERBB2)	EGF	Secreted Signaling	KEGG: hsa04012
BI	Cycling macrophage	Cancer-associated fibroblast	AREG	EGFR_ERBB2	3.03932e-05	0	AREG_EGFR_ERBB2	AREG - (EGFR+ERBB2)	EGF	Secreted Signaling	KEGG: hsa04012
BI	CD4 EM	Cancer-associated fibroblast	AREG	EGFR_ERBB2	5.2998e-05	0	AREG_EGFR_ERBB2	AREG - (EGFR+ERBB2)	EGF	Secreted Signaling	KEGG: hsa04012
BI	CD4 na茂ve	Cancer-associated fibroblast	AREG	EGFR_ERBB2	7.64751e-05	0	AREG_EGFR_ERBB2	AREG - (EGFR+ERBB2)	EGF	Secreted Signaling	KEGG: hsa04012
BI	CD56 bright NK	Cancer-associated fibroblast	AREG	EGFR_ERBB2	0.000755798	0	AREG_EGFR_ERBB2	AREG - (EGFR+ERBB2)	EGF	Secreted Signaling	KEGG: hsa04012
BI	TH17	Cancer-associated fibroblast	AREG	EGFR_ERBB2	0.00326408	0	AREG_EGFR_ERBB2	AREG - (EGFR+ERBB2)	EGF	Secreted Signaling	KEGG: hsa04012
BI	Endothelial cell	Smooth muscle cell	HBEGF	EGFR	0.000120469	0	HBEGF_EGFR	HBEGF - EGFR	EGF	Secreted Signaling	KEGG: hsa04012
BI	CD1C+ cDCs	Smooth muscle cell	HBEGF	EGFR	0.000167082	0	HBEGF_EGFR	HBEGF - EGFR	EGF	Secreted Signaling	KEGG: hsa04012
BI	CD209+ CD163+ Mo-TAM	Smooth muscle cell	HBEGF	EGFR	0.000211408	0	HBEGF_EGFR	HBEGF - EGFR	EGF	Secreted Signaling	KEGG: hsa04012
BI	Transitional TAM	Smooth muscle cell	HBEGF	EGFR	0.000140551	0	HBEGF_EGFR	HBEGF - EGFR	EGF	Secreted Signaling	KEGG: hsa04012
BI	CD14+ monocyte	Smooth muscle cell	HBEGF	EGFR	0.000581332	0	HBEGF_EGFR	HBEGF - EGFR	EGF	Secreted Signaling	KEGG: hsa04012
BI	CX3CR1+ TREM2+ Mo-TAM	Smooth muscle cell	HBEGF	EGFR	0.000338799	0	HBEGF_EGFR	HBEGF - EGFR	EGF	Secreted Signaling	KEGG: hsa04012
BI	CD16+ monocyte	Smooth muscle cell	HBEGF	EGFR	0.000520534	0	HBEGF_EGFR	HBEGF - EGFR	EGF	Secreted Signaling	KEGG: hsa04012
BI	Cycling macrophage	Smooth muscle cell	HBEGF	EGFR	8.01785e-05	0	HBEGF_EGFR	HBEGF - EGFR	EGF	Secreted Signaling	KEGG: hsa04012
BI	Endothelial cell	Pericyte cell	HBEGF	EGFR	0.00118819	0	HBEGF_EGFR	HBEGF - EGFR	EGF	Secreted Signaling	KEGG: hsa04012
BI	CD1C+ cDCs	Pericyte cell	HBEGF	EGFR	0.00164725	0	HBEGF_EGFR	HBEGF - EGFR	EGF	Secreted Signaling	KEGG: hsa04012
BI	CD209+ CD163+ Mo-TAM	Pericyte cell	HBEGF	EGFR	0.00208344	0	HBEGF_EGFR	HBEGF - EGFR	EGF	Secreted Signaling	KEGG: hsa04012
BI	Transitional TAM	Pericyte cell	HBEGF	EGFR	0.00138601	0	HBEGF_EGFR	HBEGF - EGFR	EGF	Secreted Signaling	KEGG: hsa04012
BI	CD14+ monocyte	Pericyte cell	HBEGF	EGFR	0.00571036	0	HBEGF_EGFR	HBEGF - EGFR	EGF	Secreted Signaling	KEGG: hsa04012
BI	CX3CR1+ TREM2+ Mo-TAM	Pericyte cell	HBEGF	EGFR	0.00333513	0	HBEGF_EGFR	HBEGF - EGFR	EGF	Secreted Signaling	KEGG: hsa04012
BI	CD16+ monocyte	Pericyte cell	HBEGF	EGFR	0.0051159	0	HBEGF_EGFR	HBEGF - EGFR	EGF	Secreted Signaling	KEGG: hsa04012
BI	Cycling macrophage	Pericyte cell	HBEGF	EGFR	0.000791086	0	HBEGF_EGFR	HBEGF - EGFR	EGF	Secreted Signaling	KEGG: hsa04012
BI	Endothelial cell	Cancer-associated fibroblast	HBEGF	EGFR	0.000108386	0	HBEGF_EGFR	HBEGF - EGFR	EGF	Secreted Signaling	KEGG: hsa04012
BI	CD1C+ cDCs	Cancer-associated fibroblast	HBEGF	EGFR	0.000150324	0	HBEGF_EGFR	HBEGF - EGFR	EGF	Secreted Signaling	KEGG: hsa04012
BI	CD209+ CD163+ Mo-TAM	Cancer-associated fibroblast	HBEGF	EGFR	0.000190205	0	HBEGF_EGFR	HBEGF - EGFR	EGF	Secreted Signaling	KEGG: hsa04012
BI	Transitional TAM	Cancer-associated fibroblast	HBEGF	EGFR	0.000126454	0	HBEGF_EGFR	HBEGF - EGFR	EGF	Secreted Signaling	KEGG: hsa04012
BI	CD14+ monocyte	Cancer-associated fibroblast	HBEGF	EGFR	0.000523047	0	HBEGF_EGFR	HBEGF - EGFR	EGF	Secreted Signaling	KEGG: hsa04012
BI	CX3CR1+ TREM2+ Mo-TAM	Cancer-associated fibroblast	HBEGF	EGFR	0.000304823	0	HBEGF_EGFR	HBEGF - EGFR	EGF	Secreted Signaling	KEGG: hsa04012
BI	CD16+ monocyte	Cancer-associated fibroblast	HBEGF	EGFR	0.000468342	0	HBEGF_EGFR	HBEGF - EGFR	EGF	Secreted Signaling	KEGG: hsa04012
BI	Cycling macrophage	Cancer-associated fibroblast	HBEGF	EGFR	7.21361e-05	0	HBEGF_EGFR	HBEGF - EGFR	EGF	Secreted Signaling	KEGG: hsa04012
BI	Endothelial cell	Cancer-associated fibroblast	HBEGF	EGFR_ERBB2	0.00026384	0	HBEGF_EGFR_ERBB2	HBEGF - (EGFR+ERBB2)	EGF	Secreted Signaling	KEGG: hsa04012
BI	CD1C+ cDCs	Cancer-associated fibroblast	HBEGF	EGFR_ERBB2	0.000365907	0	HBEGF_EGFR_ERBB2	HBEGF - (EGFR+ERBB2)	EGF	Secreted Signaling	KEGG: hsa04012
BI	CD209+ CD163+ Mo-TAM	Cancer-associated fibroblast	HBEGF	EGFR_ERBB2	0.000462956	0	HBEGF_EGFR_ERBB2	HBEGF - (EGFR+ERBB2)	EGF	Secreted Signaling	KEGG: hsa04012
BI	Transitional TAM	Cancer-associated fibroblast	HBEGF	EGFR_ERBB2	0.000307815	0	HBEGF_EGFR_ERBB2	HBEGF - (EGFR+ERBB2)	EGF	Secreted Signaling	KEGG: hsa04012
BI	CD14+ monocyte	Cancer-associated fibroblast	HBEGF	EGFR_ERBB2	0.00127248	0	HBEGF_EGFR_ERBB2	HBEGF - (EGFR+ERBB2)	EGF	Secreted Signaling	KEGG: hsa04012
BI	CX3CR1+ TREM2+ Mo-TAM	Cancer-associated fibroblast	HBEGF	EGFR_ERBB2	0.000741813	0	HBEGF_EGFR_ERBB2	HBEGF - (EGFR+ERBB2)	EGF	Secreted Signaling	KEGG: hsa04012
BI	CD16+ monocyte	Cancer-associated fibroblast	HBEGF	EGFR_ERBB2	0.00113948	0	HBEGF_EGFR_ERBB2	HBEGF - (EGFR+ERBB2)	EGF	Secreted Signaling	KEGG: hsa04012
BI	Cycling macrophage	Cancer-associated fibroblast	HBEGF	EGFR_ERBB2	0.000175608	0	HBEGF_EGFR_ERBB2	HBEGF - (EGFR+ERBB2)	EGF	Secreted Signaling	KEGG: hsa04012
BI	CD14+ monocyte	Smooth muscle cell	EREG	EGFR	0.000393493	0	EREG_EGFR	EREG - EGFR	EGF	Secreted Signaling	KEGG: hsa04012
BI	CD16+ monocyte	Smooth muscle cell	EREG	EGFR	3.05945e-05	0	EREG_EGFR	EREG - EGFR	EGF	Secreted Signaling	KEGG: hsa04012
BI	CD14+ monocyte	Pericyte cell	EREG	EGFR	0.00387166	0	EREG_EGFR	EREG - EGFR	EGF	Secreted Signaling	KEGG: hsa04012
BI	CD16+ monocyte	Pericyte cell	EREG	EGFR	0.000301995	0	EREG_EGFR	EREG - EGFR	EGF	Secreted Signaling	KEGG: hsa04012
BI	CD14+ monocyte	Cancer-associated fibroblast	EREG	EGFR	0.000354034	0	EREG_EGFR	EREG - EGFR	EGF	Secreted Signaling	KEGG: hsa04012
BI	CD16+ monocyte	Cancer-associated fibroblast	EREG	EGFR	2.75256e-05	0	EREG_EGFR	EREG - EGFR	EGF	Secreted Signaling	KEGG: hsa04012
BI	CD14+ monocyte	Cancer-associated fibroblast	EREG	EGFR_ERBB2	0.000861511	0	EREG_EGFR_ERBB2	EREG - (EGFR+ERBB2)	EGF	Secreted Signaling	KEGG: hsa04012
BI	CD16+ monocyte	Cancer-associated fibroblast	EREG	EGFR_ERBB2	6.70124e-05	0	EREG_EGFR_ERBB2	EREG - (EGFR+ERBB2)	EGF	Secreted Signaling	KEGG: hsa04012
BI	tumor	Cancer-associated fibroblast	NRG1	ERBB3	0.000963124	0	NRG1_ERBB3	NRG1 - ERBB3	NRG	Secreted Signaling	KEGG: hsa04012
BI	CD14+ monocyte	Cancer-associated fibroblast	NRG1	ERBB3	0.00073115	0	NRG1_ERBB3	NRG1 - ERBB3	NRG	Secreted Signaling	KEGG: hsa04012
BI	tumor	Cancer-associated fibroblast	NRG1	ERBB2_ERBB3	0.000515595	0	NRG1_ERBB2_ERBB3	NRG1 - (ERBB2+ERBB3)	NRG	Secreted Signaling	KEGG: hsa04012
BI	CD14+ monocyte	Cancer-associated fibroblast	NRG1	ERBB2_ERBB3	0.000391369	0	NRG1_ERBB2_ERBB3	NRG1 - (ERBB2+ERBB3)	NRG	Secreted Signaling	KEGG: hsa04012
BI	Smooth muscle cell	Endothelial cell	FGF1	FGFR1	0.000528584	0	FGF1_FGFR1	FGF1 - FGFR1	FGF	Secreted Signaling	PMC: 4393358
BI	Pericyte cell	Endothelial cell	FGF1	FGFR1	0.00226121	0	FGF1_FGFR1	FGF1 - FGFR1	FGF	Secreted Signaling	PMC: 4393358
BI	Smooth muscle cell	tumor	FGF1	FGFR1	0.000191768	0	FGF1_FGFR1	FGF1 - FGFR1	FGF	Secreted Signaling	PMC: 4393358
BI	Pericyte cell	tumor	FGF1	FGFR1	0.000821265	0	FGF1_FGFR1	FGF1 - FGFR1	FGF	Secreted Signaling	PMC: 4393358
BI	Smooth muscle cell	Smooth muscle cell	FGF1	FGFR1	0.000118969	0	FGF1_FGFR1	FGF1 - FGFR1	FGF	Secreted Signaling	PMC: 4393358
BI	Pericyte cell	Smooth muscle cell	FGF1	FGFR1	0.000509617	0	FGF1_FGFR1	FGF1 - FGFR1	FGF	Secreted Signaling	PMC: 4393358
BI	Smooth muscle cell	Pericyte cell	FGF1	FGFR1	0.000349695	0	FGF1_FGFR1	FGF1 - FGFR1	FGF	Secreted Signaling	PMC: 4393358
BI	Pericyte cell	Pericyte cell	FGF1	FGFR1	0.00149683	0	FGF1_FGFR1	FGF1 - FGFR1	FGF	Secreted Signaling	PMC: 4393358
BI	Smooth muscle cell	Cancer-associated fibroblast	FGF1	FGFR1	0.000774942	0	FGF1_FGFR1	FGF1 - FGFR1	FGF	Secreted Signaling	PMC: 4393358
BI	Pericyte cell	Cancer-associated fibroblast	FGF1	FGFR1	0.00331242	0	FGF1_FGFR1	FGF1 - FGFR1	FGF	Secreted Signaling	PMC: 4393358
BI	Endothelial cell	Endothelial cell	FGF2	FGFR1	0.000319935	0	FGF2_FGFR1	FGF2 - FGFR1	FGF	Secreted Signaling	PMC: 4393358
BI	Pericyte cell	Endothelial cell	FGF2	FGFR1	0.000288458	0	FGF2_FGFR1	FGF2 - FGFR1	FGF	Secreted Signaling	PMC: 4393358
BI	Cancer-associated fibroblast	Endothelial cell	FGF2	FGFR1	0.000499796	0	FGF2_FGFR1	FGF2 - FGFR1	FGF	Secreted Signaling	PMC: 4393358
BI	Endothelial cell	tumor	FGF2	FGFR1	0.000116056	0	FGF2_FGFR1	FGF2 - FGFR1	FGF	Secreted Signaling	PMC: 4393358
BI	Pericyte cell	tumor	FGF2	FGFR1	0.000104635	0	FGF2_FGFR1	FGF2 - FGFR1	FGF	Secreted Signaling	PMC: 4393358
BI	Cancer-associated fibroblast	tumor	FGF2	FGFR1	0.000181321	0	FGF2_FGFR1	FGF2 - FGFR1	FGF	Secreted Signaling	PMC: 4393358
BI	Endothelial cell	Smooth muscle cell	FGF2	FGFR1	7.19964e-05	0	FGF2_FGFR1	FGF2 - FGFR1	FGF	Secreted Signaling	PMC: 4393358
BI	Pericyte cell	Smooth muscle cell	FGF2	FGFR1	6.49114e-05	0	FGF2_FGFR1	FGF2 - FGFR1	FGF	Secreted Signaling	PMC: 4393358
BI	Cancer-associated fibroblast	Smooth muscle cell	FGF2	FGFR1	0.000112487	0	FGF2_FGFR1	FGF2 - FGFR1	FGF	Secreted Signaling	PMC: 4393358
BI	Endothelial cell	Pericyte cell	FGF2	FGFR1	0.000211644	0	FGF2_FGFR1	FGF2 - FGFR1	FGF	Secreted Signaling	PMC: 4393358
BI	Pericyte cell	Pericyte cell	FGF2	FGFR1	0.000190819	0	FGF2_FGFR1	FGF2 - FGFR1	FGF	Secreted Signaling	PMC: 4393358
BI	Cancer-associated fibroblast	Pericyte cell	FGF2	FGFR1	0.000330647	0	FGF2_FGFR1	FGF2 - FGFR1	FGF	Secreted Signaling	PMC: 4393358
BI	Endothelial cell	Cancer-associated fibroblast	FGF2	FGFR1	0.000469094	0	FGF2_FGFR1	FGF2 - FGFR1	FGF	Secreted Signaling	PMC: 4393358
BI	Pericyte cell	Cancer-associated fibroblast	FGF2	FGFR1	0.000422947	0	FGF2_FGFR1	FGF2 - FGFR1	FGF	Secreted Signaling	PMC: 4393358
BI	Cancer-associated fibroblast	Cancer-associated fibroblast	FGF2	FGFR1	0.000732747	0	FGF2_FGFR1	FGF2 - FGFR1	FGF	Secreted Signaling	PMC: 4393358
BI	Cancer-associated fibroblast	Endothelial cell	FGF7	FGFR1	0.00183271	0	FGF7_FGFR1	FGF7 - FGFR1	FGF	Secreted Signaling	PMC: 4393358
BI	Cancer-associated fibroblast	tumor	FGF7	FGFR1	0.000665451	0	FGF7_FGFR1	FGF7 - FGFR1	FGF	Secreted Signaling	PMC: 4393358
BI	Cancer-associated fibroblast	Smooth muscle cell	FGF7	FGFR1	0.000412906	0	FGF7_FGFR1	FGF7 - FGFR1	FGF	Secreted Signaling	PMC: 4393358
BI	Cancer-associated fibroblast	Pericyte cell	FGF7	FGFR1	0.001213	0	FGF7_FGFR1	FGF7 - FGFR1	FGF	Secreted Signaling	PMC: 4393358
BI	Cancer-associated fibroblast	Cancer-associated fibroblast	FGF7	FGFR1	0.00268525	0	FGF7_FGFR1	FGF7 - FGFR1	FGF	Secreted Signaling	PMC: 4393358
BI	Smooth muscle cell	Cancer-associated fibroblast	PDGFA	PDGFRA	0.0002817	0	PDGFA_PDGFRA	PDGFA - PDGFRA	PDGF	Secreted Signaling	PMID: 15207812
BI	Pericyte cell	Cancer-associated fibroblast	PDGFA	PDGFRA	0.000381382	0	PDGFA_PDGFRA	PDGFA - PDGFRA	PDGF	Secreted Signaling	PMID: 15207812
BI	Cancer-associated fibroblast	Cancer-associated fibroblast	PDGFA	PDGFRA	0.000209192	0	PDGFA_PDGFRA	PDGFA - PDGFRA	PDGF	Secreted Signaling	PMID: 15207812
BI	Smooth muscle cell	Smooth muscle cell	PDGFA	PDGFRB	0.0030565	0	PDGFA_PDGFRB	PDGFA - PDGFRB	PDGF	Secreted Signaling	PMID: 15207812
BI	Pericyte cell	Smooth muscle cell	PDGFA	PDGFRB	0.00412302	0	PDGFA_PDGFRB	PDGFA - PDGFRB	PDGF	Secreted Signaling	PMID: 15207812
BI	Cancer-associated fibroblast	Smooth muscle cell	PDGFA	PDGFRB	0.00227337	0	PDGFA_PDGFRB	PDGFA - PDGFRB	PDGF	Secreted Signaling	PMID: 15207812
BI	Smooth muscle cell	Pericyte cell	PDGFA	PDGFRB	0.00329525	0	PDGFA_PDGFRB	PDGFA - PDGFRB	PDGF	Secreted Signaling	PMID: 15207812
BI	Pericyte cell	Pericyte cell	PDGFA	PDGFRB	0.00444154	0	PDGFA_PDGFRB	PDGFA - PDGFRB	PDGF	Secreted Signaling	PMID: 15207812
BI	Cancer-associated fibroblast	Pericyte cell	PDGFA	PDGFRB	0.00245179	0	PDGFA_PDGFRB	PDGFA - PDGFRB	PDGF	Secreted Signaling	PMID: 15207812
BI	Smooth muscle cell	Cancer-associated fibroblast	PDGFA	PDGFRB	0.000746934	0	PDGFA_PDGFRB	PDGFA - PDGFRB	PDGF	Secreted Signaling	PMID: 15207812
BI	Pericyte cell	Cancer-associated fibroblast	PDGFA	PDGFRB	0.00101059	0	PDGFA_PDGFRB	PDGFA - PDGFRB	PDGF	Secreted Signaling	PMID: 15207812
BI	Cancer-associated fibroblast	Cancer-associated fibroblast	PDGFA	PDGFRB	0.000554831	0	PDGFA_PDGFRB	PDGFA - PDGFRB	PDGF	Secreted Signaling	PMID: 15207812
BI	Endothelial cell	Cancer-associated fibroblast	PDGFB	PDGFRA	0.000477078	0	PDGFB_PDGFRA	PDGFB - PDGFRA	PDGF	Secreted Signaling	PMID: 15207812
BI	CD1C+ cDCs	Cancer-associated fibroblast	PDGFB	PDGFRA	9.00961e-05	0	PDGFB_PDGFRA	PDGFB - PDGFRA	PDGF	Secreted Signaling	PMID: 15207812
BI	CLEC4C+ pDCs	Cancer-associated fibroblast	PDGFB	PDGFRA	0.000139223	0	PDGFB_PDGFRA	PDGFB - PDGFRA	PDGF	Secreted Signaling	PMID: 15207812
BI	CD209+ CD163+ Mo-TAM	Cancer-associated fibroblast	PDGFB	PDGFRA	0.000282254	0	PDGFB_PDGFRA	PDGFB - PDGFRA	PDGF	Secreted Signaling	PMID: 15207812
BI	CX3CR1+ TREM2+ Mo-TAM	Cancer-associated fibroblast	PDGFB	PDGFRA	0.000293596	0	PDGFB_PDGFRA	PDGFB - PDGFRA	PDGF	Secreted Signaling	PMID: 15207812
BI	Cancer-associated fibroblast	Cancer-associated fibroblast	PDGFB	PDGFRA	3.73065e-05	0	PDGFB_PDGFRA	PDGFB - PDGFRA	PDGF	Secreted Signaling	PMID: 15207812
BI	Endothelial cell	Smooth muscle cell	PDGFB	PDGFRB	0.00514818	0	PDGFB_PDGFRB	PDGFB - PDGFRB	PDGF	Secreted Signaling	PMID: 15207812
BI	CD1C+ cDCs	Smooth muscle cell	PDGFB	PDGFRB	0.000983275	0	PDGFB_PDGFRB	PDGFB - PDGFRB	PDGF	Secreted Signaling	PMID: 15207812
BI	CLEC4C+ pDCs	Smooth muscle cell	PDGFB	PDGFRB	0.00151824	0	PDGFB_PDGFRB	PDGFB - PDGFRB	PDGF	Secreted Signaling	PMID: 15207812
BI	CD209+ CD163+ Mo-TAM	Smooth muscle cell	PDGFB	PDGFRB	0.00307097	0	PDGFB_PDGFRB	PDGFB - PDGFRB	PDGF	Secreted Signaling	PMID: 15207812
BI	CX3CR1+ TREM2+ Mo-TAM	Smooth muscle cell	PDGFB	PDGFRB	0.00319381	0	PDGFB_PDGFRB	PDGFB - PDGFRB	PDGF	Secreted Signaling	PMID: 15207812
BI	Cancer-associated fibroblast	Smooth muscle cell	PDGFB	PDGFRB	0.000407323	0	PDGFB_PDGFRB	PDGFB - PDGFRB	PDGF	Secreted Signaling	PMID: 15207812
BI	Endothelial cell	Pericyte cell	PDGFB	PDGFRB	0.00554372	0	PDGFB_PDGFRB	PDGFB - PDGFRB	PDGF	Secreted Signaling	PMID: 15207812
BI	CD1C+ cDCs	Pericyte cell	PDGFB	PDGFRB	0.00106144	0	PDGFB_PDGFRB	PDGFB - PDGFRB	PDGF	Secreted Signaling	PMID: 15207812
BI	CLEC4C+ pDCs	Pericyte cell	PDGFB	PDGFRB	0.00163865	0	PDGFB_PDGFRB	PDGFB - PDGFRB	PDGF	Secreted Signaling	PMID: 15207812
BI	CD209+ CD163+ Mo-TAM	Pericyte cell	PDGFB	PDGFRB	0.00331284	0	PDGFB_PDGFRB	PDGFB - PDGFRB	PDGF	Secreted Signaling	PMID: 15207812
BI	CX3CR1+ TREM2+ Mo-TAM	Pericyte cell	PDGFB	PDGFRB	0.00344524	0	PDGFB_PDGFRB	PDGFB - PDGFRB	PDGF	Secreted Signaling	PMID: 15207812
BI	Cancer-associated fibroblast	Pericyte cell	PDGFB	PDGFRB	0.000439742	0	PDGFB_PDGFRB	PDGFB - PDGFRB	PDGF	Secreted Signaling	PMID: 15207812
BI	Endothelial cell	Cancer-associated fibroblast	PDGFB	PDGFRB	0.00126375	0	PDGFB_PDGFRB	PDGFB - PDGFRB	PDGF	Secreted Signaling	PMID: 15207812
BI	CD1C+ cDCs	Cancer-associated fibroblast	PDGFB	PDGFRB	0.000239138	0	PDGFB_PDGFRB	PDGFB - PDGFRB	PDGF	Secreted Signaling	PMID: 15207812
BI	CLEC4C+ pDCs	Cancer-associated fibroblast	PDGFB	PDGFRB	0.000369483	0	PDGFB_PDGFRB	PDGFB - PDGFRB	PDGF	Secreted Signaling	PMID: 15207812
BI	CD209+ CD163+ Mo-TAM	Cancer-associated fibroblast	PDGFB	PDGFRB	0.000748769	0	PDGFB_PDGFRB	PDGFB - PDGFRB	PDGF	Secreted Signaling	PMID: 15207812
BI	CX3CR1+ TREM2+ Mo-TAM	Cancer-associated fibroblast	PDGFB	PDGFRB	0.000778831	0	PDGFB_PDGFRB	PDGFB - PDGFRB	PDGF	Secreted Signaling	PMID: 15207812
BI	Cancer-associated fibroblast	Cancer-associated fibroblast	PDGFB	PDGFRB	9.90285e-05	0	PDGFB_PDGFRB	PDGFB - PDGFRB	PDGF	Secreted Signaling	PMID: 15207812
BI	CD209+ CD163+ Mo-TAM	Cancer-associated fibroblast	PDGFC	PDGFRA	0.000882285	0	PDGFC_PDGFRA	PDGFC - PDGFRA	PDGF	Secreted Signaling	PMID: 15207812
BI	Transitional TAM	Cancer-associated fibroblast	PDGFC	PDGFRA	3.73829e-05	0	PDGFC_PDGFRA	PDGFC - PDGFRA	PDGF	Secreted Signaling	PMID: 15207812
BI	CX3CR1+ TREM2+ Mo-TAM	Cancer-associated fibroblast	PDGFC	PDGFRA	0.000213801	0	PDGFC_PDGFRA	PDGFC - PDGFRA	PDGF	Secreted Signaling	PMID: 15207812
BI	Cycling macrophage	Cancer-associated fibroblast	PDGFC	PDGFRA	6.82051e-05	0	PDGFC_PDGFRA	PDGFC - PDGFRA	PDGF	Secreted Signaling	PMID: 15207812
BI	Cancer-associated fibroblast	Cancer-associated fibroblast	PDGFC	PDGFRA	0.000735263	0	PDGFC_PDGFRA	PDGFC - PDGFRA	PDGF	Secreted Signaling	PMID: 15207812
BI	Endothelial cell	Smooth muscle cell	PDGFD	PDGFRB	0.00563716	0	PDGFD_PDGFRB	PDGFD - PDGFRB	PDGF	Secreted Signaling	PMID: 15207812
BI	tumor	Smooth muscle cell	PDGFD	PDGFRB	0.0010623	0	PDGFD_PDGFRB	PDGFD - PDGFRB	PDGF	Secreted Signaling	PMID: 15207812
BI	CD56 dim NK	Smooth muscle cell	PDGFD	PDGFRB	4.30061e-05	0	PDGFD_PDGFRB	PDGFD - PDGFRB	PDGF	Secreted Signaling	PMID: 15207812
BI	CD56 bright NK	Smooth muscle cell	PDGFD	PDGFRB	0.00186182	0	PDGFD_PDGFRB	PDGFD - PDGFRB	PDGF	Secreted Signaling	PMID: 15207812
BI	Proliferative NK	Smooth muscle cell	PDGFD	PDGFRB	0.00145514	0	PDGFD_PDGFRB	PDGFD - PDGFRB	PDGF	Secreted Signaling	PMID: 15207812
BI	Cancer-associated fibroblast	Smooth muscle cell	PDGFD	PDGFRB	0.00147977	0	PDGFD_PDGFRB	PDGFD - PDGFRB	PDGF	Secreted Signaling	PMID: 15207812
BI	Endothelial cell	Pericyte cell	PDGFD	PDGFRB	0.00606867	0	PDGFD_PDGFRB	PDGFD - PDGFRB	PDGF	Secreted Signaling	PMID: 15207812
BI	tumor	Pericyte cell	PDGFD	PDGFRB	0.0011467	0	PDGFD_PDGFRB	PDGFD - PDGFRB	PDGF	Secreted Signaling	PMID: 15207812
BI	CD56 dim NK	Pericyte cell	PDGFD	PDGFRB	4.64387e-05	0	PDGFD_PDGFRB	PDGFD - PDGFRB	PDGF	Secreted Signaling	PMID: 15207812
BI	CD56 bright NK	Pericyte cell	PDGFD	PDGFRB	0.00200925	0	PDGFD_PDGFRB	PDGFD - PDGFRB	PDGF	Secreted Signaling	PMID: 15207812
BI	Proliferative NK	Pericyte cell	PDGFD	PDGFRB	0.00157057	0	PDGFD_PDGFRB	PDGFD - PDGFRB	PDGF	Secreted Signaling	PMID: 15207812
BI	Cancer-associated fibroblast	Pericyte cell	PDGFD	PDGFRB	0.0015966	0	PDGFD_PDGFRB	PDGFD - PDGFRB	PDGF	Secreted Signaling	PMID: 15207812
BI	Endothelial cell	Cancer-associated fibroblast	PDGFD	PDGFRB	0.00138517	0	PDGFD_PDGFRB	PDGFD - PDGFRB	PDGF	Secreted Signaling	PMID: 15207812
BI	tumor	Cancer-associated fibroblast	PDGFD	PDGFRB	0.000258397	0	PDGFD_PDGFRB	PDGFD - PDGFRB	PDGF	Secreted Signaling	PMID: 15207812
BI	CD56 dim NK	Cancer-associated fibroblast	PDGFD	PDGFRB	1.04474e-05	0	PDGFD_PDGFRB	PDGFD - PDGFRB	PDGF	Secreted Signaling	PMID: 15207812
BI	CD56 bright NK	Cancer-associated fibroblast	PDGFD	PDGFRB	0.000453286	0	PDGFD_PDGFRB	PDGFD - PDGFRB	PDGF	Secreted Signaling	PMID: 15207812
BI	Proliferative NK	Cancer-associated fibroblast	PDGFD	PDGFRB	0.000354099	0	PDGFD_PDGFRB	PDGFD - PDGFRB	PDGF	Secreted Signaling	PMID: 15207812
BI	Cancer-associated fibroblast	Cancer-associated fibroblast	PDGFD	PDGFRB	0.000360557	0	PDGFD_PDGFRB	PDGFD - PDGFRB	PDGF	Secreted Signaling	PMID: 15207812
BI	Plasma cell	Endothelial cell	VEGFA	FLT1	0.000599784	0	VEGFA_VEGFR1	VEGFA - VEGFR1	VEGF	Secreted Signaling	KEGG: hsa04370; PMID: 16633338
BI	Mast cell	Endothelial cell	VEGFA	FLT1	0.00214773	0	VEGFA_VEGFR1	VEGFA - VEGFR1	VEGF	Secreted Signaling	KEGG: hsa04370; PMID: 16633338
BI	CD1C+ cDCs	Endothelial cell	VEGFA	FLT1	0.00572705	0	VEGFA_VEGFR1	VEGFA - VEGFR1	VEGF	Secreted Signaling	KEGG: hsa04370; PMID: 16633338
BI	CD209+ CD163+ Mo-TAM	Endothelial cell	VEGFA	FLT1	0.00278537	0	VEGFA_VEGFR1	VEGFA - VEGFR1	VEGF	Secreted Signaling	KEGG: hsa04370; PMID: 16633338
BI	Transitional TAM	Endothelial cell	VEGFA	FLT1	0.000967365	0	VEGFA_VEGFR1	VEGFA - VEGFR1	VEGF	Secreted Signaling	KEGG: hsa04370; PMID: 16633338
BI	CD14+ monocyte	Endothelial cell	VEGFA	FLT1	0.0196438	0	VEGFA_VEGFR1	VEGFA - VEGFR1	VEGF	Secreted Signaling	KEGG: hsa04370; PMID: 16633338
BI	CX3CR1+ TREM2+ Mo-TAM	Endothelial cell	VEGFA	FLT1	0.00759315	0	VEGFA_VEGFR1	VEGFA - VEGFR1	VEGF	Secreted Signaling	KEGG: hsa04370; PMID: 16633338
BI	Cycling macrophage	Endothelial cell	VEGFA	FLT1	0.000991451	0	VEGFA_VEGFR1	VEGFA - VEGFR1	VEGF	Secreted Signaling	KEGG: hsa04370; PMID: 16633338
BI	TH17	Endothelial cell	VEGFA	FLT1	0.00954049	0	VEGFA_VEGFR1	VEGFA - VEGFR1	VEGF	Secreted Signaling	KEGG: hsa04370; PMID: 16633338
BI	Pericyte cell	Endothelial cell	VEGFA	FLT1	0.0035511	0	VEGFA_VEGFR1	VEGFA - VEGFR1	VEGF	Secreted Signaling	KEGG: hsa04370; PMID: 16633338
BI	Cancer-associated fibroblast	Endothelial cell	VEGFA	FLT1	0.005188	0	VEGFA_VEGFR1	VEGFA - VEGFR1	VEGF	Secreted Signaling	KEGG: hsa04370; PMID: 16633338
BI	Plasma cell	Endothelial cell	VEGFA	KDR	0.000533871	0	VEGFA_VEGFR2	VEGFA - VEGFR2	VEGF	Secreted Signaling	KEGG: hsa04370; PMID: 16633338
BI	Mast cell	Endothelial cell	VEGFA	KDR	0.00191204	0	VEGFA_VEGFR2	VEGFA - VEGFR2	VEGF	Secreted Signaling	KEGG: hsa04370; PMID: 16633338
BI	CD1C+ cDCs	Endothelial cell	VEGFA	KDR	0.00510056	0	VEGFA_VEGFR2	VEGFA - VEGFR2	VEGF	Secreted Signaling	KEGG: hsa04370; PMID: 16633338
BI	CD209+ CD163+ Mo-TAM	Endothelial cell	VEGFA	KDR	0.00247987	0	VEGFA_VEGFR2	VEGFA - VEGFR2	VEGF	Secreted Signaling	KEGG: hsa04370; PMID: 16633338
BI	Transitional TAM	Endothelial cell	VEGFA	KDR	0.000861093	0	VEGFA_VEGFR2	VEGFA - VEGFR2	VEGF	Secreted Signaling	KEGG: hsa04370; PMID: 16633338
BI	CD14+ monocyte	Endothelial cell	VEGFA	KDR	0.0175217	0	VEGFA_VEGFR2	VEGFA - VEGFR2	VEGF	Secreted Signaling	KEGG: hsa04370; PMID: 16633338
BI	CX3CR1+ TREM2+ Mo-TAM	Endothelial cell	VEGFA	KDR	0.00676391	0	VEGFA_VEGFR2	VEGFA - VEGFR2	VEGF	Secreted Signaling	KEGG: hsa04370; PMID: 16633338
BI	Cycling macrophage	Endothelial cell	VEGFA	KDR	0.000882535	0	VEGFA_VEGFR2	VEGFA - VEGFR2	VEGF	Secreted Signaling	KEGG: hsa04370; PMID: 16633338
BI	TH17	Endothelial cell	VEGFA	KDR	0.00850041	0	VEGFA_VEGFR2	VEGFA - VEGFR2	VEGF	Secreted Signaling	KEGG: hsa04370; PMID: 16633338
BI	Pericyte cell	Endothelial cell	VEGFA	KDR	0.00316188	0	VEGFA_VEGFR2	VEGFA - VEGFR2	VEGF	Secreted Signaling	KEGG: hsa04370; PMID: 16633338
BI	Cancer-associated fibroblast	Endothelial cell	VEGFA	KDR	0.00462021	0	VEGFA_VEGFR2	VEGFA - VEGFR2	VEGF	Secreted Signaling	KEGG: hsa04370; PMID: 16633338
BI	Endothelial cell	Endothelial cell	VEGFB	FLT1	0.00236857	0	VEGFB_VEGFR1	VEGFB - VEGFR1	VEGF	Secreted Signaling	KEGG: hsa04370; PMID: 16633338
BI	B cell	Endothelial cell	VEGFB	FLT1	0.00408624	0	VEGFB_VEGFR1	VEGFB - VEGFR1	VEGF	Secreted Signaling	KEGG: hsa04370; PMID: 16633338
BI	Plasma cell	Endothelial cell	VEGFB	FLT1	0.00503318	0	VEGFB_VEGFR1	VEGFB - VEGFR1	VEGF	Secreted Signaling	KEGG: hsa04370; PMID: 16633338
BI	tumor	Endothelial cell	VEGFB	FLT1	0.00905009	0	VEGFB_VEGFR1	VEGFB - VEGFR1	VEGF	Secreted Signaling	KEGG: hsa04370; PMID: 16633338
BI	Mast cell	Endothelial cell	VEGFB	FLT1	0.0042591	0	VEGFB_VEGFR1	VEGFB - VEGFR1	VEGF	Secreted Signaling	KEGG: hsa04370; PMID: 16633338
BI	CD1C+ cDCs	Endothelial cell	VEGFB	FLT1	0.00905036	0	VEGFB_VEGFR1	VEGFB - VEGFR1	VEGF	Secreted Signaling	KEGG: hsa04370; PMID: 16633338
BI	CLEC4C+ pDCs	Endothelial cell	VEGFB	FLT1	0.0406372	0	VEGFB_VEGFR1	VEGFB - VEGFR1	VEGF	Secreted Signaling	KEGG: hsa04370; PMID: 16633338
BI	CD209+ CD163+ Rs-TAM	Endothelial cell	VEGFB	FLT1	0.00514359	0	VEGFB_VEGFR1	VEGFB - VEGFR1	VEGF	Secreted Signaling	KEGG: hsa04370; PMID: 16633338
BI	CD209+ CD163+ Mo-TAM	Endothelial cell	VEGFB	FLT1	0.0161388	0	VEGFB_VEGFR1	VEGFB - VEGFR1	VEGF	Secreted Signaling	KEGG: hsa04370; PMID: 16633338
BI	Transitional TAM	Endothelial cell	VEGFB	FLT1	0.00424664	0	VEGFB_VEGFR1	VEGFB - VEGFR1	VEGF	Secreted Signaling	KEGG: hsa04370; PMID: 16633338
BI	CX3CR1+ TREM2+ Mo-TAM	Endothelial cell	VEGFB	FLT1	0.0120049	0	VEGFB_VEGFR1	VEGFB - VEGFR1	VEGF	Secreted Signaling	KEGG: hsa04370; PMID: 16633338
BI	CX3CR1+ TREM2+ Rs-TAM	Endothelial cell	VEGFB	FLT1	0.0183944	0	VEGFB_VEGFR1	VEGFB - VEGFR1	VEGF	Secreted Signaling	KEGG: hsa04370; PMID: 16633338
BI	Cycling macrophage	Endothelial cell	VEGFB	FLT1	0.0215904	0	VEGFB_VEGFR1	VEGFB - VEGFR1	VEGF	Secreted Signaling	KEGG: hsa04370; PMID: 16633338
BI	CD4 EM	Endothelial cell	VEGFB	FLT1	0.000359757	0	VEGFB_VEGFR1	VEGFB - VEGFR1	VEGF	Secreted Signaling	KEGG: hsa04370; PMID: 16633338
BI	CD56 bright NK	Endothelial cell	VEGFB	FLT1	0.00553296	0	VEGFB_VEGFR1	VEGFB - VEGFR1	VEGF	Secreted Signaling	KEGG: hsa04370; PMID: 16633338
BI	TH17	Endothelial cell	VEGFB	FLT1	0.00916484	0	VEGFB_VEGFR1	VEGFB - VEGFR1	VEGF	Secreted Signaling	KEGG: hsa04370; PMID: 16633338
BI	Proliferative NK	Endothelial cell	VEGFB	FLT1	0.00210867	0	VEGFB_VEGFR1	VEGFB - VEGFR1	VEGF	Secreted Signaling	KEGG: hsa04370; PMID: 16633338
BI	Smooth muscle cell	Endothelial cell	VEGFB	FLT1	0.00403226	0	VEGFB_VEGFR1	VEGFB - VEGFR1	VEGF	Secreted Signaling	KEGG: hsa04370; PMID: 16633338
BI	Pericyte cell	Endothelial cell	VEGFB	FLT1	0.00636966	0	VEGFB_VEGFR1	VEGFB - VEGFR1	VEGF	Secreted Signaling	KEGG: hsa04370; PMID: 16633338
BI	Cancer-associated fibroblast	Endothelial cell	VEGFB	FLT1	0.0108558	0	VEGFB_VEGFR1	VEGFB - VEGFR1	VEGF	Secreted Signaling	KEGG: hsa04370; PMID: 16633338
BI	Endothelial cell	Endothelial cell	VEGFC	FLT4	0.00333311	0	VEGFC_VEGFR3	VEGFC - VEGFR3	VEGF	Secreted Signaling	KEGG: hsa04370; PMID: 16633338
BI	Endothelial cell	Endothelial cell	VEGFC	KDR	0.0140388	0	VEGFC_VEGFR2	VEGFC - VEGFR2	VEGF	Secreted Signaling	KEGG: hsa04370; PMID: 16633338
BI	Endothelial cell	Endothelial cell	PGF	FLT1	0.00321374	0	PGF_VEGFR1	PGF - VEGFR1	VEGF	Secreted Signaling	KEGG: hsa04370; PMID: 16633338
BI	Smooth muscle cell	Endothelial cell	PGF	FLT1	0.0302824	0	PGF_VEGFR1	PGF - VEGFR1	VEGF	Secreted Signaling	KEGG: hsa04370; PMID: 16633338
BI	Pericyte cell	Endothelial cell	PGF	FLT1	0.0379375	0	PGF_VEGFR1	PGF - VEGFR1	VEGF	Secreted Signaling	KEGG: hsa04370; PMID: 16633338
BI	Plasma cell	Endothelial cell	VEGFA	FLT1_KDR	0.000629356	0	VEGFA_VEGFR1R2	VEGFA - VEGFR1R2	VEGF	Secreted Signaling	PMID: 16633338
BI	Mast cell	Endothelial cell	VEGFA	FLT1_KDR	0.00225345	0	VEGFA_VEGFR1R2	VEGFA - VEGFR1R2	VEGF	Secreted Signaling	PMID: 16633338
BI	CD1C+ cDCs	Endothelial cell	VEGFA	FLT1_KDR	0.00600789	0	VEGFA_VEGFR1R2	VEGFA - VEGFR1R2	VEGF	Secreted Signaling	PMID: 16633338
BI	CD209+ CD163+ Mo-TAM	Endothelial cell	VEGFA	FLT1_KDR	0.00292238	0	VEGFA_VEGFR1R2	VEGFA - VEGFR1R2	VEGF	Secreted Signaling	PMID: 16633338
BI	Transitional TAM	Endothelial cell	VEGFA	FLT1_KDR	0.00101504	0	VEGFA_VEGFR1R2	VEGFA - VEGFR1R2	VEGF	Secreted Signaling	PMID: 16633338
BI	CD14+ monocyte	Endothelial cell	VEGFA	FLT1_KDR	0.020593	0	VEGFA_VEGFR1R2	VEGFA - VEGFR1R2	VEGF	Secreted Signaling	PMID: 16633338
BI	CX3CR1+ TREM2+ Mo-TAM	Endothelial cell	VEGFA	FLT1_KDR	0.00796477	0	VEGFA_VEGFR1R2	VEGFA - VEGFR1R2	VEGF	Secreted Signaling	PMID: 16633338
BI	Cycling macrophage	Endothelial cell	VEGFA	FLT1_KDR	0.00104031	0	VEGFA_VEGFR1R2	VEGFA - VEGFR1R2	VEGF	Secreted Signaling	PMID: 16633338
BI	TH17	Endothelial cell	VEGFA	FLT1_KDR	0.0100065	0	VEGFA_VEGFR1R2	VEGFA - VEGFR1R2	VEGF	Secreted Signaling	PMID: 16633338
BI	Pericyte cell	Endothelial cell	VEGFA	FLT1_KDR	0.00372564	0	VEGFA_VEGFR1R2	VEGFA - VEGFR1R2	VEGF	Secreted Signaling	PMID: 16633338
BI	Cancer-associated fibroblast	Endothelial cell	VEGFA	FLT1_KDR	0.00544256	0	VEGFA_VEGFR1R2	VEGFA - VEGFR1R2	VEGF	Secreted Signaling	PMID: 16633338
BI	Endothelial cell	Endothelial cell	VEGFC	FLT4_KDR	0.00761678	0	VEGFC_VEGFR2R3	VEGFC - VEGFR2R3	VEGF	Secreted Signaling	PMID: 16633338
BI	Plasma cell	Endothelial cell	IGF1	IGF1R	6.95508e-05	0	IGF1_IGF1R	IGF1 - IGF1R	IGF	Secreted Signaling	PMID: 14604834
BI	CD209+ CD163+ Rs-TAM	Endothelial cell	IGF1	IGF1R	0.00016832	0	IGF1_IGF1R	IGF1 - IGF1R	IGF	Secreted Signaling	PMID: 14604834
BI	CD209+ CD163+ Mo-TAM	Endothelial cell	IGF1	IGF1R	0.00090964	0	IGF1_IGF1R	IGF1 - IGF1R	IGF	Secreted Signaling	PMID: 14604834
BI	Transitional TAM	Endothelial cell	IGF1	IGF1R	0.000424206	0	IGF1_IGF1R	IGF1 - IGF1R	IGF	Secreted Signaling	PMID: 14604834
BI	CX3CR1+ TREM2+ Mo-TAM	Endothelial cell	IGF1	IGF1R	0.000851699	0	IGF1_IGF1R	IGF1 - IGF1R	IGF	Secreted Signaling	PMID: 14604834
BI	CX3CR1+ TREM2+ Rs-TAM	Endothelial cell	IGF1	IGF1R	0.000684604	0	IGF1_IGF1R	IGF1 - IGF1R	IGF	Secreted Signaling	PMID: 14604834
BI	Cycling macrophage	Endothelial cell	IGF1	IGF1R	0.000446816	0	IGF1_IGF1R	IGF1 - IGF1R	IGF	Secreted Signaling	PMID: 14604834
BI	Plasma cell	tumor	IGF1	IGF1R	5.37035e-06	0	IGF1_IGF1R	IGF1 - IGF1R	IGF	Secreted Signaling	PMID: 14604834
BI	CD209+ CD163+ Rs-TAM	tumor	IGF1	IGF1R	1.29993e-05	0	IGF1_IGF1R	IGF1 - IGF1R	IGF	Secreted Signaling	PMID: 14604834
BI	CD209+ CD163+ Mo-TAM	tumor	IGF1	IGF1R	7.03584e-05	0	IGF1_IGF1R	IGF1 - IGF1R	IGF	Secreted Signaling	PMID: 14604834
BI	Transitional TAM	tumor	IGF1	IGF1R	3.27781e-05	0	IGF1_IGF1R	IGF1 - IGF1R	IGF	Secreted Signaling	PMID: 14604834
BI	CX3CR1+ TREM2+ Mo-TAM	tumor	IGF1	IGF1R	6.58663e-05	0	IGF1_IGF1R	IGF1 - IGF1R	IGF	Secreted Signaling	PMID: 14604834
BI	CX3CR1+ TREM2+ Rs-TAM	tumor	IGF1	IGF1R	5.29263e-05	0	IGF1_IGF1R	IGF1 - IGF1R	IGF	Secreted Signaling	PMID: 14604834
BI	Cycling macrophage	tumor	IGF1	IGF1R	3.45285e-05	0	IGF1_IGF1R	IGF1 - IGF1R	IGF	Secreted Signaling	PMID: 14604834
BI	Plasma cell	CD16+ monocyte	IGF1	IGF1R	8.89054e-05	0	IGF1_IGF1R	IGF1 - IGF1R	IGF	Secreted Signaling	PMID: 14604834
BI	CD209+ CD163+ Rs-TAM	CD16+ monocyte	IGF1	IGF1R	0.000215177	0	IGF1_IGF1R	IGF1 - IGF1R	IGF	Secreted Signaling	PMID: 14604834
BI	CD209+ CD163+ Mo-TAM	CD16+ monocyte	IGF1	IGF1R	0.00116357	0	IGF1_IGF1R	IGF1 - IGF1R	IGF	Secreted Signaling	PMID: 14604834
BI	Transitional TAM	CD16+ monocyte	IGF1	IGF1R	0.000542407	0	IGF1_IGF1R	IGF1 - IGF1R	IGF	Secreted Signaling	PMID: 14604834
BI	CX3CR1+ TREM2+ Mo-TAM	CD16+ monocyte	IGF1	IGF1R	0.00108939	0	IGF1_IGF1R	IGF1 - IGF1R	IGF	Secreted Signaling	PMID: 14604834
BI	CX3CR1+ TREM2+ Rs-TAM	CD16+ monocyte	IGF1	IGF1R	0.000875544	0	IGF1_IGF1R	IGF1 - IGF1R	IGF	Secreted Signaling	PMID: 14604834
BI	Cycling macrophage	CD16+ monocyte	IGF1	IGF1R	0.000571339	0	IGF1_IGF1R	IGF1 - IGF1R	IGF	Secreted Signaling	PMID: 14604834
BI	Plasma cell	Smooth muscle cell	IGF1	IGF1R	1.17528e-05	0	IGF1_IGF1R	IGF1 - IGF1R	IGF	Secreted Signaling	PMID: 14604834
BI	CD209+ CD163+ Rs-TAM	Smooth muscle cell	IGF1	IGF1R	2.84478e-05	0	IGF1_IGF1R	IGF1 - IGF1R	IGF	Secreted Signaling	PMID: 14604834
BI	CD209+ CD163+ Mo-TAM	Smooth muscle cell	IGF1	IGF1R	0.000153944	0	IGF1_IGF1R	IGF1 - IGF1R	IGF	Secreted Signaling	PMID: 14604834
BI	Transitional TAM	Smooth muscle cell	IGF1	IGF1R	7.17274e-05	0	IGF1_IGF1R	IGF1 - IGF1R	IGF	Secreted Signaling	PMID: 14604834
BI	CX3CR1+ TREM2+ Mo-TAM	Smooth muscle cell	IGF1	IGF1R	0.000144118	0	IGF1_IGF1R	IGF1 - IGF1R	IGF	Secreted Signaling	PMID: 14604834
BI	CX3CR1+ TREM2+ Rs-TAM	Smooth muscle cell	IGF1	IGF1R	0.00011581	0	IGF1_IGF1R	IGF1 - IGF1R	IGF	Secreted Signaling	PMID: 14604834
BI	Cycling macrophage	Smooth muscle cell	IGF1	IGF1R	7.55569e-05	0	IGF1_IGF1R	IGF1 - IGF1R	IGF	Secreted Signaling	PMID: 14604834
BI	Plasma cell	Pericyte cell	IGF1	IGF1R	1.29902e-05	0	IGF1_IGF1R	IGF1 - IGF1R	IGF	Secreted Signaling	PMID: 14604834
BI	CD209+ CD163+ Rs-TAM	Pericyte cell	IGF1	IGF1R	3.14424e-05	0	IGF1_IGF1R	IGF1 - IGF1R	IGF	Secreted Signaling	PMID: 14604834
BI	CD209+ CD163+ Mo-TAM	Pericyte cell	IGF1	IGF1R	0.000170121	0	IGF1_IGF1R	IGF1 - IGF1R	IGF	Secreted Signaling	PMID: 14604834
BI	Transitional TAM	Pericyte cell	IGF1	IGF1R	7.92734e-05	0	IGF1_IGF1R	IGF1 - IGF1R	IGF	Secreted Signaling	PMID: 14604834
BI	CX3CR1+ TREM2+ Mo-TAM	Pericyte cell	IGF1	IGF1R	0.000159265	0	IGF1_IGF1R	IGF1 - IGF1R	IGF	Secreted Signaling	PMID: 14604834
BI	CX3CR1+ TREM2+ Rs-TAM	Pericyte cell	IGF1	IGF1R	0.000127986	0	IGF1_IGF1R	IGF1 - IGF1R	IGF	Secreted Signaling	PMID: 14604834
BI	Cycling macrophage	Pericyte cell	IGF1	IGF1R	8.35048e-05	0	IGF1_IGF1R	IGF1 - IGF1R	IGF	Secreted Signaling	PMID: 14604834
BI	Plasma cell	Cancer-associated fibroblast	IGF1	IGF1R	4.19818e-05	0	IGF1_IGF1R	IGF1 - IGF1R	IGF	Secreted Signaling	PMID: 14604834
BI	CD209+ CD163+ Rs-TAM	Cancer-associated fibroblast	IGF1	IGF1R	0.000101606	0	IGF1_IGF1R	IGF1 - IGF1R	IGF	Secreted Signaling	PMID: 14604834
BI	CD209+ CD163+ Mo-TAM	Cancer-associated fibroblast	IGF1	IGF1R	0.000549351	0	IGF1_IGF1R	IGF1 - IGF1R	IGF	Secreted Signaling	PMID: 14604834
BI	Transitional TAM	Cancer-associated fibroblast	IGF1	IGF1R	0.00025611	0	IGF1_IGF1R	IGF1 - IGF1R	IGF	Secreted Signaling	PMID: 14604834
BI	CX3CR1+ TREM2+ Mo-TAM	Cancer-associated fibroblast	IGF1	IGF1R	0.000514335	0	IGF1_IGF1R	IGF1 - IGF1R	IGF	Secreted Signaling	PMID: 14604834
BI	CX3CR1+ TREM2+ Rs-TAM	Cancer-associated fibroblast	IGF1	IGF1R	0.000413386	0	IGF1_IGF1R	IGF1 - IGF1R	IGF	Secreted Signaling	PMID: 14604834
BI	Cycling macrophage	Cancer-associated fibroblast	IGF1	IGF1R	0.000269768	0	IGF1_IGF1R	IGF1 - IGF1R	IGF	Secreted Signaling	PMID: 14604834
BI	Plasma cell	Endothelial cell	IGF1	ITGA6_ITGB4	0.000390293	0	IGF1_ITGA6_ITGB4	IGF1 - (ITGA6+ITGB4)	IGF	Secreted Signaling	PMID: 28190785; PMID: 28873464
BI	CD209+ CD163+ Rs-TAM	Endothelial cell	IGF1	ITGA6_ITGB4	0.000943659	0	IGF1_ITGA6_ITGB4	IGF1 - (ITGA6+ITGB4)	IGF	Secreted Signaling	PMID: 28190785; PMID: 28873464
BI	CD209+ CD163+ Mo-TAM	Endothelial cell	IGF1	ITGA6_ITGB4	0.00506281	0	IGF1_ITGA6_ITGB4	IGF1 - (ITGA6+ITGB4)	IGF	Secreted Signaling	PMID: 28190785; PMID: 28873464
BI	Transitional TAM	Endothelial cell	IGF1	ITGA6_ITGB4	0.00237244	0	IGF1_ITGA6_ITGB4	IGF1 - (ITGA6+ITGB4)	IGF	Secreted Signaling	PMID: 28190785; PMID: 28873464
BI	CX3CR1+ TREM2+ Mo-TAM	Endothelial cell	IGF1	ITGA6_ITGB4	0.00474393	0	IGF1_ITGA6_ITGB4	IGF1 - (ITGA6+ITGB4)	IGF	Secreted Signaling	PMID: 28190785; PMID: 28873464
BI	CX3CR1+ TREM2+ Rs-TAM	Endothelial cell	IGF1	ITGA6_ITGB4	0.00381928	0	IGF1_ITGA6_ITGB4	IGF1 - (ITGA6+ITGB4)	IGF	Secreted Signaling	PMID: 28190785; PMID: 28873464
BI	Cycling macrophage	Endothelial cell	IGF1	ITGA6_ITGB4	0.00249771	0	IGF1_ITGA6_ITGB4	IGF1 - (ITGA6+ITGB4)	IGF	Secreted Signaling	PMID: 28190785; PMID: 28873464
BI	Endothelial cell	Endothelial cell	APLN	APLNR	0.00192401	0	APLN_APLNR	APLN - APLNR	APELIN	Secreted Signaling	KEGG: hsa04371
BI	Endothelial cell	Pericyte cell	APLN	APLNR	9.53371e-05	0	APLN_APLNR	APLN - APLNR	APELIN	Secreted Signaling	KEGG: hsa04371
BI	B cell	CD1C+ cDCs	CCL5	CCR1	0.000927299	0	CCL5_CCR1	CCL5 - CCR1	CCL	Secreted Signaling	KEGG: hsa04060
BI	Plasma cell	CD1C+ cDCs	CCL5	CCR1	0.000270838	0	CCL5_CCR1	CCL5 - CCR1	CCL	Secreted Signaling	KEGG: hsa04060
BI	CD4 cytotoxic	CD1C+ cDCs	CCL5	CCR1	0.00287567	0	CCL5_CCR1	CCL5 - CCR1	CCL	Secreted Signaling	KEGG: hsa04060
BI	CD8 EM	CD1C+ cDCs	CCL5	CCR1	0.00628072	0	CCL5_CCR1	CCL5 - CCR1	CCL	Secreted Signaling	KEGG: hsa04060
BI	CD4 EM	CD1C+ cDCs	CCL5	CCR1	0.00520534	0	CCL5_CCR1	CCL5 - CCR1	CCL	Secreted Signaling	KEGG: hsa04060
BI	CD4 na茂ve	CD1C+ cDCs	CCL5	CCR1	0.000785298	0	CCL5_CCR1	CCL5 - CCR1	CCL	Secreted Signaling	KEGG: hsa04060
BI	CD56 dim NK	CD1C+ cDCs	CCL5	CCR1	0.00639337	0	CCL5_CCR1	CCL5 - CCR1	CCL	Secreted Signaling	KEGG: hsa04060
BI	CD56 bright NK	CD1C+ cDCs	CCL5	CCR1	0.00637279	0	CCL5_CCR1	CCL5 - CCR1	CCL	Secreted Signaling	KEGG: hsa04060
BI	TH17	CD1C+ cDCs	CCL5	CCR1	0.000475305	0	CCL5_CCR1	CCL5 - CCR1	CCL	Secreted Signaling	KEGG: hsa04060
BI	Proliferative NK	CD1C+ cDCs	CCL5	CCR1	0.00455556	0	CCL5_CCR1	CCL5 - CCR1	CCL	Secreted Signaling	KEGG: hsa04060
BI	B cell	CLEC4C+ pDCs	CCL5	CCR1	0.00047727	0	CCL5_CCR1	CCL5 - CCR1	CCL	Secreted Signaling	KEGG: hsa04060
BI	Plasma cell	CLEC4C+ pDCs	CCL5	CCR1	0.000139353	0	CCL5_CCR1	CCL5 - CCR1	CCL	Secreted Signaling	KEGG: hsa04060
BI	CD4 cytotoxic	CLEC4C+ pDCs	CCL5	CCR1	0.00148148	0	CCL5_CCR1	CCL5 - CCR1	CCL	Secreted Signaling	KEGG: hsa04060
BI	CD8 EM	CLEC4C+ pDCs	CCL5	CCR1	0.00324104	0	CCL5_CCR1	CCL5 - CCR1	CCL	Secreted Signaling	KEGG: hsa04060
BI	CD4 EM	CLEC4C+ pDCs	CCL5	CCR1	0.00268471	0	CCL5_CCR1	CCL5 - CCR1	CCL	Secreted Signaling	KEGG: hsa04060
BI	CD4 na茂ve	CLEC4C+ pDCs	CCL5	CCR1	0.000404156	0	CCL5_CCR1	CCL5 - CCR1	CCL	Secreted Signaling	KEGG: hsa04060
BI	CD56 dim NK	CLEC4C+ pDCs	CCL5	CCR1	0.00329936	0	CCL5_CCR1	CCL5 - CCR1	CCL	Secreted Signaling	KEGG: hsa04060
BI	CD56 bright NK	CLEC4C+ pDCs	CCL5	CCR1	0.0032887	0	CCL5_CCR1	CCL5 - CCR1	CCL	Secreted Signaling	KEGG: hsa04060
BI	TH17	CLEC4C+ pDCs	CCL5	CCR1	0.00024458	0.02	CCL5_CCR1	CCL5 - CCR1	CCL	Secreted Signaling	KEGG: hsa04060
BI	Proliferative NK	CLEC4C+ pDCs	CCL5	CCR1	0.00234883	0	CCL5_CCR1	CCL5 - CCR1	CCL	Secreted Signaling	KEGG: hsa04060
BI	B cell	CD209+ CD163+ Rs-TAM	CCL5	CCR1	0.00014068	0	CCL5_CCR1	CCL5 - CCR1	CCL	Secreted Signaling	KEGG: hsa04060
BI	Plasma cell	CD209+ CD163+ Rs-TAM	CCL5	CCR1	4.10658e-05	0	CCL5_CCR1	CCL5 - CCR1	CCL	Secreted Signaling	KEGG: hsa04060
BI	CD4 cytotoxic	CD209+ CD163+ Rs-TAM	CCL5	CCR1	0.00043699	0	CCL5_CCR1	CCL5 - CCR1	CCL	Secreted Signaling	KEGG: hsa04060
BI	CD8 EM	CD209+ CD163+ Rs-TAM	CCL5	CCR1	0.000957197	0	CCL5_CCR1	CCL5 - CCR1	CCL	Secreted Signaling	KEGG: hsa04060
BI	CD4 EM	CD209+ CD163+ Rs-TAM	CCL5	CCR1	0.00079258	0	CCL5_CCR1	CCL5 - CCR1	CCL	Secreted Signaling	KEGG: hsa04060
BI	CD4 na茂ve	CD209+ CD163+ Rs-TAM	CCL5	CCR1	0.000119123	0	CCL5_CCR1	CCL5 - CCR1	CCL	Secreted Signaling	KEGG: hsa04060
BI	CD56 dim NK	CD209+ CD163+ Rs-TAM	CCL5	CCR1	0.00097446	0	CCL5_CCR1	CCL5 - CCR1	CCL	Secreted Signaling	KEGG: hsa04060
BI	CD56 bright NK	CD209+ CD163+ Rs-TAM	CCL5	CCR1	0.000971306	0	CCL5_CCR1	CCL5 - CCR1	CCL	Secreted Signaling	KEGG: hsa04060
BI	TH17	CD209+ CD163+ Rs-TAM	CCL5	CCR1	7.20808e-05	0	CCL5_CCR1	CCL5 - CCR1	CCL	Secreted Signaling	KEGG: hsa04060
BI	Proliferative NK	CD209+ CD163+ Rs-TAM	CCL5	CCR1	0.000693259	0	CCL5_CCR1	CCL5 - CCR1	CCL	Secreted Signaling	KEGG: hsa04060
BI	B cell	CD209+ CD163+ Mo-TAM	CCL5	CCR1	0.0098098	0	CCL5_CCR1	CCL5 - CCR1	CCL	Secreted Signaling	KEGG: hsa04060
BI	Plasma cell	CD209+ CD163+ Mo-TAM	CCL5	CCR1	0.00288331	0	CCL5_CCR1	CCL5 - CCR1	CCL	Secreted Signaling	KEGG: hsa04060
BI	CD4 cytotoxic	CD209+ CD163+ Mo-TAM	CCL5	CCR1	0.0298636	0	CCL5_CCR1	CCL5 - CCR1	CCL	Secreted Signaling	KEGG: hsa04060
BI	CD8 EM	CD209+ CD163+ Mo-TAM	CCL5	CCR1	0.0631992	0	CCL5_CCR1	CCL5 - CCR1	CCL	Secreted Signaling	KEGG: hsa04060
BI	CD4 EM	CD209+ CD163+ Mo-TAM	CCL5	CCR1	0.0528971	0	CCL5_CCR1	CCL5 - CCR1	CCL	Secreted Signaling	KEGG: hsa04060
BI	CD4 na茂ve	CD209+ CD163+ Mo-TAM	CCL5	CCR1	0.00831891	0	CCL5_CCR1	CCL5 - CCR1	CCL	Secreted Signaling	KEGG: hsa04060
BI	CD56 dim NK	CD209+ CD163+ Mo-TAM	CCL5	CCR1	0.0642667	0	CCL5_CCR1	CCL5 - CCR1	CCL	Secreted Signaling	KEGG: hsa04060
BI	CD56 bright NK	CD209+ CD163+ Mo-TAM	CCL5	CCR1	0.0640719	0	CCL5_CCR1	CCL5 - CCR1	CCL	Secreted Signaling	KEGG: hsa04060
BI	TH17	CD209+ CD163+ Mo-TAM	CCL5	CCR1	0.00505008	0	CCL5_CCR1	CCL5 - CCR1	CCL	Secreted Signaling	KEGG: hsa04060
BI	Proliferative NK	CD209+ CD163+ Mo-TAM	CCL5	CCR1	0.0465727	0	CCL5_CCR1	CCL5 - CCR1	CCL	Secreted Signaling	KEGG: hsa04060
BI	B cell	Transitional TAM	CCL5	CCR1	0.00138482	0	CCL5_CCR1	CCL5 - CCR1	CCL	Secreted Signaling	KEGG: hsa04060
BI	Plasma cell	Transitional TAM	CCL5	CCR1	0.000404597	0	CCL5_CCR1	CCL5 - CCR1	CCL	Secreted Signaling	KEGG: hsa04060
BI	CD4 cytotoxic	Transitional TAM	CCL5	CCR1	0.00429037	0	CCL5_CCR1	CCL5 - CCR1	CCL	Secreted Signaling	KEGG: hsa04060
BI	CD8 EM	Transitional TAM	CCL5	CCR1	0.00935482	0	CCL5_CCR1	CCL5 - CCR1	CCL	Secreted Signaling	KEGG: hsa04060
BI	CD4 EM	Transitional TAM	CCL5	CCR1	0.00775721	0	CCL5_CCR1	CCL5 - CCR1	CCL	Secreted Signaling	KEGG: hsa04060
BI	CD4 na茂ve	Transitional TAM	CCL5	CCR1	0.00117284	0	CCL5_CCR1	CCL5 - CCR1	CCL	Secreted Signaling	KEGG: hsa04060
BI	CD56 dim NK	Transitional TAM	CCL5	CCR1	0.00952209	0	CCL5_CCR1	CCL5 - CCR1	CCL	Secreted Signaling	KEGG: hsa04060
BI	CD56 bright NK	Transitional TAM	CCL5	CCR1	0.00949154	0	CCL5_CCR1	CCL5 - CCR1	CCL	Secreted Signaling	KEGG: hsa04060
BI	TH17	Transitional TAM	CCL5	CCR1	0.000709974	0	CCL5_CCR1	CCL5 - CCR1	CCL	Secreted Signaling	KEGG: hsa04060
BI	Proliferative NK	Transitional TAM	CCL5	CCR1	0.00679106	0	CCL5_CCR1	CCL5 - CCR1	CCL	Secreted Signaling	KEGG: hsa04060
BI	B cell	CD14+ monocyte	CCL5	CCR1	0.00513996	0	CCL5_CCR1	CCL5 - CCR1	CCL	Secreted Signaling	KEGG: hsa04060
BI	Plasma cell	CD14+ monocyte	CCL5	CCR1	0.00150573	0	CCL5_CCR1	CCL5 - CCR1	CCL	Secreted Signaling	KEGG: hsa04060
BI	CD4 cytotoxic	CD14+ monocyte	CCL5	CCR1	0.0157997	0	CCL5_CCR1	CCL5 - CCR1	CCL	Secreted Signaling	KEGG: hsa04060
BI	CD8 EM	CD14+ monocyte	CCL5	CCR1	0.0339863	0	CCL5_CCR1	CCL5 - CCR1	CCL	Secreted Signaling	KEGG: hsa04060
BI	CD4 EM	CD14+ monocyte	CCL5	CCR1	0.0283023	0	CCL5_CCR1	CCL5 - CCR1	CCL	Secreted Signaling	KEGG: hsa04060
BI	CD4 na茂ve	CD14+ monocyte	CCL5	CCR1	0.00435567	0	CCL5_CCR1	CCL5 - CCR1	CCL	Secreted Signaling	KEGG: hsa04060
BI	CD56 dim NK	CD14+ monocyte	CCL5	CCR1	0.0345786	0	CCL5_CCR1	CCL5 - CCR1	CCL	Secreted Signaling	KEGG: hsa04060
BI	CD56 bright NK	CD14+ monocyte	CCL5	CCR1	0.0344704	0	CCL5_CCR1	CCL5 - CCR1	CCL	Secreted Signaling	KEGG: hsa04060
BI	TH17	CD14+ monocyte	CCL5	CCR1	0.00264001	0	CCL5_CCR1	CCL5 - CCR1	CCL	Secreted Signaling	KEGG: hsa04060
BI	Proliferative NK	CD14+ monocyte	CCL5	CCR1	0.0248413	0	CCL5_CCR1	CCL5 - CCR1	CCL	Secreted Signaling	KEGG: hsa04060
BI	B cell	CX3CR1+ TREM2+ Mo-TAM	CCL5	CCR1	0.00540383	0	CCL5_CCR1	CCL5 - CCR1	CCL	Secreted Signaling	KEGG: hsa04060
BI	Plasma cell	CX3CR1+ TREM2+ Mo-TAM	CCL5	CCR1	0.00158333	0	CCL5_CCR1	CCL5 - CCR1	CCL	Secreted Signaling	KEGG: hsa04060
BI	CD4 cytotoxic	CX3CR1+ TREM2+ Mo-TAM	CCL5	CCR1	0.0166017	0	CCL5_CCR1	CCL5 - CCR1	CCL	Secreted Signaling	KEGG: hsa04060
BI	CD8 EM	CX3CR1+ TREM2+ Mo-TAM	CCL5	CCR1	0.0356779	0	CCL5_CCR1	CCL5 - CCR1	CCL	Secreted Signaling	KEGG: hsa04060
BI	CD4 EM	CX3CR1+ TREM2+ Mo-TAM	CCL5	CCR1	0.0297197	0	CCL5_CCR1	CCL5 - CCR1	CCL	Secreted Signaling	KEGG: hsa04060
BI	CD4 na茂ve	CX3CR1+ TREM2+ Mo-TAM	CCL5	CCR1	0.00457946	0	CCL5_CCR1	CCL5 - CCR1	CCL	Secreted Signaling	KEGG: hsa04060
BI	CD56 dim NK	CX3CR1+ TREM2+ Mo-TAM	CCL5	CCR1	0.0362986	0	CCL5_CCR1	CCL5 - CCR1	CCL	Secreted Signaling	KEGG: hsa04060
BI	CD56 bright NK	CX3CR1+ TREM2+ Mo-TAM	CCL5	CCR1	0.0361853	0	CCL5_CCR1	CCL5 - CCR1	CCL	Secreted Signaling	KEGG: hsa04060
BI	TH17	CX3CR1+ TREM2+ Mo-TAM	CCL5	CCR1	0.0027759	0	CCL5_CCR1	CCL5 - CCR1	CCL	Secreted Signaling	KEGG: hsa04060
BI	Proliferative NK	CX3CR1+ TREM2+ Mo-TAM	CCL5	CCR1	0.0260901	0	CCL5_CCR1	CCL5 - CCR1	CCL	Secreted Signaling	KEGG: hsa04060
BI	B cell	CX3CR1+ TREM2+ Rs-TAM	CCL5	CCR1	0.000512303	0	CCL5_CCR1	CCL5 - CCR1	CCL	Secreted Signaling	KEGG: hsa04060
BI	Plasma cell	CX3CR1+ TREM2+ Rs-TAM	CCL5	CCR1	0.000149585	0	CCL5_CCR1	CCL5 - CCR1	CCL	Secreted Signaling	KEGG: hsa04060
BI	CD4 cytotoxic	CX3CR1+ TREM2+ Rs-TAM	CCL5	CCR1	0.0015901	0	CCL5_CCR1	CCL5 - CCR1	CCL	Secreted Signaling	KEGG: hsa04060
BI	CD8 EM	CX3CR1+ TREM2+ Rs-TAM	CCL5	CCR1	0.00347823	0	CCL5_CCR1	CCL5 - CCR1	CCL	Secreted Signaling	KEGG: hsa04060
BI	CD4 EM	CX3CR1+ TREM2+ Rs-TAM	CCL5	CCR1	0.0028813	0	CCL5_CCR1	CCL5 - CCR1	CCL	Secreted Signaling	KEGG: hsa04060
BI	CD4 na茂ve	CX3CR1+ TREM2+ Rs-TAM	CCL5	CCR1	0.000433824	0	CCL5_CCR1	CCL5 - CCR1	CCL	Secreted Signaling	KEGG: hsa04060
BI	CD56 dim NK	CX3CR1+ TREM2+ Rs-TAM	CCL5	CCR1	0.0035408	0	CCL5_CCR1	CCL5 - CCR1	CCL	Secreted Signaling	KEGG: hsa04060
BI	CD56 bright NK	CX3CR1+ TREM2+ Rs-TAM	CCL5	CCR1	0.00352937	0	CCL5_CCR1	CCL5 - CCR1	CCL	Secreted Signaling	KEGG: hsa04060
BI	TH17	CX3CR1+ TREM2+ Rs-TAM	CCL5	CCR1	0.000262537	0	CCL5_CCR1	CCL5 - CCR1	CCL	Secreted Signaling	KEGG: hsa04060
BI	Proliferative NK	CX3CR1+ TREM2+ Rs-TAM	CCL5	CCR1	0.0025209	0	CCL5_CCR1	CCL5 - CCR1	CCL	Secreted Signaling	KEGG: hsa04060
BI	B cell	CD16+ monocyte	CCL5	CCR1	0.00263636	0	CCL5_CCR1	CCL5 - CCR1	CCL	Secreted Signaling	KEGG: hsa04060
BI	Plasma cell	CD16+ monocyte	CCL5	CCR1	0.00077094	0	CCL5_CCR1	CCL5 - CCR1	CCL	Secreted Signaling	KEGG: hsa04060
BI	CD4 cytotoxic	CD16+ monocyte	CCL5	CCR1	0.00814641	0	CCL5_CCR1	CCL5 - CCR1	CCL	Secreted Signaling	KEGG: hsa04060
BI	CD8 EM	CD16+ monocyte	CCL5	CCR1	0.0176818	0	CCL5_CCR1	CCL5 - CCR1	CCL	Secreted Signaling	KEGG: hsa04060
BI	CD4 EM	CD16+ monocyte	CCL5	CCR1	0.0146832	0	CCL5_CCR1	CCL5 - CCR1	CCL	Secreted Signaling	KEGG: hsa04060
BI	CD4 na茂ve	CD16+ monocyte	CCL5	CCR1	0.00223323	0	CCL5_CCR1	CCL5 - CCR1	CCL	Secreted Signaling	KEGG: hsa04060
BI	CD56 dim NK	CD16+ monocyte	CCL5	CCR1	0.0179953	0	CCL5_CCR1	CCL5 - CCR1	CCL	Secreted Signaling	KEGG: hsa04060
BI	CD56 bright NK	CD16+ monocyte	CCL5	CCR1	0.017938	0	CCL5_CCR1	CCL5 - CCR1	CCL	Secreted Signaling	KEGG: hsa04060
BI	TH17	CD16+ monocyte	CCL5	CCR1	0.00135245	0	CCL5_CCR1	CCL5 - CCR1	CCL	Secreted Signaling	KEGG: hsa04060
BI	Proliferative NK	CD16+ monocyte	CCL5	CCR1	0.0128656	0	CCL5_CCR1	CCL5 - CCR1	CCL	Secreted Signaling	KEGG: hsa04060
BI	B cell	Cycling macrophage	CCL5	CCR1	0.00213604	0	CCL5_CCR1	CCL5 - CCR1	CCL	Secreted Signaling	KEGG: hsa04060
BI	Plasma cell	Cycling macrophage	CCL5	CCR1	0.000624412	0	CCL5_CCR1	CCL5 - CCR1	CCL	Secreted Signaling	KEGG: hsa04060
BI	CD4 cytotoxic	Cycling macrophage	CCL5	CCR1	0.00660734	0	CCL5_CCR1	CCL5 - CCR1	CCL	Secreted Signaling	KEGG: hsa04060
BI	CD8 EM	Cycling macrophage	CCL5	CCR1	0.0143673	0	CCL5_CCR1	CCL5 - CCR1	CCL	Secreted Signaling	KEGG: hsa04060
BI	CD4 EM	Cycling macrophage	CCL5	CCR1	0.011924	0	CCL5_CCR1	CCL5 - CCR1	CCL	Secreted Signaling	KEGG: hsa04060
BI	CD4 na茂ve	Cycling macrophage	CCL5	CCR1	0.00180928	0	CCL5_CCR1	CCL5 - CCR1	CCL	Secreted Signaling	KEGG: hsa04060
BI	CD56 dim NK	Cycling macrophage	CCL5	CCR1	0.0146229	0	CCL5_CCR1	CCL5 - CCR1	CCL	Secreted Signaling	KEGG: hsa04060
BI	CD56 bright NK	Cycling macrophage	CCL5	CCR1	0.0145762	0	CCL5_CCR1	CCL5 - CCR1	CCL	Secreted Signaling	KEGG: hsa04060
BI	TH17	Cycling macrophage	CCL5	CCR1	0.00109552	0.01	CCL5_CCR1	CCL5 - CCR1	CCL	Secreted Signaling	KEGG: hsa04060
BI	Proliferative NK	Cycling macrophage	CCL5	CCR1	0.0104443	0	CCL5_CCR1	CCL5 - CCR1	CCL	Secreted Signaling	KEGG: hsa04060
BI	B cell	CD56 bright NK	CCL5	CCR1	0.000745207	0	CCL5_CCR1	CCL5 - CCR1	CCL	Secreted Signaling	KEGG: hsa04060
BI	Plasma cell	CD56 bright NK	CCL5	CCR1	0.000217625	0	CCL5_CCR1	CCL5 - CCR1	CCL	Secreted Signaling	KEGG: hsa04060
BI	CD4 cytotoxic	CD56 bright NK	CCL5	CCR1	0.00231187	0	CCL5_CCR1	CCL5 - CCR1	CCL	Secreted Signaling	KEGG: hsa04060
BI	CD8 EM	CD56 bright NK	CCL5	CCR1	0.0050527	0	CCL5_CCR1	CCL5 - CCR1	CCL	Secreted Signaling	KEGG: hsa04060
BI	CD4 EM	CD56 bright NK	CCL5	CCR1	0.0041867	0	CCL5_CCR1	CCL5 - CCR1	CCL	Secreted Signaling	KEGG: hsa04060
BI	CD4 na茂ve	CD56 bright NK	CCL5	CCR1	0.000631073	0	CCL5_CCR1	CCL5 - CCR1	CCL	Secreted Signaling	KEGG: hsa04060
BI	CD56 dim NK	CD56 bright NK	CCL5	CCR1	0.00514344	0	CCL5_CCR1	CCL5 - CCR1	CCL	Secreted Signaling	KEGG: hsa04060
BI	CD56 bright NK	CD56 bright NK	CCL5	CCR1	0.00512686	0	CCL5_CCR1	CCL5 - CCR1	CCL	Secreted Signaling	KEGG: hsa04060
BI	TH17	CD56 bright NK	CCL5	CCR1	0.000381936	0	CCL5_CCR1	CCL5 - CCR1	CCL	Secreted Signaling	KEGG: hsa04060
BI	Proliferative NK	CD56 bright NK	CCL5	CCR1	0.00366361	0	CCL5_CCR1	CCL5 - CCR1	CCL	Secreted Signaling	KEGG: hsa04060
BI	B cell	Proliferative NK	CCL5	CCR1	0.000613999	0	CCL5_CCR1	CCL5 - CCR1	CCL	Secreted Signaling	KEGG: hsa04060
BI	Plasma cell	Proliferative NK	CCL5	CCR1	0.000179292	0	CCL5_CCR1	CCL5 - CCR1	CCL	Secreted Signaling	KEGG: hsa04060
BI	CD4 cytotoxic	Proliferative NK	CCL5	CCR1	0.00190534	0	CCL5_CCR1	CCL5 - CCR1	CCL	Secreted Signaling	KEGG: hsa04060
BI	CD8 EM	Proliferative NK	CCL5	CCR1	0.00416624	0	CCL5_CCR1	CCL5 - CCR1	CCL	Secreted Signaling	KEGG: hsa04060
BI	CD4 EM	Proliferative NK	CCL5	CCR1	0.00345164	0	CCL5_CCR1	CCL5 - CCR1	CCL	Secreted Signaling	KEGG: hsa04060
BI	CD4 na茂ve	Proliferative NK	CCL5	CCR1	0.00051995	0	CCL5_CCR1	CCL5 - CCR1	CCL	Secreted Signaling	KEGG: hsa04060
BI	CD56 dim NK	Proliferative NK	CCL5	CCR1	0.00424113	0	CCL5_CCR1	CCL5 - CCR1	CCL	Secreted Signaling	KEGG: hsa04060
BI	CD56 bright NK	Proliferative NK	CCL5	CCR1	0.00422745	0	CCL5_CCR1	CCL5 - CCR1	CCL	Secreted Signaling	KEGG: hsa04060
BI	TH17	Proliferative NK	CCL5	CCR1	0.000314669	0	CCL5_CCR1	CCL5 - CCR1	CCL	Secreted Signaling	KEGG: hsa04060
BI	Proliferative NK	Proliferative NK	CCL5	CCR1	0.00302011	0	CCL5_CCR1	CCL5 - CCR1	CCL	Secreted Signaling	KEGG: hsa04060
BI	Endothelial cell	CD1C+ cDCs	CCL3	CCR1	3.55967e-05	0.01	CCL3_CCR1	CCL3 - CCR1	CCL	Secreted Signaling	KEGG: hsa04060
BI	B cell	CD1C+ cDCs	CCL3	CCR1	0.000384246	0	CCL3_CCR1	CCL3 - CCR1	CCL	Secreted Signaling	KEGG: hsa04060
BI	Plasma cell	CD1C+ cDCs	CCL3	CCR1	0.000799339	0	CCL3_CCR1	CCL3 - CCR1	CCL	Secreted Signaling	KEGG: hsa04060
BI	tumor	CD1C+ cDCs	CCL3	CCR1	3.30822e-05	0.01	CCL3_CCR1	CCL3 - CCR1	CCL	Secreted Signaling	KEGG: hsa04060
BI	CD1C+ cDCs	CD1C+ cDCs	CCL3	CCR1	0.00390731	0	CCL3_CCR1	CCL3 - CCR1	CCL	Secreted Signaling	KEGG: hsa04060
BI	CLEC4C+ pDCs	CD1C+ cDCs	CCL3	CCR1	0.000696798	0	CCL3_CCR1	CCL3 - CCR1	CCL	Secreted Signaling	KEGG: hsa04060
BI	CD209+ CD163+ Rs-TAM	CD1C+ cDCs	CCL3	CCR1	0.00128176	0	CCL3_CCR1	CCL3 - CCR1	CCL	Secreted Signaling	KEGG: hsa04060
BI	CD209+ CD163+ Mo-TAM	CD1C+ cDCs	CCL3	CCR1	0.00628954	0	CCL3_CCR1	CCL3 - CCR1	CCL	Secreted Signaling	KEGG: hsa04060
BI	Transitional TAM	CD1C+ cDCs	CCL3	CCR1	0.00418616	0	CCL3_CCR1	CCL3 - CCR1	CCL	Secreted Signaling	KEGG: hsa04060
BI	CD14+ monocyte	CD1C+ cDCs	CCL3	CCR1	0.0032004	0	CCL3_CCR1	CCL3 - CCR1	CCL	Secreted Signaling	KEGG: hsa04060
BI	CX3CR1+ TREM2+ Mo-TAM	CD1C+ cDCs	CCL3	CCR1	0.00557653	0	CCL3_CCR1	CCL3 - CCR1	CCL	Secreted Signaling	KEGG: hsa04060
BI	CX3CR1+ TREM2+ Rs-TAM	CD1C+ cDCs	CCL3	CCR1	0.00132749	0	CCL3_CCR1	CCL3 - CCR1	CCL	Secreted Signaling	KEGG: hsa04060
BI	CD16+ monocyte	CD1C+ cDCs	CCL3	CCR1	0.000463374	0	CCL3_CCR1	CCL3 - CCR1	CCL	Secreted Signaling	KEGG: hsa04060
BI	Cycling macrophage	CD1C+ cDCs	CCL3	CCR1	0.00325354	0	CCL3_CCR1	CCL3 - CCR1	CCL	Secreted Signaling	KEGG: hsa04060
BI	CD4 cytotoxic	CD1C+ cDCs	CCL3	CCR1	0.000255972	0	CCL3_CCR1	CCL3 - CCR1	CCL	Secreted Signaling	KEGG: hsa04060
BI	CD8 EM	CD1C+ cDCs	CCL3	CCR1	0.000341367	0	CCL3_CCR1	CCL3 - CCR1	CCL	Secreted Signaling	KEGG: hsa04060
BI	CD4 EM	CD1C+ cDCs	CCL3	CCR1	0.000166768	0	CCL3_CCR1	CCL3 - CCR1	CCL	Secreted Signaling	KEGG: hsa04060
BI	CD56 dim NK	CD1C+ cDCs	CCL3	CCR1	0.00100274	0	CCL3_CCR1	CCL3 - CCR1	CCL	Secreted Signaling	KEGG: hsa04060
BI	CD56 bright NK	CD1C+ cDCs	CCL3	CCR1	0.00206841	0	CCL3_CCR1	CCL3 - CCR1	CCL	Secreted Signaling	KEGG: hsa04060
BI	TH17	CD1C+ cDCs	CCL3	CCR1	0.000183264	0.01	CCL3_CCR1	CCL3 - CCR1	CCL	Secreted Signaling	KEGG: hsa04060
BI	Proliferative NK	CD1C+ cDCs	CCL3	CCR1	0.0029056	0	CCL3_CCR1	CCL3 - CCR1	CCL	Secreted Signaling	KEGG: hsa04060
BI	Smooth muscle cell	CD1C+ cDCs	CCL3	CCR1	0.000133523	0	CCL3_CCR1	CCL3 - CCR1	CCL	Secreted Signaling	KEGG: hsa04060
BI	Cancer-associated fibroblast	CD1C+ cDCs	CCL3	CCR1	7.45519e-05	0	CCL3_CCR1	CCL3 - CCR1	CCL	Secreted Signaling	KEGG: hsa04060
BI	B cell	CLEC4C+ pDCs	CCL3	CCR1	0.000197715	0.01	CCL3_CCR1	CCL3 - CCR1	CCL	Secreted Signaling	KEGG: hsa04060
BI	Plasma cell	CLEC4C+ pDCs	CCL3	CCR1	0.000411385	0	CCL3_CCR1	CCL3 - CCR1	CCL	Secreted Signaling	KEGG: hsa04060
BI	CD1C+ cDCs	CLEC4C+ pDCs	CCL3	CCR1	0.00201396	0	CCL3_CCR1	CCL3 - CCR1	CCL	Secreted Signaling	KEGG: hsa04060
BI	CLEC4C+ pDCs	CLEC4C+ pDCs	CCL3	CCR1	0.000358594	0	CCL3_CCR1	CCL3 - CCR1	CCL	Secreted Signaling	KEGG: hsa04060
BI	CD209+ CD163+ Rs-TAM	CLEC4C+ pDCs	CCL3	CCR1	0.000659818	0	CCL3_CCR1	CCL3 - CCR1	CCL	Secreted Signaling	KEGG: hsa04060
BI	CD209+ CD163+ Mo-TAM	CLEC4C+ pDCs	CCL3	CCR1	0.00324561	0	CCL3_CCR1	CCL3 - CCR1	CCL	Secreted Signaling	KEGG: hsa04060
BI	Transitional TAM	CLEC4C+ pDCs	CCL3	CCR1	0.00215798	0	CCL3_CCR1	CCL3 - CCR1	CCL	Secreted Signaling	KEGG: hsa04060
BI	CD14+ monocyte	CLEC4C+ pDCs	CCL3	CCR1	0.00164903	0	CCL3_CCR1	CCL3 - CCR1	CCL	Secreted Signaling	KEGG: hsa04060
BI	CX3CR1+ TREM2+ Mo-TAM	CLEC4C+ pDCs	CCL3	CCR1	0.00287667	0	CCL3_CCR1	CCL3 - CCR1	CCL	Secreted Signaling	KEGG: hsa04060
BI	CX3CR1+ TREM2+ Rs-TAM	CLEC4C+ pDCs	CCL3	CCR1	0.000683379	0	CCL3_CCR1	CCL3 - CCR1	CCL	Secreted Signaling	KEGG: hsa04060
BI	CD16+ monocyte	CLEC4C+ pDCs	CCL3	CCR1	0.00023844	0	CCL3_CCR1	CCL3 - CCR1	CCL	Secreted Signaling	KEGG: hsa04060
BI	Cycling macrophage	CLEC4C+ pDCs	CCL3	CCR1	0.00167645	0	CCL3_CCR1	CCL3 - CCR1	CCL	Secreted Signaling	KEGG: hsa04060
BI	CD4 cytotoxic	CLEC4C+ pDCs	CCL3	CCR1	0.000131703	0.03	CCL3_CCR1	CCL3 - CCR1	CCL	Secreted Signaling	KEGG: hsa04060
BI	CD8 EM	CLEC4C+ pDCs	CCL3	CCR1	0.000175648	0.01	CCL3_CCR1	CCL3 - CCR1	CCL	Secreted Signaling	KEGG: hsa04060
BI	CD56 dim NK	CLEC4C+ pDCs	CCL3	CCR1	0.000516116	0	CCL3_CCR1	CCL3 - CCR1	CCL	Secreted Signaling	KEGG: hsa04060
BI	CD56 bright NK	CLEC4C+ pDCs	CCL3	CCR1	0.00106518	0	CCL3_CCR1	CCL3 - CCR1	CCL	Secreted Signaling	KEGG: hsa04060
BI	TH17	CLEC4C+ pDCs	CCL3	CCR1	9.42899e-05	0.03	CCL3_CCR1	CCL3 - CCR1	CCL	Secreted Signaling	KEGG: hsa04060
BI	Proliferative NK	CLEC4C+ pDCs	CCL3	CCR1	0.00149692	0	CCL3_CCR1	CCL3 - CCR1	CCL	Secreted Signaling	KEGG: hsa04060
BI	Smooth muscle cell	CLEC4C+ pDCs	CCL3	CCR1	6.8696e-05	0.03	CCL3_CCR1	CCL3 - CCR1	CCL	Secreted Signaling	KEGG: hsa04060
BI	Endothelial cell	CD209+ CD163+ Rs-TAM	CCL3	CCR1	5.39628e-06	0	CCL3_CCR1	CCL3 - CCR1	CCL	Secreted Signaling	KEGG: hsa04060
BI	B cell	CD209+ CD163+ Rs-TAM	CCL3	CCR1	5.8267e-05	0	CCL3_CCR1	CCL3 - CCR1	CCL	Secreted Signaling	KEGG: hsa04060
BI	Plasma cell	CD209+ CD163+ Rs-TAM	CCL3	CCR1	0.000121254	0	CCL3_CCR1	CCL3 - CCR1	CCL	Secreted Signaling	KEGG: hsa04060
BI	tumor	CD209+ CD163+ Rs-TAM	CCL3	CCR1	5.01509e-06	0	CCL3_CCR1	CCL3 - CCR1	CCL	Secreted Signaling	KEGG: hsa04060
BI	CD1C+ cDCs	CD209+ CD163+ Rs-TAM	CCL3	CCR1	0.00059428	0	CCL3_CCR1	CCL3 - CCR1	CCL	Secreted Signaling	KEGG: hsa04060
BI	CLEC4C+ pDCs	CD209+ CD163+ Rs-TAM	CCL3	CCR1	0.00010569	0	CCL3_CCR1	CCL3 - CCR1	CCL	Secreted Signaling	KEGG: hsa04060
BI	CD209+ CD163+ Rs-TAM	CD209+ CD163+ Rs-TAM	CCL3	CCR1	0.000194513	0	CCL3_CCR1	CCL3 - CCR1	CCL	Secreted Signaling	KEGG: hsa04060
BI	CD209+ CD163+ Mo-TAM	CD209+ CD163+ Rs-TAM	CCL3	CCR1	0.000958549	0	CCL3_CCR1	CCL3 - CCR1	CCL	Secreted Signaling	KEGG: hsa04060
BI	Transitional TAM	CD209+ CD163+ Rs-TAM	CCL3	CCR1	0.000636843	0	CCL3_CCR1	CCL3 - CCR1	CCL	Secreted Signaling	KEGG: hsa04060
BI	CD14+ monocyte	CD209+ CD163+ Rs-TAM	CCL3	CCR1	0.000486472	0	CCL3_CCR1	CCL3 - CCR1	CCL	Secreted Signaling	KEGG: hsa04060
BI	CX3CR1+ TREM2+ Mo-TAM	CD209+ CD163+ Rs-TAM	CCL3	CCR1	0.000849368	0	CCL3_CCR1	CCL3 - CCR1	CCL	Secreted Signaling	KEGG: hsa04060
BI	CX3CR1+ TREM2+ Rs-TAM	CD209+ CD163+ Rs-TAM	CCL3	CCR1	0.000201462	0	CCL3_CCR1	CCL3 - CCR1	CCL	Secreted Signaling	KEGG: hsa04060
BI	CD16+ monocyte	CD209+ CD163+ Rs-TAM	CCL3	CCR1	7.02707e-05	0	CCL3_CCR1	CCL3 - CCR1	CCL	Secreted Signaling	KEGG: hsa04060
BI	Cycling macrophage	CD209+ CD163+ Rs-TAM	CCL3	CCR1	0.00049457	0	CCL3_CCR1	CCL3 - CCR1	CCL	Secreted Signaling	KEGG: hsa04060
BI	CD4 cytotoxic	CD209+ CD163+ Rs-TAM	CCL3	CCR1	3.88113e-05	0	CCL3_CCR1	CCL3 - CCR1	CCL	Secreted Signaling	KEGG: hsa04060
BI	CD8 EM	CD209+ CD163+ Rs-TAM	CCL3	CCR1	5.1763e-05	0	CCL3_CCR1	CCL3 - CCR1	CCL	Secreted Signaling	KEGG: hsa04060
BI	CD4 EM	CD209+ CD163+ Rs-TAM	CCL3	CCR1	2.5284e-05	0	CCL3_CCR1	CCL3 - CCR1	CCL	Secreted Signaling	KEGG: hsa04060
BI	CD56 dim NK	CD209+ CD163+ Rs-TAM	CCL3	CCR1	0.000152135	0	CCL3_CCR1	CCL3 - CCR1	CCL	Secreted Signaling	KEGG: hsa04060
BI	CD56 bright NK	CD209+ CD163+ Rs-TAM	CCL3	CCR1	0.000314103	0	CCL3_CCR1	CCL3 - CCR1	CCL	Secreted Signaling	KEGG: hsa04060
BI	TH17	CD209+ CD163+ Rs-TAM	CCL3	CCR1	2.77854e-05	0	CCL3_CCR1	CCL3 - CCR1	CCL	Secreted Signaling	KEGG: hsa04060
BI	Proliferative NK	CD209+ CD163+ Rs-TAM	CCL3	CCR1	0.00044155	0	CCL3_CCR1	CCL3 - CCR1	CCL	Secreted Signaling	KEGG: hsa04060
BI	Smooth muscle cell	CD209+ CD163+ Rs-TAM	CCL3	CCR1	2.0243e-05	0	CCL3_CCR1	CCL3 - CCR1	CCL	Secreted Signaling	KEGG: hsa04060
BI	Cancer-associated fibroblast	CD209+ CD163+ Rs-TAM	CCL3	CCR1	1.13021e-05	0	CCL3_CCR1	CCL3 - CCR1	CCL	Secreted Signaling	KEGG: hsa04060
BI	Endothelial cell	CD209+ CD163+ Mo-TAM	CCL3	CCR1	0.000379821	0	CCL3_CCR1	CCL3 - CCR1	CCL	Secreted Signaling	KEGG: hsa04060
BI	B cell	CD209+ CD163+ Mo-TAM	CCL3	CCR1	0.00408617	0	CCL3_CCR1	CCL3 - CCR1	CCL	Secreted Signaling	KEGG: hsa04060
BI	Plasma cell	CD209+ CD163+ Mo-TAM	CCL3	CCR1	0.00846651	0	CCL3_CCR1	CCL3 - CCR1	CCL	Secreted Signaling	KEGG: hsa04060
BI	tumor	CD209+ CD163+ Mo-TAM	CCL3	CCR1	0.000353	0	CCL3_CCR1	CCL3 - CCR1	CCL	Secreted Signaling	KEGG: hsa04060
BI	CD1C+ cDCs	CD209+ CD163+ Mo-TAM	CCL3	CCR1	0.0401868	0	CCL3_CCR1	CCL3 - CCR1	CCL	Secreted Signaling	KEGG: hsa04060
BI	CLEC4C+ pDCs	CD209+ CD163+ Mo-TAM	CCL3	CCR1	0.00738768	0	CCL3_CCR1	CCL3 - CCR1	CCL	Secreted Signaling	KEGG: hsa04060
BI	CD209+ CD163+ Rs-TAM	CD209+ CD163+ Mo-TAM	CCL3	CCR1	0.0135136	0	CCL3_CCR1	CCL3 - CCR1	CCL	Secreted Signaling	KEGG: hsa04060
BI	CD209+ CD163+ Mo-TAM	CD209+ CD163+ Mo-TAM	CCL3	CCR1	0.0632828	0	CCL3_CCR1	CCL3 - CCR1	CCL	Secreted Signaling	KEGG: hsa04060
BI	Transitional TAM	CD209+ CD163+ Mo-TAM	CCL3	CCR1	0.0429431	0	CCL3_CCR1	CCL3 - CCR1	CCL	Secreted Signaling	KEGG: hsa04060
BI	CD14+ monocyte	CD209+ CD163+ Mo-TAM	CCL3	CCR1	0.0331346	0	CCL3_CCR1	CCL3 - CCR1	CCL	Secreted Signaling	KEGG: hsa04060
BI	CX3CR1+ TREM2+ Mo-TAM	CD209+ CD163+ Mo-TAM	CCL3	CCR1	0.0564761	0	CCL3_CCR1	CCL3 - CCR1	CCL	Secreted Signaling	KEGG: hsa04060
BI	CX3CR1+ TREM2+ Rs-TAM	CD209+ CD163+ Mo-TAM	CCL3	CCR1	0.0139897	0	CCL3_CCR1	CCL3 - CCR1	CCL	Secreted Signaling	KEGG: hsa04060
BI	CD16+ monocyte	CD209+ CD163+ Mo-TAM	CCL3	CCR1	0.00492389	0	CCL3_CCR1	CCL3 - CCR1	CCL	Secreted Signaling	KEGG: hsa04060
BI	Cycling macrophage	CD209+ CD163+ Mo-TAM	CCL3	CCR1	0.0336679	0	CCL3_CCR1	CCL3 - CCR1	CCL	Secreted Signaling	KEGG: hsa04060
BI	CD4 cytotoxic	CD209+ CD163+ Mo-TAM	CCL3	CCR1	0.00272544	0	CCL3_CCR1	CCL3 - CCR1	CCL	Secreted Signaling	KEGG: hsa04060
BI	CD8 EM	CD209+ CD163+ Mo-TAM	CCL3	CCR1	0.00363169	0	CCL3_CCR1	CCL3 - CCR1	CCL	Secreted Signaling	KEGG: hsa04060
BI	CD4 EM	CD209+ CD163+ Mo-TAM	CCL3	CCR1	0.00177718	0	CCL3_CCR1	CCL3 - CCR1	CCL	Secreted Signaling	KEGG: hsa04060
BI	CD56 dim NK	CD209+ CD163+ Mo-TAM	CCL3	CCR1	0.0106002	0	CCL3_CCR1	CCL3 - CCR1	CCL	Secreted Signaling	KEGG: hsa04060
BI	CD56 bright NK	CD209+ CD163+ Mo-TAM	CCL3	CCR1	0.0216447	0	CCL3_CCR1	CCL3 - CCR1	CCL	Secreted Signaling	KEGG: hsa04060
BI	TH17	CD209+ CD163+ Mo-TAM	CCL3	CCR1	0.00195266	0	CCL3_CCR1	CCL3 - CCR1	CCL	Secreted Signaling	KEGG: hsa04060
BI	Proliferative NK	CD209+ CD163+ Mo-TAM	CCL3	CCR1	0.0301659	0	CCL3_CCR1	CCL3 - CCR1	CCL	Secreted Signaling	KEGG: hsa04060
BI	Smooth muscle cell	CD209+ CD163+ Mo-TAM	CCL3	CCR1	0.00142335	0	CCL3_CCR1	CCL3 - CCR1	CCL	Secreted Signaling	KEGG: hsa04060
BI	Cancer-associated fibroblast	CD209+ CD163+ Mo-TAM	CCL3	CCR1	0.000795178	0	CCL3_CCR1	CCL3 - CCR1	CCL	Secreted Signaling	KEGG: hsa04060
BI	Endothelial cell	Transitional TAM	CCL3	CCR1	5.31831e-05	0	CCL3_CCR1	CCL3 - CCR1	CCL	Secreted Signaling	KEGG: hsa04060
BI	B cell	Transitional TAM	CCL3	CCR1	0.000573982	0	CCL3_CCR1	CCL3 - CCR1	CCL	Secreted Signaling	KEGG: hsa04060
BI	Plasma cell	Transitional TAM	CCL3	CCR1	0.0011938	0	CCL3_CCR1	CCL3 - CCR1	CCL	Secreted Signaling	KEGG: hsa04060
BI	tumor	Transitional TAM	CCL3	CCR1	4.94264e-05	0	CCL3_CCR1	CCL3 - CCR1	CCL	Secreted Signaling	KEGG: hsa04060
BI	CD1C+ cDCs	Transitional TAM	CCL3	CCR1	0.00582655	0	CCL3_CCR1	CCL3 - CCR1	CCL	Secreted Signaling	KEGG: hsa04060
BI	CLEC4C+ pDCs	Transitional TAM	CCL3	CCR1	0.00104071	0	CCL3_CCR1	CCL3 - CCR1	CCL	Secreted Signaling	KEGG: hsa04060
BI	CD209+ CD163+ Rs-TAM	Transitional TAM	CCL3	CCR1	0.00191382	0	CCL3_CCR1	CCL3 - CCR1	CCL	Secreted Signaling	KEGG: hsa04060
BI	CD209+ CD163+ Mo-TAM	Transitional TAM	CCL3	CCR1	0.00936792	0	CCL3_CCR1	CCL3 - CCR1	CCL	Secreted Signaling	KEGG: hsa04060
BI	Transitional TAM	Transitional TAM	CCL3	CCR1	0.00624152	0	CCL3_CCR1	CCL3 - CCR1	CCL	Secreted Signaling	KEGG: hsa04060
BI	CD14+ monocyte	Transitional TAM	CCL3	CCR1	0.00477409	0	CCL3_CCR1	CCL3 - CCR1	CCL	Secreted Signaling	KEGG: hsa04060
BI	CX3CR1+ TREM2+ Mo-TAM	Transitional TAM	CCL3	CCR1	0.00830886	0	CCL3_CCR1	CCL3 - CCR1	CCL	Secreted Signaling	KEGG: hsa04060
BI	CX3CR1+ TREM2+ Rs-TAM	Transitional TAM	CCL3	CCR1	0.00198207	0	CCL3_CCR1	CCL3 - CCR1	CCL	Secreted Signaling	KEGG: hsa04060
BI	CD16+ monocyte	Transitional TAM	CCL3	CCR1	0.000692157	0	CCL3_CCR1	CCL3 - CCR1	CCL	Secreted Signaling	KEGG: hsa04060
BI	Cycling macrophage	Transitional TAM	CCL3	CCR1	0.00485322	0	CCL3_CCR1	CCL3 - CCR1	CCL	Secreted Signaling	KEGG: hsa04060
BI	CD4 cytotoxic	Transitional TAM	CCL3	CCR1	0.000382392	0	CCL3_CCR1	CCL3 - CCR1	CCL	Secreted Signaling	KEGG: hsa04060
BI	CD8 EM	Transitional TAM	CCL3	CCR1	0.000509942	0	CCL3_CCR1	CCL3 - CCR1	CCL	Secreted Signaling	KEGG: hsa04060
BI	CD4 EM	Transitional TAM	CCL3	CCR1	0.000249143	0	CCL3_CCR1	CCL3 - CCR1	CCL	Secreted Signaling	KEGG: hsa04060
BI	CD56 dim NK	Transitional TAM	CCL3	CCR1	0.00149742	0	CCL3_CCR1	CCL3 - CCR1	CCL	Secreted Signaling	KEGG: hsa04060
BI	CD56 bright NK	Transitional TAM	CCL3	CCR1	0.0030872	0	CCL3_CCR1	CCL3 - CCR1	CCL	Secreted Signaling	KEGG: hsa04060
BI	TH17	Transitional TAM	CCL3	CCR1	0.000273785	0	CCL3_CCR1	CCL3 - CCR1	CCL	Secreted Signaling	KEGG: hsa04060
BI	Proliferative NK	Transitional TAM	CCL3	CCR1	0.00433496	0	CCL3_CCR1	CCL3 - CCR1	CCL	Secreted Signaling	KEGG: hsa04060
BI	Smooth muscle cell	Transitional TAM	CCL3	CCR1	0.000199479	0	CCL3_CCR1	CCL3 - CCR1	CCL	Secreted Signaling	KEGG: hsa04060
BI	Cancer-associated fibroblast	Transitional TAM	CCL3	CCR1	0.000111382	0	CCL3_CCR1	CCL3 - CCR1	CCL	Secreted Signaling	KEGG: hsa04060
BI	Endothelial cell	CD14+ monocyte	CCL3	CCR1	0.000198113	0	CCL3_CCR1	CCL3 - CCR1	CCL	Secreted Signaling	KEGG: hsa04060
BI	B cell	CD14+ monocyte	CCL3	CCR1	0.00213512	0	CCL3_CCR1	CCL3 - CCR1	CCL	Secreted Signaling	KEGG: hsa04060
BI	Plasma cell	CD14+ monocyte	CCL3	CCR1	0.00443326	0	CCL3_CCR1	CCL3 - CCR1	CCL	Secreted Signaling	KEGG: hsa04060
BI	tumor	CD14+ monocyte	CCL3	CCR1	0.000184121	0	CCL3_CCR1	CCL3 - CCR1	CCL	Secreted Signaling	KEGG: hsa04060
BI	CD1C+ cDCs	CD14+ monocyte	CCL3	CCR1	0.0213684	0	CCL3_CCR1	CCL3 - CCR1	CCL	Secreted Signaling	KEGG: hsa04060
BI	CLEC4C+ pDCs	CD14+ monocyte	CCL3	CCR1	0.00386636	0	CCL3_CCR1	CCL3 - CCR1	CCL	Secreted Signaling	KEGG: hsa04060
BI	CD209+ CD163+ Rs-TAM	CD14+ monocyte	CCL3	CCR1	0.00709325	0	CCL3_CCR1	CCL3 - CCR1	CCL	Secreted Signaling	KEGG: hsa04060
BI	CD209+ CD163+ Mo-TAM	CD14+ monocyte	CCL3	CCR1	0.0340327	0	CCL3_CCR1	CCL3 - CCR1	CCL	Secreted Signaling	KEGG: hsa04060
BI	Transitional TAM	CD14+ monocyte	CCL3	CCR1	0.0228648	0	CCL3_CCR1	CCL3 - CCR1	CCL	Secreted Signaling	KEGG: hsa04060
BI	CD14+ monocyte	CD14+ monocyte	CCL3	CCR1	0.0175581	0	CCL3_CCR1	CCL3 - CCR1	CCL	Secreted Signaling	KEGG: hsa04060
BI	CX3CR1+ TREM2+ Mo-TAM	CD14+ monocyte	CCL3	CCR1	0.0302704	0	CCL3_CCR1	CCL3 - CCR1	CCL	Secreted Signaling	KEGG: hsa04060
BI	CX3CR1+ TREM2+ Rs-TAM	CD14+ monocyte	CCL3	CCR1	0.00734485	0	CCL3_CCR1	CCL3 - CCR1	CCL	Secreted Signaling	KEGG: hsa04060
BI	CD16+ monocyte	CD14+ monocyte	CCL3	CCR1	0.00257388	0	CCL3_CCR1	CCL3 - CCR1	CCL	Secreted Signaling	KEGG: hsa04060
BI	Cycling macrophage	CD14+ monocyte	CCL3	CCR1	0.0178454	0	CCL3_CCR1	CCL3 - CCR1	CCL	Secreted Signaling	KEGG: hsa04060
BI	CD4 cytotoxic	CD14+ monocyte	CCL3	CCR1	0.00142318	0	CCL3_CCR1	CCL3 - CCR1	CCL	Secreted Signaling	KEGG: hsa04060
BI	CD8 EM	CD14+ monocyte	CCL3	CCR1	0.00189723	0	CCL3_CCR1	CCL3 - CCR1	CCL	Secreted Signaling	KEGG: hsa04060
BI	CD4 EM	CD14+ monocyte	CCL3	CCR1	0.000927591	0	CCL3_CCR1	CCL3 - CCR1	CCL	Secreted Signaling	KEGG: hsa04060
BI	CD56 dim NK	CD14+ monocyte	CCL3	CCR1	0.0055562	0	CCL3_CCR1	CCL3 - CCR1	CCL	Secreted Signaling	KEGG: hsa04060
BI	CD56 bright NK	CD14+ monocyte	CCL3	CCR1	0.0114059	0	CCL3_CCR1	CCL3 - CCR1	CCL	Secreted Signaling	KEGG: hsa04060
BI	TH17	CD14+ monocyte	CCL3	CCR1	0.00101927	0	CCL3_CCR1	CCL3 - CCR1	CCL	Secreted Signaling	KEGG: hsa04060
BI	Proliferative NK	CD14+ monocyte	CCL3	CCR1	0.015962	0	CCL3_CCR1	CCL3 - CCR1	CCL	Secreted Signaling	KEGG: hsa04060
BI	Smooth muscle cell	CD14+ monocyte	CCL3	CCR1	0.000742787	0	CCL3_CCR1	CCL3 - CCR1	CCL	Secreted Signaling	KEGG: hsa04060
BI	Cancer-associated fibroblast	CD14+ monocyte	CCL3	CCR1	0.000414845	0	CCL3_CCR1	CCL3 - CCR1	CCL	Secreted Signaling	KEGG: hsa04060
BI	Endothelial cell	CX3CR1+ TREM2+ Mo-TAM	CCL3	CCR1	0.000208337	0	CCL3_CCR1	CCL3 - CCR1	CCL	Secreted Signaling	KEGG: hsa04060
BI	B cell	CX3CR1+ TREM2+ Mo-TAM	CCL3	CCR1	0.00224508	0	CCL3_CCR1	CCL3 - CCR1	CCL	Secreted Signaling	KEGG: hsa04060
BI	Plasma cell	CX3CR1+ TREM2+ Mo-TAM	CCL3	CCR1	0.00466102	0	CCL3_CCR1	CCL3 - CCR1	CCL	Secreted Signaling	KEGG: hsa04060
BI	tumor	CX3CR1+ TREM2+ Mo-TAM	CCL3	CCR1	0.000193623	0	CCL3_CCR1	CCL3 - CCR1	CCL	Secreted Signaling	KEGG: hsa04060
BI	CD1C+ cDCs	CX3CR1+ TREM2+ Mo-TAM	CCL3	CCR1	0.0224466	0	CCL3_CCR1	CCL3 - CCR1	CCL	Secreted Signaling	KEGG: hsa04060
BI	CLEC4C+ pDCs	CX3CR1+ TREM2+ Mo-TAM	CCL3	CCR1	0.00406511	0	CCL3_CCR1	CCL3 - CCR1	CCL	Secreted Signaling	KEGG: hsa04060
BI	CD209+ CD163+ Rs-TAM	CX3CR1+ TREM2+ Mo-TAM	CCL3	CCR1	0.00745665	0	CCL3_CCR1	CCL3 - CCR1	CCL	Secreted Signaling	KEGG: hsa04060
BI	CD209+ CD163+ Mo-TAM	CX3CR1+ TREM2+ Mo-TAM	CCL3	CCR1	0.0357265	0	CCL3_CCR1	CCL3 - CCR1	CCL	Secreted Signaling	KEGG: hsa04060
BI	Transitional TAM	CX3CR1+ TREM2+ Mo-TAM	CCL3	CCR1	0.0240166	0	CCL3_CCR1	CCL3 - CCR1	CCL	Secreted Signaling	KEGG: hsa04060
BI	CD14+ monocyte	CX3CR1+ TREM2+ Mo-TAM	CCL3	CCR1	0.0184477	0	CCL3_CCR1	CCL3 - CCR1	CCL	Secreted Signaling	KEGG: hsa04060
BI	CX3CR1+ TREM2+ Mo-TAM	CX3CR1+ TREM2+ Mo-TAM	CCL3	CCR1	0.0317832	0	CCL3_CCR1	CCL3 - CCR1	CCL	Secreted Signaling	KEGG: hsa04060
BI	CX3CR1+ TREM2+ Rs-TAM	CX3CR1+ TREM2+ Mo-TAM	CCL3	CCR1	0.00772103	0	CCL3_CCR1	CCL3 - CCR1	CCL	Secreted Signaling	KEGG: hsa04060
BI	CD16+ monocyte	CX3CR1+ TREM2+ Mo-TAM	CCL3	CCR1	0.00270638	0	CCL3_CCR1	CCL3 - CCR1	CCL	Secreted Signaling	KEGG: hsa04060
BI	Cycling macrophage	CX3CR1+ TREM2+ Mo-TAM	CCL3	CCR1	0.0187492	0	CCL3_CCR1	CCL3 - CCR1	CCL	Secreted Signaling	KEGG: hsa04060
BI	CD4 cytotoxic	CX3CR1+ TREM2+ Mo-TAM	CCL3	CCR1	0.00149653	0	CCL3_CCR1	CCL3 - CCR1	CCL	Secreted Signaling	KEGG: hsa04060
BI	CD8 EM	CX3CR1+ TREM2+ Mo-TAM	CCL3	CCR1	0.00199496	0	CCL3_CCR1	CCL3 - CCR1	CCL	Secreted Signaling	KEGG: hsa04060
BI	CD4 EM	CX3CR1+ TREM2+ Mo-TAM	CCL3	CCR1	0.000975423	0	CCL3_CCR1	CCL3 - CCR1	CCL	Secreted Signaling	KEGG: hsa04060
BI	CD56 dim NK	CX3CR1+ TREM2+ Mo-TAM	CCL3	CCR1	0.00584132	0	CCL3_CCR1	CCL3 - CCR1	CCL	Secreted Signaling	KEGG: hsa04060
BI	CD56 bright NK	CX3CR1+ TREM2+ Mo-TAM	CCL3	CCR1	0.0119876	0	CCL3_CCR1	CCL3 - CCR1	CCL	Secreted Signaling	KEGG: hsa04060
BI	TH17	CX3CR1+ TREM2+ Mo-TAM	CCL3	CCR1	0.00107182	0	CCL3_CCR1	CCL3 - CCR1	CCL	Secreted Signaling	KEGG: hsa04060
BI	Proliferative NK	CX3CR1+ TREM2+ Mo-TAM	CCL3	CCR1	0.016772	0	CCL3_CCR1	CCL3 - CCR1	CCL	Secreted Signaling	KEGG: hsa04060
BI	Smooth muscle cell	CX3CR1+ TREM2+ Mo-TAM	CCL3	CCR1	0.000781097	0	CCL3_CCR1	CCL3 - CCR1	CCL	Secreted Signaling	KEGG: hsa04060
BI	Cancer-associated fibroblast	CX3CR1+ TREM2+ Mo-TAM	CCL3	CCR1	0.000436248	0	CCL3_CCR1	CCL3 - CCR1	CCL	Secreted Signaling	KEGG: hsa04060
BI	Endothelial cell	CX3CR1+ TREM2+ Rs-TAM	CCL3	CCR1	1.96582e-05	0	CCL3_CCR1	CCL3 - CCR1	CCL	Secreted Signaling	KEGG: hsa04060
BI	B cell	CX3CR1+ TREM2+ Rs-TAM	CCL3	CCR1	0.000212232	0	CCL3_CCR1	CCL3 - CCR1	CCL	Secreted Signaling	KEGG: hsa04060
BI	Plasma cell	CX3CR1+ TREM2+ Rs-TAM	CCL3	CCR1	0.000441584	0	CCL3_CCR1	CCL3 - CCR1	CCL	Secreted Signaling	KEGG: hsa04060
BI	tumor	CX3CR1+ TREM2+ Rs-TAM	CCL3	CCR1	1.82695e-05	0	CCL3_CCR1	CCL3 - CCR1	CCL	Secreted Signaling	KEGG: hsa04060
BI	CD1C+ cDCs	CX3CR1+ TREM2+ Rs-TAM	CCL3	CCR1	0.00216155	0	CCL3_CCR1	CCL3 - CCR1	CCL	Secreted Signaling	KEGG: hsa04060
BI	CLEC4C+ pDCs	CX3CR1+ TREM2+ Rs-TAM	CCL3	CCR1	0.000384919	0	CCL3_CCR1	CCL3 - CCR1	CCL	Secreted Signaling	KEGG: hsa04060
BI	CD209+ CD163+ Rs-TAM	CX3CR1+ TREM2+ Rs-TAM	CCL3	CCR1	0.000708241	0	CCL3_CCR1	CCL3 - CCR1	CCL	Secreted Signaling	KEGG: hsa04060
BI	CD209+ CD163+ Mo-TAM	CX3CR1+ TREM2+ Rs-TAM	CCL3	CCR1	0.00348313	0	CCL3_CCR1	CCL3 - CCR1	CCL	Secreted Signaling	KEGG: hsa04060
BI	Transitional TAM	CX3CR1+ TREM2+ Rs-TAM	CCL3	CCR1	0.0023161	0	CCL3_CCR1	CCL3 - CCR1	CCL	Secreted Signaling	KEGG: hsa04060
BI	CD14+ monocyte	CX3CR1+ TREM2+ Rs-TAM	CCL3	CCR1	0.00176992	0	CCL3_CCR1	CCL3 - CCR1	CCL	Secreted Signaling	KEGG: hsa04060
BI	CX3CR1+ TREM2+ Mo-TAM	CX3CR1+ TREM2+ Rs-TAM	CCL3	CCR1	0.00308728	0	CCL3_CCR1	CCL3 - CCR1	CCL	Secreted Signaling	KEGG: hsa04060
BI	CX3CR1+ TREM2+ Rs-TAM	CX3CR1+ TREM2+ Rs-TAM	CCL3	CCR1	0.000733529	0	CCL3_CCR1	CCL3 - CCR1	CCL	Secreted Signaling	KEGG: hsa04060
BI	CD16+ monocyte	CX3CR1+ TREM2+ Rs-TAM	CCL3	CCR1	0.000255946	0	CCL3_CCR1	CCL3 - CCR1	CCL	Secreted Signaling	KEGG: hsa04060
BI	Cycling macrophage	CX3CR1+ TREM2+ Rs-TAM	CCL3	CCR1	0.00179935	0	CCL3_CCR1	CCL3 - CCR1	CCL	Secreted Signaling	KEGG: hsa04060
BI	CD4 cytotoxic	CX3CR1+ TREM2+ Rs-TAM	CCL3	CCR1	0.000141374	0	CCL3_CCR1	CCL3 - CCR1	CCL	Secreted Signaling	KEGG: hsa04060
BI	CD8 EM	CX3CR1+ TREM2+ Rs-TAM	CCL3	CCR1	0.000188545	0	CCL3_CCR1	CCL3 - CCR1	CCL	Secreted Signaling	KEGG: hsa04060
BI	CD4 EM	CX3CR1+ TREM2+ Rs-TAM	CCL3	CCR1	9.21025e-05	0	CCL3_CCR1	CCL3 - CCR1	CCL	Secreted Signaling	KEGG: hsa04060
BI	CD56 dim NK	CX3CR1+ TREM2+ Rs-TAM	CCL3	CCR1	0.000553999	0	CCL3_CCR1	CCL3 - CCR1	CCL	Secreted Signaling	KEGG: hsa04060
BI	CD56 bright NK	CX3CR1+ TREM2+ Rs-TAM	CCL3	CCR1	0.00114332	0	CCL3_CCR1	CCL3 - CCR1	CCL	Secreted Signaling	KEGG: hsa04060
BI	TH17	CX3CR1+ TREM2+ Rs-TAM	CCL3	CCR1	0.000101214	0	CCL3_CCR1	CCL3 - CCR1	CCL	Secreted Signaling	KEGG: hsa04060
BI	Proliferative NK	CX3CR1+ TREM2+ Rs-TAM	CCL3	CCR1	0.00160668	0	CCL3_CCR1	CCL3 - CCR1	CCL	Secreted Signaling	KEGG: hsa04060
BI	Smooth muscle cell	CX3CR1+ TREM2+ Rs-TAM	CCL3	CCR1	7.37407e-05	0	CCL3_CCR1	CCL3 - CCR1	CCL	Secreted Signaling	KEGG: hsa04060
BI	Cancer-associated fibroblast	CX3CR1+ TREM2+ Rs-TAM	CCL3	CCR1	4.11718e-05	0	CCL3_CCR1	CCL3 - CCR1	CCL	Secreted Signaling	KEGG: hsa04060
BI	Endothelial cell	CD16+ monocyte	CCL3	CCR1	0.00010137	0.01	CCL3_CCR1	CCL3 - CCR1	CCL	Secreted Signaling	KEGG: hsa04060
BI	B cell	CD16+ monocyte	CCL3	CCR1	0.00109353	0	CCL3_CCR1	CCL3 - CCR1	CCL	Secreted Signaling	KEGG: hsa04060
BI	Plasma cell	CD16+ monocyte	CCL3	CCR1	0.0022731	0	CCL3_CCR1	CCL3 - CCR1	CCL	Secreted Signaling	KEGG: hsa04060
BI	tumor	CD16+ monocyte	CCL3	CCR1	9.421e-05	0.01	CCL3_CCR1	CCL3 - CCR1	CCL	Secreted Signaling	KEGG: hsa04060
BI	CD1C+ cDCs	CD16+ monocyte	CCL3	CCR1	0.011048	0	CCL3_CCR1	CCL3 - CCR1	CCL	Secreted Signaling	KEGG: hsa04060
BI	CLEC4C+ pDCs	CD16+ monocyte	CCL3	CCR1	0.00198188	0	CCL3_CCR1	CCL3 - CCR1	CCL	Secreted Signaling	KEGG: hsa04060
BI	CD209+ CD163+ Rs-TAM	CD16+ monocyte	CCL3	CCR1	0.00364172	0	CCL3_CCR1	CCL3 - CCR1	CCL	Secreted Signaling	KEGG: hsa04060
BI	CD209+ CD163+ Mo-TAM	CD16+ monocyte	CCL3	CCR1	0.0177064	0	CCL3_CCR1	CCL3 - CCR1	CCL	Secreted Signaling	KEGG: hsa04060
BI	Transitional TAM	CD16+ monocyte	CCL3	CCR1	0.0118304	0	CCL3_CCR1	CCL3 - CCR1	CCL	Secreted Signaling	KEGG: hsa04060
BI	CD14+ monocyte	CD16+ monocyte	CCL3	CCR1	0.00906093	0	CCL3_CCR1	CCL3 - CCR1	CCL	Secreted Signaling	KEGG: hsa04060
BI	CX3CR1+ TREM2+ Mo-TAM	CD16+ monocyte	CCL3	CCR1	0.0157196	0	CCL3_CCR1	CCL3 - CCR1	CCL	Secreted Signaling	KEGG: hsa04060
BI	CX3CR1+ TREM2+ Rs-TAM	CD16+ monocyte	CCL3	CCR1	0.00377136	0	CCL3_CCR1	CCL3 - CCR1	CCL	Secreted Signaling	KEGG: hsa04060
BI	CD16+ monocyte	CD16+ monocyte	CCL3	CCR1	0.00131853	0	CCL3_CCR1	CCL3 - CCR1	CCL	Secreted Signaling	KEGG: hsa04060
BI	Cycling macrophage	CD16+ monocyte	CCL3	CCR1	0.00921046	0	CCL3_CCR1	CCL3 - CCR1	CCL	Secreted Signaling	KEGG: hsa04060
BI	CD4 cytotoxic	CD16+ monocyte	CCL3	CCR1	0.000728645	0	CCL3_CCR1	CCL3 - CCR1	CCL	Secreted Signaling	KEGG: hsa04060
BI	CD8 EM	CD16+ monocyte	CCL3	CCR1	0.000971577	0	CCL3_CCR1	CCL3 - CCR1	CCL	Secreted Signaling	KEGG: hsa04060
BI	CD4 EM	CD16+ monocyte	CCL3	CCR1	0.000474797	0	CCL3_CCR1	CCL3 - CCR1	CCL	Secreted Signaling	KEGG: hsa04060
BI	CD56 dim NK	CD16+ monocyte	CCL3	CCR1	0.00285044	0	CCL3_CCR1	CCL3 - CCR1	CCL	Secreted Signaling	KEGG: hsa04060
BI	CD56 bright NK	CD16+ monocyte	CCL3	CCR1	0.00586826	0	CCL3_CCR1	CCL3 - CCR1	CCL	Secreted Signaling	KEGG: hsa04060
BI	TH17	CD16+ monocyte	CCL3	CCR1	0.000521747	0	CCL3_CCR1	CCL3 - CCR1	CCL	Secreted Signaling	KEGG: hsa04060
BI	Proliferative NK	CD16+ monocyte	CCL3	CCR1	0.00823075	0	CCL3_CCR1	CCL3 - CCR1	CCL	Secreted Signaling	KEGG: hsa04060
BI	Smooth muscle cell	CD16+ monocyte	CCL3	CCR1	0.000380169	0.01	CCL3_CCR1	CCL3 - CCR1	CCL	Secreted Signaling	KEGG: hsa04060
BI	Cancer-associated fibroblast	CD16+ monocyte	CCL3	CCR1	0.000212289	0.01	CCL3_CCR1	CCL3 - CCR1	CCL	Secreted Signaling	KEGG: hsa04060
BI	B cell	Cycling macrophage	CCL3	CCR1	0.000885742	0.02	CCL3_CCR1	CCL3 - CCR1	CCL	Secreted Signaling	KEGG: hsa04060
BI	Plasma cell	Cycling macrophage	CCL3	CCR1	0.00184159	0	CCL3_CCR1	CCL3 - CCR1	CCL	Secreted Signaling	KEGG: hsa04060
BI	CD1C+ cDCs	Cycling macrophage	CCL3	CCR1	0.00896566	0	CCL3_CCR1	CCL3 - CCR1	CCL	Secreted Signaling	KEGG: hsa04060
BI	CLEC4C+ pDCs	Cycling macrophage	CCL3	CCR1	0.00160557	0.02	CCL3_CCR1	CCL3 - CCR1	CCL	Secreted Signaling	KEGG: hsa04060
BI	CD209+ CD163+ Rs-TAM	Cycling macrophage	CCL3	CCR1	0.00295117	0	CCL3_CCR1	CCL3 - CCR1	CCL	Secreted Signaling	KEGG: hsa04060
BI	CD209+ CD163+ Mo-TAM	Cycling macrophage	CCL3	CCR1	0.0143874	0	CCL3_CCR1	CCL3 - CCR1	CCL	Secreted Signaling	KEGG: hsa04060
BI	Transitional TAM	Cycling macrophage	CCL3	CCR1	0.00960203	0	CCL3_CCR1	CCL3 - CCR1	CCL	Secreted Signaling	KEGG: hsa04060
BI	CD14+ monocyte	Cycling macrophage	CCL3	CCR1	0.00735036	0	CCL3_CCR1	CCL3 - CCR1	CCL	Secreted Signaling	KEGG: hsa04060
BI	CX3CR1+ TREM2+ Mo-TAM	Cycling macrophage	CCL3	CCR1	0.0127681	0	CCL3_CCR1	CCL3 - CCR1	CCL	Secreted Signaling	KEGG: hsa04060
BI	CX3CR1+ TREM2+ Rs-TAM	Cycling macrophage	CCL3	CCR1	0.0030563	0	CCL3_CCR1	CCL3 - CCR1	CCL	Secreted Signaling	KEGG: hsa04060
BI	CD16+ monocyte	Cycling macrophage	CCL3	CCR1	0.00106803	0.02	CCL3_CCR1	CCL3 - CCR1	CCL	Secreted Signaling	KEGG: hsa04060
BI	Cycling macrophage	Cycling macrophage	CCL3	CCR1	0.00747188	0	CCL3_CCR1	CCL3 - CCR1	CCL	Secreted Signaling	KEGG: hsa04060
BI	CD8 EM	Cycling macrophage	CCL3	CCR1	0.000786945	0.03	CCL3_CCR1	CCL3 - CCR1	CCL	Secreted Signaling	KEGG: hsa04060
BI	CD56 dim NK	Cycling macrophage	CCL3	CCR1	0.00230959	0	CCL3_CCR1	CCL3 - CCR1	CCL	Secreted Signaling	KEGG: hsa04060
BI	CD56 bright NK	Cycling macrophage	CCL3	CCR1	0.00475752	0	CCL3_CCR1	CCL3 - CCR1	CCL	Secreted Signaling	KEGG: hsa04060
BI	TH17	Cycling macrophage	CCL3	CCR1	0.000422561	0.02	CCL3_CCR1	CCL3 - CCR1	CCL	Secreted Signaling	KEGG: hsa04060
BI	Proliferative NK	Cycling macrophage	CCL3	CCR1	0.00667585	0	CCL3_CCR1	CCL3 - CCR1	CCL	Secreted Signaling	KEGG: hsa04060
BI	Endothelial cell	CD56 bright NK	CCL3	CCR1	2.86016e-05	0.01	CCL3_CCR1	CCL3 - CCR1	CCL	Secreted Signaling	KEGG: hsa04060
BI	B cell	CD56 bright NK	CCL3	CCR1	0.000308759	0	CCL3_CCR1	CCL3 - CCR1	CCL	Secreted Signaling	KEGG: hsa04060
BI	Plasma cell	CD56 bright NK	CCL3	CCR1	0.000642358	0	CCL3_CCR1	CCL3 - CCR1	CCL	Secreted Signaling	KEGG: hsa04060
BI	tumor	CD56 bright NK	CCL3	CCR1	2.65812e-05	0.01	CCL3_CCR1	CCL3 - CCR1	CCL	Secreted Signaling	KEGG: hsa04060
BI	CD1C+ cDCs	CD56 bright NK	CCL3	CCR1	0.00314187	0	CCL3_CCR1	CCL3 - CCR1	CCL	Secreted Signaling	KEGG: hsa04060
BI	CLEC4C+ pDCs	CD56 bright NK	CCL3	CCR1	0.000559944	0	CCL3_CCR1	CCL3 - CCR1	CCL	Secreted Signaling	KEGG: hsa04060
BI	CD209+ CD163+ Rs-TAM	CD56 bright NK	CCL3	CCR1	0.00103013	0	CCL3_CCR1	CCL3 - CCR1	CCL	Secreted Signaling	KEGG: hsa04060
BI	CD209+ CD163+ Mo-TAM	CD56 bright NK	CCL3	CCR1	0.0050598	0	CCL3_CCR1	CCL3 - CCR1	CCL	Secreted Signaling	KEGG: hsa04060
BI	Transitional TAM	CD56 bright NK	CCL3	CCR1	0.00336628	0	CCL3_CCR1	CCL3 - CCR1	CCL	Secreted Signaling	KEGG: hsa04060
BI	CD14+ monocyte	CD56 bright NK	CCL3	CCR1	0.00257309	0	CCL3_CCR1	CCL3 - CCR1	CCL	Secreted Signaling	KEGG: hsa04060
BI	CX3CR1+ TREM2+ Mo-TAM	CD56 bright NK	CCL3	CCR1	0.00448557	0	CCL3_CCR1	CCL3 - CCR1	CCL	Secreted Signaling	KEGG: hsa04060
BI	CX3CR1+ TREM2+ Rs-TAM	CD56 bright NK	CCL3	CCR1	0.0010669	0	CCL3_CCR1	CCL3 - CCR1	CCL	Secreted Signaling	KEGG: hsa04060
BI	CD16+ monocyte	CD56 bright NK	CCL3	CCR1	0.000372348	0	CCL3_CCR1	CCL3 - CCR1	CCL	Secreted Signaling	KEGG: hsa04060
BI	Cycling macrophage	CD56 bright NK	CCL3	CCR1	0.00261584	0	CCL3_CCR1	CCL3 - CCR1	CCL	Secreted Signaling	KEGG: hsa04060
BI	CD4 cytotoxic	CD56 bright NK	CCL3	CCR1	0.00020568	0.01	CCL3_CCR1	CCL3 - CCR1	CCL	Secreted Signaling	KEGG: hsa04060
BI	CD8 EM	CD56 bright NK	CCL3	CCR1	0.000274302	0	CCL3_CCR1	CCL3 - CCR1	CCL	Secreted Signaling	KEGG: hsa04060
BI	CD4 EM	CD56 bright NK	CCL3	CCR1	0.000134	0.01	CCL3_CCR1	CCL3 - CCR1	CCL	Secreted Signaling	KEGG: hsa04060
BI	CD56 dim NK	CD56 bright NK	CCL3	CCR1	0.000805843	0	CCL3_CCR1	CCL3 - CCR1	CCL	Secreted Signaling	KEGG: hsa04060
BI	CD56 bright NK	CD56 bright NK	CCL3	CCR1	0.00166261	0	CCL3_CCR1	CCL3 - CCR1	CCL	Secreted Signaling	KEGG: hsa04060
BI	TH17	CD56 bright NK	CCL3	CCR1	0.000147255	0	CCL3_CCR1	CCL3 - CCR1	CCL	Secreted Signaling	KEGG: hsa04060
BI	Proliferative NK	CD56 bright NK	CCL3	CCR1	0.00233594	0	CCL3_CCR1	CCL3 - CCR1	CCL	Secreted Signaling	KEGG: hsa04060
BI	Smooth muscle cell	CD56 bright NK	CCL3	CCR1	0.000107286	0.01	CCL3_CCR1	CCL3 - CCR1	CCL	Secreted Signaling	KEGG: hsa04060
BI	Cancer-associated fibroblast	CD56 bright NK	CCL3	CCR1	5.99022e-05	0.01	CCL3_CCR1	CCL3 - CCR1	CCL	Secreted Signaling	KEGG: hsa04060
BI	CD1C+ cDCs	Proliferative NK	CCL3	CCR1	0.00258978	0	CCL3_CCR1	CCL3 - CCR1	CCL	Secreted Signaling	KEGG: hsa04060
BI	CD209+ CD163+ Rs-TAM	Proliferative NK	CCL3	CCR1	0.000848799	0.03	CCL3_CCR1	CCL3 - CCR1	CCL	Secreted Signaling	KEGG: hsa04060
BI	CD209+ CD163+ Mo-TAM	Proliferative NK	CCL3	CCR1	0.0041721	0	CCL3_CCR1	CCL3 - CCR1	CCL	Secreted Signaling	KEGG: hsa04060
BI	Transitional TAM	Proliferative NK	CCL3	CCR1	0.00277487	0	CCL3_CCR1	CCL3 - CCR1	CCL	Secreted Signaling	KEGG: hsa04060
BI	CD14+ monocyte	Proliferative NK	CCL3	CCR1	0.00212074	0.01	CCL3_CCR1	CCL3 - CCR1	CCL	Secreted Signaling	KEGG: hsa04060
BI	CX3CR1+ TREM2+ Mo-TAM	Proliferative NK	CCL3	CCR1	0.00369824	0	CCL3_CCR1	CCL3 - CCR1	CCL	Secreted Signaling	KEGG: hsa04060
BI	CX3CR1+ TREM2+ Rs-TAM	Proliferative NK	CCL3	CCR1	0.000879102	0.03	CCL3_CCR1	CCL3 - CCR1	CCL	Secreted Signaling	KEGG: hsa04060
BI	Cycling macrophage	Proliferative NK	CCL3	CCR1	0.00215598	0.02	CCL3_CCR1	CCL3 - CCR1	CCL	Secreted Signaling	KEGG: hsa04060
BI	CD56 dim NK	Proliferative NK	CCL3	CCR1	0.000663966	0.03	CCL3_CCR1	CCL3 - CCR1	CCL	Secreted Signaling	KEGG: hsa04060
BI	CD56 bright NK	Proliferative NK	CCL3	CCR1	0.0013701	0.02	CCL3_CCR1	CCL3 - CCR1	CCL	Secreted Signaling	KEGG: hsa04060
BI	Endothelial cell	CD1C+ cDCs	CCL3L1	CCR1	9.9333e-05	0	CCL3L1_CCR1	CCL3L1 - CCR1	CCL	Secreted Signaling	KEGG: hsa04060
BI	B cell	CD1C+ cDCs	CCL3L1	CCR1	7.45426e-05	0	CCL3L1_CCR1	CCL3L1 - CCR1	CCL	Secreted Signaling	KEGG: hsa04060
BI	Plasma cell	CD1C+ cDCs	CCL3L1	CCR1	0.000100841	0	CCL3L1_CCR1	CCL3L1 - CCR1	CCL	Secreted Signaling	KEGG: hsa04060
BI	tumor	CD1C+ cDCs	CCL3L1	CCR1	2.70001e-05	0.01	CCL3L1_CCR1	CCL3L1 - CCR1	CCL	Secreted Signaling	KEGG: hsa04060
BI	Mast cell	CD1C+ cDCs	CCL3L1	CCR1	5.25554e-05	0.01	CCL3L1_CCR1	CCL3L1 - CCR1	CCL	Secreted Signaling	KEGG: hsa04060
BI	CD1C+ cDCs	CD1C+ cDCs	CCL3L1	CCR1	0.00459625	0	CCL3L1_CCR1	CCL3L1 - CCR1	CCL	Secreted Signaling	KEGG: hsa04060
BI	CLEC4C+ pDCs	CD1C+ cDCs	CCL3L1	CCR1	9.84559e-05	0	CCL3L1_CCR1	CCL3L1 - CCR1	CCL	Secreted Signaling	KEGG: hsa04060
BI	CD209+ CD163+ Rs-TAM	CD1C+ cDCs	CCL3L1	CCR1	0.0012923	0	CCL3L1_CCR1	CCL3L1 - CCR1	CCL	Secreted Signaling	KEGG: hsa04060
BI	CD209+ CD163+ Mo-TAM	CD1C+ cDCs	CCL3L1	CCR1	0.00605572	0	CCL3L1_CCR1	CCL3L1 - CCR1	CCL	Secreted Signaling	KEGG: hsa04060
BI	Transitional TAM	CD1C+ cDCs	CCL3L1	CCR1	0.00279118	0	CCL3L1_CCR1	CCL3L1 - CCR1	CCL	Secreted Signaling	KEGG: hsa04060
BI	CD14+ monocyte	CD1C+ cDCs	CCL3L1	CCR1	0.00295154	0	CCL3L1_CCR1	CCL3L1 - CCR1	CCL	Secreted Signaling	KEGG: hsa04060
BI	CX3CR1+ TREM2+ Mo-TAM	CD1C+ cDCs	CCL3L1	CCR1	0.00421556	0	CCL3L1_CCR1	CCL3L1 - CCR1	CCL	Secreted Signaling	KEGG: hsa04060
BI	CX3CR1+ TREM2+ Rs-TAM	CD1C+ cDCs	CCL3L1	CCR1	0.000619267	0	CCL3L1_CCR1	CCL3L1 - CCR1	CCL	Secreted Signaling	KEGG: hsa04060
BI	CD16+ monocyte	CD1C+ cDCs	CCL3L1	CCR1	0.00067676	0	CCL3L1_CCR1	CCL3L1 - CCR1	CCL	Secreted Signaling	KEGG: hsa04060
BI	Cycling macrophage	CD1C+ cDCs	CCL3L1	CCR1	0.00397571	0	CCL3L1_CCR1	CCL3L1 - CCR1	CCL	Secreted Signaling	KEGG: hsa04060
BI	CD4 cytotoxic	CD1C+ cDCs	CCL3L1	CCR1	0.000257184	0	CCL3L1_CCR1	CCL3L1 - CCR1	CCL	Secreted Signaling	KEGG: hsa04060
BI	CD8 EM	CD1C+ cDCs	CCL3L1	CCR1	0.000487332	0	CCL3L1_CCR1	CCL3L1 - CCR1	CCL	Secreted Signaling	KEGG: hsa04060
BI	CD4 EM	CD1C+ cDCs	CCL3L1	CCR1	0.000203686	0	CCL3L1_CCR1	CCL3L1 - CCR1	CCL	Secreted Signaling	KEGG: hsa04060
BI	CD56 dim NK	CD1C+ cDCs	CCL3L1	CCR1	0.000932638	0	CCL3L1_CCR1	CCL3L1 - CCR1	CCL	Secreted Signaling	KEGG: hsa04060
BI	CD56 bright NK	CD1C+ cDCs	CCL3L1	CCR1	0.00175593	0	CCL3L1_CCR1	CCL3L1 - CCR1	CCL	Secreted Signaling	KEGG: hsa04060
BI	TH17	CD1C+ cDCs	CCL3L1	CCR1	0.000245604	0	CCL3L1_CCR1	CCL3L1 - CCR1	CCL	Secreted Signaling	KEGG: hsa04060
BI	Proliferative NK	CD1C+ cDCs	CCL3L1	CCR1	0.0011976	0	CCL3L1_CCR1	CCL3L1 - CCR1	CCL	Secreted Signaling	KEGG: hsa04060
BI	Cancer-associated fibroblast	CD1C+ cDCs	CCL3L1	CCR1	0.000157749	0	CCL3L1_CCR1	CCL3L1 - CCR1	CCL	Secreted Signaling	KEGG: hsa04060
BI	Plasma cell	CLEC4C+ pDCs	CCL3L1	CCR1	5.18809e-05	0.04	CCL3L1_CCR1	CCL3L1 - CCR1	CCL	Secreted Signaling	KEGG: hsa04060
BI	CD1C+ cDCs	CLEC4C+ pDCs	CCL3L1	CCR1	0.00236986	0	CCL3L1_CCR1	CCL3L1 - CCR1	CCL	Secreted Signaling	KEGG: hsa04060
BI	CD209+ CD163+ Rs-TAM	CLEC4C+ pDCs	CCL3L1	CCR1	0.00066525	0	CCL3L1_CCR1	CCL3L1 - CCR1	CCL	Secreted Signaling	KEGG: hsa04060
BI	CD209+ CD163+ Mo-TAM	CLEC4C+ pDCs	CCL3L1	CCR1	0.00312459	0	CCL3L1_CCR1	CCL3L1 - CCR1	CCL	Secreted Signaling	KEGG: hsa04060
BI	Transitional TAM	CLEC4C+ pDCs	CCL3L1	CCR1	0.00143789	0	CCL3L1_CCR1	CCL3L1 - CCR1	CCL	Secreted Signaling	KEGG: hsa04060
BI	CD14+ monocyte	CLEC4C+ pDCs	CCL3L1	CCR1	0.00152062	0	CCL3L1_CCR1	CCL3L1 - CCR1	CCL	Secreted Signaling	KEGG: hsa04060
BI	CX3CR1+ TREM2+ Mo-TAM	CLEC4C+ pDCs	CCL3L1	CCR1	0.00217317	0	CCL3L1_CCR1	CCL3L1 - CCR1	CCL	Secreted Signaling	KEGG: hsa04060
BI	CX3CR1+ TREM2+ Rs-TAM	CLEC4C+ pDCs	CCL3L1	CCR1	0.000318682	0	CCL3L1_CCR1	CCL3L1 - CCR1	CCL	Secreted Signaling	KEGG: hsa04060
BI	CD16+ monocyte	CLEC4C+ pDCs	CCL3L1	CCR1	0.000348278	0	CCL3L1_CCR1	CCL3L1 - CCR1	CCL	Secreted Signaling	KEGG: hsa04060
BI	Cycling macrophage	CLEC4C+ pDCs	CCL3L1	CCR1	0.00204928	0	CCL3L1_CCR1	CCL3L1 - CCR1	CCL	Secreted Signaling	KEGG: hsa04060
BI	CD4 cytotoxic	CLEC4C+ pDCs	CCL3L1	CCR1	0.000132327	0.02	CCL3L1_CCR1	CCL3L1 - CCR1	CCL	Secreted Signaling	KEGG: hsa04060
BI	CD8 EM	CLEC4C+ pDCs	CCL3L1	CCR1	0.00025077	0	CCL3L1_CCR1	CCL3L1 - CCR1	CCL	Secreted Signaling	KEGG: hsa04060
BI	CD4 EM	CLEC4C+ pDCs	CCL3L1	CCR1	0.000104798	0.02	CCL3L1_CCR1	CCL3L1 - CCR1	CCL	Secreted Signaling	KEGG: hsa04060
BI	CD56 dim NK	CLEC4C+ pDCs	CCL3L1	CCR1	0.000480019	0	CCL3L1_CCR1	CCL3L1 - CCR1	CCL	Secreted Signaling	KEGG: hsa04060
BI	CD56 bright NK	CLEC4C+ pDCs	CCL3L1	CCR1	0.00090412	0	CCL3L1_CCR1	CCL3L1 - CCR1	CCL	Secreted Signaling	KEGG: hsa04060
BI	TH17	CLEC4C+ pDCs	CCL3L1	CCR1	0.000126368	0.03	CCL3L1_CCR1	CCL3L1 - CCR1	CCL	Secreted Signaling	KEGG: hsa04060
BI	Proliferative NK	CLEC4C+ pDCs	CCL3L1	CCR1	0.00061647	0	CCL3L1_CCR1	CCL3L1 - CCR1	CCL	Secreted Signaling	KEGG: hsa04060
BI	Cancer-associated fibroblast	CLEC4C+ pDCs	CCL3L1	CCR1	8.11615e-05	0.04	CCL3L1_CCR1	CCL3L1 - CCR1	CCL	Secreted Signaling	KEGG: hsa04060
BI	Endothelial cell	CD209+ CD163+ Rs-TAM	CCL3L1	CCR1	1.50592e-05	0	CCL3L1_CCR1	CCL3L1 - CCR1	CCL	Secreted Signaling	KEGG: hsa04060
BI	B cell	CD209+ CD163+ Rs-TAM	CCL3L1	CCR1	1.13007e-05	0	CCL3L1_CCR1	CCL3L1 - CCR1	CCL	Secreted Signaling	KEGG: hsa04060
BI	Plasma cell	CD209+ CD163+ Rs-TAM	CCL3L1	CCR1	1.52878e-05	0	CCL3L1_CCR1	CCL3L1 - CCR1	CCL	Secreted Signaling	KEGG: hsa04060
BI	tumor	CD209+ CD163+ Rs-TAM	CCL3L1	CCR1	4.09306e-06	0	CCL3L1_CCR1	CCL3L1 - CCR1	CCL	Secreted Signaling	KEGG: hsa04060
BI	Mast cell	CD209+ CD163+ Rs-TAM	CCL3L1	CCR1	7.96725e-06	0	CCL3L1_CCR1	CCL3L1 - CCR1	CCL	Secreted Signaling	KEGG: hsa04060
BI	CD1C+ cDCs	CD209+ CD163+ Rs-TAM	CCL3L1	CCR1	0.000699475	0	CCL3L1_CCR1	CCL3L1 - CCR1	CCL	Secreted Signaling	KEGG: hsa04060
BI	CLEC4C+ pDCs	CD209+ CD163+ Rs-TAM	CCL3L1	CCR1	1.49262e-05	0	CCL3L1_CCR1	CCL3L1 - CCR1	CCL	Secreted Signaling	KEGG: hsa04060
BI	CD209+ CD163+ Rs-TAM	CD209+ CD163+ Rs-TAM	CCL3L1	CCR1	0.000196115	0	CCL3L1_CCR1	CCL3L1 - CCR1	CCL	Secreted Signaling	KEGG: hsa04060
BI	CD209+ CD163+ Mo-TAM	CD209+ CD163+ Rs-TAM	CCL3L1	CCR1	0.00092273	0	CCL3L1_CCR1	CCL3L1 - CCR1	CCL	Secreted Signaling	KEGG: hsa04060
BI	Transitional TAM	CD209+ CD163+ Rs-TAM	CCL3L1	CCR1	0.000424121	0	CCL3L1_CCR1	CCL3L1 - CCR1	CCL	Secreted Signaling	KEGG: hsa04060
BI	CD14+ monocyte	CD209+ CD163+ Rs-TAM	CCL3L1	CCR1	0.000448549	0	CCL3L1_CCR1	CCL3L1 - CCR1	CCL	Secreted Signaling	KEGG: hsa04060
BI	CX3CR1+ TREM2+ Mo-TAM	CD209+ CD163+ Rs-TAM	CCL3L1	CCR1	0.000641333	0	CCL3L1_CCR1	CCL3L1 - CCR1	CCL	Secreted Signaling	KEGG: hsa04060
BI	CX3CR1+ TREM2+ Rs-TAM	CD209+ CD163+ Rs-TAM	CCL3L1	CCR1	9.39243e-05	0	CCL3L1_CCR1	CCL3L1 - CCR1	CCL	Secreted Signaling	KEGG: hsa04060
BI	CD16+ monocyte	CD209+ CD163+ Rs-TAM	CCL3L1	CCR1	0.000102649	0	CCL3L1_CCR1	CCL3L1 - CCR1	CCL	Secreted Signaling	KEGG: hsa04060
BI	Cycling macrophage	CD209+ CD163+ Rs-TAM	CCL3L1	CCR1	0.000604719	0	CCL3L1_CCR1	CCL3L1 - CCR1	CCL	Secreted Signaling	KEGG: hsa04060
BI	CD4 cytotoxic	CD209+ CD163+ Rs-TAM	CCL3L1	CCR1	3.89952e-05	0	CCL3L1_CCR1	CCL3L1 - CCR1	CCL	Secreted Signaling	KEGG: hsa04060
BI	CD8 EM	CD209+ CD163+ Rs-TAM	CCL3L1	CCR1	7.39054e-05	0	CCL3L1_CCR1	CCL3L1 - CCR1	CCL	Secreted Signaling	KEGG: hsa04060
BI	CD4 EM	CD209+ CD163+ Rs-TAM	CCL3L1	CCR1	3.08822e-05	0	CCL3L1_CCR1	CCL3L1 - CCR1	CCL	Secreted Signaling	KEGG: hsa04060
BI	CD56 dim NK	CD209+ CD163+ Rs-TAM	CCL3L1	CCR1	0.000141491	0	CCL3L1_CCR1	CCL3L1 - CCR1	CCL	Secreted Signaling	KEGG: hsa04060
BI	CD56 bright NK	CD209+ CD163+ Rs-TAM	CCL3L1	CCR1	0.000266579	0	CCL3L1_CCR1	CCL3L1 - CCR1	CCL	Secreted Signaling	KEGG: hsa04060
BI	TH17	CD209+ CD163+ Rs-TAM	CCL3L1	CCR1	3.7239e-05	0	CCL3L1_CCR1	CCL3L1 - CCR1	CCL	Secreted Signaling	KEGG: hsa04060
BI	Proliferative NK	CD209+ CD163+ Rs-TAM	CCL3L1	CCR1	0.000181729	0	CCL3L1_CCR1	CCL3L1 - CCR1	CCL	Secreted Signaling	KEGG: hsa04060
BI	Cancer-associated fibroblast	CD209+ CD163+ Rs-TAM	CCL3L1	CCR1	2.39165e-05	0	CCL3L1_CCR1	CCL3L1 - CCR1	CCL	Secreted Signaling	KEGG: hsa04060
BI	Endothelial cell	CD209+ CD163+ Mo-TAM	CCL3L1	CCR1	0.00105924	0	CCL3L1_CCR1	CCL3L1 - CCR1	CCL	Secreted Signaling	KEGG: hsa04060
BI	B cell	CD209+ CD163+ Mo-TAM	CCL3L1	CCR1	0.000795078	0	CCL3L1_CCR1	CCL3L1 - CCR1	CCL	Secreted Signaling	KEGG: hsa04060
BI	Plasma cell	CD209+ CD163+ Mo-TAM	CCL3L1	CCR1	0.00107531	0	CCL3L1_CCR1	CCL3L1 - CCR1	CCL	Secreted Signaling	KEGG: hsa04060
BI	tumor	CD209+ CD163+ Mo-TAM	CCL3L1	CCR1	0.000288118	0	CCL3L1_CCR1	CCL3L1 - CCR1	CCL	Secreted Signaling	KEGG: hsa04060
BI	Mast cell	CD209+ CD163+ Mo-TAM	CCL3L1	CCR1	0.00056068	0	CCL3L1_CCR1	CCL3L1 - CCR1	CCL	Secreted Signaling	KEGG: hsa04060
BI	CD1C+ cDCs	CD209+ CD163+ Mo-TAM	CCL3L1	CCR1	0.0469709	0	CCL3L1_CCR1	CCL3L1 - CCR1	CCL	Secreted Signaling	KEGG: hsa04060
BI	CLEC4C+ pDCs	CD209+ CD163+ Mo-TAM	CCL3L1	CCR1	0.0010499	0	CCL3L1_CCR1	CCL3L1 - CCR1	CCL	Secreted Signaling	KEGG: hsa04060
BI	CD209+ CD163+ Rs-TAM	CD209+ CD163+ Mo-TAM	CCL3L1	CCR1	0.0136234	0	CCL3L1_CCR1	CCL3L1 - CCR1	CCL	Secreted Signaling	KEGG: hsa04060
BI	CD209+ CD163+ Mo-TAM	CD209+ CD163+ Mo-TAM	CCL3L1	CCR1	0.0610605	0	CCL3L1_CCR1	CCL3L1 - CCR1	CCL	Secreted Signaling	KEGG: hsa04060
BI	Transitional TAM	CD209+ CD163+ Mo-TAM	CCL3L1	CCR1	0.0290092	0	CCL3L1_CCR1	CCL3L1 - CCR1	CCL	Secreted Signaling	KEGG: hsa04060
BI	CD14+ monocyte	CD209+ CD163+ Mo-TAM	CCL3L1	CCR1	0.0306296	0	CCL3L1_CCR1	CCL3L1 - CCR1	CCL	Secreted Signaling	KEGG: hsa04060
BI	CX3CR1+ TREM2+ Mo-TAM	CD209+ CD163+ Mo-TAM	CCL3L1	CCR1	0.043233	0	CCL3L1_CCR1	CCL3L1 - CCR1	CCL	Secreted Signaling	KEGG: hsa04060
BI	CX3CR1+ TREM2+ Rs-TAM	CD209+ CD163+ Mo-TAM	CCL3L1	CCR1	0.00657056	0	CCL3L1_CCR1	CCL3L1 - CCR1	CCL	Secreted Signaling	KEGG: hsa04060
BI	CD16+ monocyte	CD209+ CD163+ Mo-TAM	CCL3L1	CCR1	0.00717661	0	CCL3L1_CCR1	CCL3L1 - CCR1	CCL	Secreted Signaling	KEGG: hsa04060
BI	Cycling macrophage	CD209+ CD163+ Mo-TAM	CCL3L1	CCR1	0.0408642	0	CCL3L1_CCR1	CCL3L1 - CCR1	CCL	Secreted Signaling	KEGG: hsa04060
BI	CD4 cytotoxic	CD209+ CD163+ Mo-TAM	CCL3L1	CCR1	0.00273832	0	CCL3L1_CCR1	CCL3L1 - CCR1	CCL	Secreted Signaling	KEGG: hsa04060
BI	CD8 EM	CD209+ CD163+ Mo-TAM	CCL3L1	CCR1	0.00517727	0	CCL3L1_CCR1	CCL3L1 - CCR1	CCL	Secreted Signaling	KEGG: hsa04060
BI	CD4 EM	CD209+ CD163+ Mo-TAM	CCL3L1	CCR1	0.00216983	0	CCL3L1_CCR1	CCL3L1 - CCR1	CCL	Secreted Signaling	KEGG: hsa04060
BI	CD56 dim NK	CD209+ CD163+ Mo-TAM	CCL3L1	CCR1	0.00986577	0	CCL3L1_CCR1	CCL3L1 - CCR1	CCL	Secreted Signaling	KEGG: hsa04060
BI	CD56 bright NK	CD209+ CD163+ Mo-TAM	CCL3L1	CCR1	0.0184294	0	CCL3L1_CCR1	CCL3L1 - CCR1	CCL	Secreted Signaling	KEGG: hsa04060
BI	TH17	CD209+ CD163+ Mo-TAM	CCL3L1	CCR1	0.00261531	0	CCL3L1_CCR1	CCL3L1 - CCR1	CCL	Secreted Signaling	KEGG: hsa04060
BI	Proliferative NK	CD209+ CD163+ Mo-TAM	CCL3L1	CCR1	0.0126365	0	CCL3L1_CCR1	CCL3L1 - CCR1	CCL	Secreted Signaling	KEGG: hsa04060
BI	Cancer-associated fibroblast	CD209+ CD163+ Mo-TAM	CCL3L1	CCR1	0.00168122	0	CCL3L1_CCR1	CCL3L1 - CCR1	CCL	Secreted Signaling	KEGG: hsa04060
BI	Endothelial cell	Transitional TAM	CCL3L1	CCR1	0.000148404	0	CCL3L1_CCR1	CCL3L1 - CCR1	CCL	Secreted Signaling	KEGG: hsa04060
BI	B cell	Transitional TAM	CCL3L1	CCR1	0.000111368	0	CCL3L1_CCR1	CCL3L1 - CCR1	CCL	Secreted Signaling	KEGG: hsa04060
BI	Plasma cell	Transitional TAM	CCL3L1	CCR1	0.000150656	0	CCL3L1_CCR1	CCL3L1 - CCR1	CCL	Secreted Signaling	KEGG: hsa04060
BI	tumor	Transitional TAM	CCL3L1	CCR1	4.03396e-05	0	CCL3L1_CCR1	CCL3L1 - CCR1	CCL	Secreted Signaling	KEGG: hsa04060
BI	Mast cell	Transitional TAM	CCL3L1	CCR1	7.85196e-05	0	CCL3L1_CCR1	CCL3L1 - CCR1	CCL	Secreted Signaling	KEGG: hsa04060
BI	CD1C+ cDCs	Transitional TAM	CCL3L1	CCR1	0.00685157	0	CCL3L1_CCR1	CCL3L1 - CCR1	CCL	Secreted Signaling	KEGG: hsa04060
BI	CLEC4C+ pDCs	Transitional TAM	CCL3L1	CCR1	0.000147093	0	CCL3L1_CCR1	CCL3L1 - CCR1	CCL	Secreted Signaling	KEGG: hsa04060
BI	CD209+ CD163+ Rs-TAM	Transitional TAM	CCL3L1	CCR1	0.00192956	0	CCL3L1_CCR1	CCL3L1 - CCR1	CCL	Secreted Signaling	KEGG: hsa04060
BI	CD209+ CD163+ Mo-TAM	Transitional TAM	CCL3L1	CCR1	0.0090207	0	CCL3L1_CCR1	CCL3L1 - CCR1	CCL	Secreted Signaling	KEGG: hsa04060
BI	Transitional TAM	Transitional TAM	CCL3L1	CCR1	0.00416449	0	CCL3L1_CCR1	CCL3L1 - CCR1	CCL	Secreted Signaling	KEGG: hsa04060
BI	CD14+ monocyte	Transitional TAM	CCL3L1	CCR1	0.0044034	0	CCL3L1_CCR1	CCL3L1 - CCR1	CCL	Secreted Signaling	KEGG: hsa04060
BI	CX3CR1+ TREM2+ Mo-TAM	Transitional TAM	CCL3L1	CCR1	0.00628527	0	CCL3L1_CCR1	CCL3L1 - CCR1	CCL	Secreted Signaling	KEGG: hsa04060
BI	CX3CR1+ TREM2+ Rs-TAM	Transitional TAM	CCL3L1	CCR1	0.000924947	0	CCL3L1_CCR1	CCL3L1 - CCR1	CCL	Secreted Signaling	KEGG: hsa04060
BI	CD16+ monocyte	Transitional TAM	CCL3L1	CCR1	0.00101079	0	CCL3L1_CCR1	CCL3L1 - CCR1	CCL	Secreted Signaling	KEGG: hsa04060
BI	Cycling macrophage	Transitional TAM	CCL3L1	CCR1	0.00592835	0	CCL3L1_CCR1	CCL3L1 - CCR1	CCL	Secreted Signaling	KEGG: hsa04060
BI	CD4 cytotoxic	Transitional TAM	CCL3L1	CCR1	0.000384203	0	CCL3L1_CCR1	CCL3L1 - CCR1	CCL	Secreted Signaling	KEGG: hsa04060
BI	CD8 EM	Transitional TAM	CCL3L1	CCR1	0.000727934	0	CCL3L1_CCR1	CCL3L1 - CCR1	CCL	Secreted Signaling	KEGG: hsa04060
BI	CD4 EM	Transitional TAM	CCL3L1	CCR1	0.000304291	0	CCL3L1_CCR1	CCL3L1 - CCR1	CCL	Secreted Signaling	KEGG: hsa04060
BI	CD56 dim NK	Transitional TAM	CCL3L1	CCR1	0.00139279	0	CCL3L1_CCR1	CCL3L1 - CCR1	CCL	Secreted Signaling	KEGG: hsa04060
BI	CD56 bright NK	Transitional TAM	CCL3L1	CCR1	0.00262121	0	CCL3L1_CCR1	CCL3L1 - CCR1	CCL	Secreted Signaling	KEGG: hsa04060
BI	TH17	Transitional TAM	CCL3L1	CCR1	0.000366906	0	CCL3L1_CCR1	CCL3L1 - CCR1	CCL	Secreted Signaling	KEGG: hsa04060
BI	Proliferative NK	Transitional TAM	CCL3L1	CCR1	0.00178824	0	CCL3L1_CCR1	CCL3L1 - CCR1	CCL	Secreted Signaling	KEGG: hsa04060
BI	Cancer-associated fibroblast	Transitional TAM	CCL3L1	CCR1	0.000235671	0	CCL3L1_CCR1	CCL3L1 - CCR1	CCL	Secreted Signaling	KEGG: hsa04060
BI	Endothelial cell	CD14+ monocyte	CCL3L1	CCR1	0.000552677	0	CCL3L1_CCR1	CCL3L1 - CCR1	CCL	Secreted Signaling	KEGG: hsa04060
BI	B cell	CD14+ monocyte	CCL3L1	CCR1	0.000414793	0	CCL3L1_CCR1	CCL3L1 - CCR1	CCL	Secreted Signaling	KEGG: hsa04060
BI	Plasma cell	CD14+ monocyte	CCL3L1	CCR1	0.000561064	0	CCL3L1_CCR1	CCL3L1 - CCR1	CCL	Secreted Signaling	KEGG: hsa04060
BI	tumor	CD14+ monocyte	CCL3L1	CCR1	0.000150275	0	CCL3L1_CCR1	CCL3L1 - CCR1	CCL	Secreted Signaling	KEGG: hsa04060
BI	Mast cell	CD14+ monocyte	CCL3L1	CCR1	0.000292474	0	CCL3L1_CCR1	CCL3L1 - CCR1	CCL	Secreted Signaling	KEGG: hsa04060
BI	CD1C+ cDCs	CD14+ monocyte	CCL3L1	CCR1	0.0250586	0	CCL3L1_CCR1	CCL3L1 - CCR1	CCL	Secreted Signaling	KEGG: hsa04060
BI	CLEC4C+ pDCs	CD14+ monocyte	CCL3L1	CCR1	0.000547799	0	CCL3L1_CCR1	CCL3L1 - CCR1	CCL	Secreted Signaling	KEGG: hsa04060
BI	CD209+ CD163+ Rs-TAM	CD14+ monocyte	CCL3L1	CCR1	0.00715127	0	CCL3L1_CCR1	CCL3L1 - CCR1	CCL	Secreted Signaling	KEGG: hsa04060
BI	CD209+ CD163+ Mo-TAM	CD14+ monocyte	CCL3L1	CCR1	0.0328015	0	CCL3L1_CCR1	CCL3L1 - CCR1	CCL	Secreted Signaling	KEGG: hsa04060
BI	Transitional TAM	CD14+ monocyte	CCL3L1	CCR1	0.0153413	0	CCL3L1_CCR1	CCL3L1 - CCR1	CCL	Secreted Signaling	KEGG: hsa04060
BI	CD14+ monocyte	CD14+ monocyte	CCL3L1	CCR1	0.016211	0	CCL3L1_CCR1	CCL3L1 - CCR1	CCL	Secreted Signaling	KEGG: hsa04060
BI	CX3CR1+ TREM2+ Mo-TAM	CD14+ monocyte	CCL3L1	CCR1	0.0230224	0	CCL3L1_CCR1	CCL3L1 - CCR1	CCL	Secreted Signaling	KEGG: hsa04060
BI	CX3CR1+ TREM2+ Rs-TAM	CD14+ monocyte	CCL3L1	CCR1	0.00343737	0	CCL3L1_CCR1	CCL3L1 - CCR1	CCL	Secreted Signaling	KEGG: hsa04060
BI	CD16+ monocyte	CD14+ monocyte	CCL3L1	CCR1	0.00375551	0	CCL3L1_CCR1	CCL3L1 - CCR1	CCL	Secreted Signaling	KEGG: hsa04060
BI	Cycling macrophage	CD14+ monocyte	CCL3L1	CCR1	0.0217358	0	CCL3L1_CCR1	CCL3L1 - CCR1	CCL	Secreted Signaling	KEGG: hsa04060
BI	CD4 cytotoxic	CD14+ monocyte	CCL3L1	CCR1	0.00142991	0	CCL3L1_CCR1	CCL3L1 - CCR1	CCL	Secreted Signaling	KEGG: hsa04060
BI	CD8 EM	CD14+ monocyte	CCL3L1	CCR1	0.00270666	0	CCL3L1_CCR1	CCL3L1 - CCR1	CCL	Secreted Signaling	KEGG: hsa04060
BI	CD4 EM	CD14+ monocyte	CCL3L1	CCR1	0.00113275	0	CCL3L1_CCR1	CCL3L1 - CCR1	CCL	Secreted Signaling	KEGG: hsa04060
BI	CD56 dim NK	CD14+ monocyte	CCL3L1	CCR1	0.00516942	0	CCL3L1_CCR1	CCL3L1 - CCR1	CCL	Secreted Signaling	KEGG: hsa04060
BI	CD56 bright NK	CD14+ monocyte	CCL3L1	CCR1	0.00969645	0	CCL3L1_CCR1	CCL3L1 - CCR1	CCL	Secreted Signaling	KEGG: hsa04060
BI	TH17	CD14+ monocyte	CCL3L1	CCR1	0.0013656	0	CCL3L1_CCR1	CCL3L1 - CCR1	CCL	Secreted Signaling	KEGG: hsa04060
BI	Proliferative NK	CD14+ monocyte	CCL3L1	CCR1	0.00663005	0	CCL3L1_CCR1	CCL3L1 - CCR1	CCL	Secreted Signaling	KEGG: hsa04060
BI	Cancer-associated fibroblast	CD14+ monocyte	CCL3L1	CCR1	0.000877465	0	CCL3L1_CCR1	CCL3L1 - CCR1	CCL	Secreted Signaling	KEGG: hsa04060
BI	Endothelial cell	CX3CR1+ TREM2+ Mo-TAM	CCL3L1	CCR1	0.000581188	0	CCL3L1_CCR1	CCL3L1 - CCR1	CCL	Secreted Signaling	KEGG: hsa04060
BI	B cell	CX3CR1+ TREM2+ Mo-TAM	CCL3L1	CCR1	0.000436194	0	CCL3L1_CCR1	CCL3L1 - CCR1	CCL	Secreted Signaling	KEGG: hsa04060
BI	Plasma cell	CX3CR1+ TREM2+ Mo-TAM	CCL3L1	CCR1	0.000590007	0	CCL3L1_CCR1	CCL3L1 - CCR1	CCL	Secreted Signaling	KEGG: hsa04060
BI	tumor	CX3CR1+ TREM2+ Mo-TAM	CCL3L1	CCR1	0.000158031	0	CCL3L1_CCR1	CCL3L1 - CCR1	CCL	Secreted Signaling	KEGG: hsa04060
BI	Mast cell	CX3CR1+ TREM2+ Mo-TAM	CCL3L1	CCR1	0.000307566	0	CCL3L1_CCR1	CCL3L1 - CCR1	CCL	Secreted Signaling	KEGG: hsa04060
BI	CD1C+ cDCs	CX3CR1+ TREM2+ Mo-TAM	CCL3L1	CCR1	0.026318	0	CCL3L1_CCR1	CCL3L1 - CCR1	CCL	Secreted Signaling	KEGG: hsa04060
BI	CLEC4C+ pDCs	CX3CR1+ TREM2+ Mo-TAM	CCL3L1	CCR1	0.000576058	0	CCL3L1_CCR1	CCL3L1 - CCR1	CCL	Secreted Signaling	KEGG: hsa04060
BI	CD209+ CD163+ Rs-TAM	CX3CR1+ TREM2+ Mo-TAM	CCL3L1	CCR1	0.00751761	0	CCL3L1_CCR1	CCL3L1 - CCR1	CCL	Secreted Signaling	KEGG: hsa04060
BI	CD209+ CD163+ Mo-TAM	CX3CR1+ TREM2+ Mo-TAM	CCL3L1	CCR1	0.0344363	0	CCL3L1_CCR1	CCL3L1 - CCR1	CCL	Secreted Signaling	KEGG: hsa04060
BI	Transitional TAM	CX3CR1+ TREM2+ Mo-TAM	CCL3L1	CCR1	0.0161204	0	CCL3L1_CCR1	CCL3L1 - CCR1	CCL	Secreted Signaling	KEGG: hsa04060
BI	CD14+ monocyte	CX3CR1+ TREM2+ Mo-TAM	CCL3L1	CCR1	0.0170335	0	CCL3L1_CCR1	CCL3L1 - CCR1	CCL	Secreted Signaling	KEGG: hsa04060
BI	CX3CR1+ TREM2+ Mo-TAM	CX3CR1+ TREM2+ Mo-TAM	CCL3L1	CCR1	0.0241819	0	CCL3L1_CCR1	CCL3L1 - CCR1	CCL	Secreted Signaling	KEGG: hsa04060
BI	CX3CR1+ TREM2+ Rs-TAM	CX3CR1+ TREM2+ Mo-TAM	CCL3L1	CCR1	0.00361415	0	CCL3L1_CCR1	CCL3L1 - CCR1	CCL	Secreted Signaling	KEGG: hsa04060
BI	CD16+ monocyte	CX3CR1+ TREM2+ Mo-TAM	CCL3L1	CCR1	0.00394859	0	CCL3L1_CCR1	CCL3L1 - CCR1	CCL	Secreted Signaling	KEGG: hsa04060
BI	Cycling macrophage	CX3CR1+ TREM2+ Mo-TAM	CCL3L1	CCR1	0.0228321	0	CCL3L1_CCR1	CCL3L1 - CCR1	CCL	Secreted Signaling	KEGG: hsa04060
BI	CD4 cytotoxic	CX3CR1+ TREM2+ Mo-TAM	CCL3L1	CCR1	0.00150361	0	CCL3L1_CCR1	CCL3L1 - CCR1	CCL	Secreted Signaling	KEGG: hsa04060
BI	CD8 EM	CX3CR1+ TREM2+ Mo-TAM	CCL3L1	CCR1	0.00284597	0	CCL3L1_CCR1	CCL3L1 - CCR1	CCL	Secreted Signaling	KEGG: hsa04060
BI	CD4 EM	CX3CR1+ TREM2+ Mo-TAM	CCL3L1	CCR1	0.00119114	0	CCL3L1_CCR1	CCL3L1 - CCR1	CCL	Secreted Signaling	KEGG: hsa04060
BI	CD56 dim NK	CX3CR1+ TREM2+ Mo-TAM	CCL3L1	CCR1	0.0054348	0	CCL3L1_CCR1	CCL3L1 - CCR1	CCL	Secreted Signaling	KEGG: hsa04060
BI	CD56 bright NK	CX3CR1+ TREM2+ Mo-TAM	CCL3L1	CCR1	0.0101918	0	CCL3L1_CCR1	CCL3L1 - CCR1	CCL	Secreted Signaling	KEGG: hsa04060
BI	TH17	CX3CR1+ TREM2+ Mo-TAM	CCL3L1	CCR1	0.00143598	0	CCL3L1_CCR1	CCL3L1 - CCR1	CCL	Secreted Signaling	KEGG: hsa04060
BI	Proliferative NK	CX3CR1+ TREM2+ Mo-TAM	CCL3L1	CCR1	0.00696988	0	CCL3L1_CCR1	CCL3L1 - CCR1	CCL	Secreted Signaling	KEGG: hsa04060
BI	Cancer-associated fibroblast	CX3CR1+ TREM2+ Mo-TAM	CCL3L1	CCR1	0.000922715	0	CCL3L1_CCR1	CCL3L1 - CCR1	CCL	Secreted Signaling	KEGG: hsa04060
BI	Endothelial cell	CX3CR1+ TREM2+ Rs-TAM	CCL3L1	CCR1	5.4858e-05	0	CCL3L1_CCR1	CCL3L1 - CCR1	CCL	Secreted Signaling	KEGG: hsa04060
BI	B cell	CX3CR1+ TREM2+ Rs-TAM	CCL3L1	CCR1	4.11666e-05	0	CCL3L1_CCR1	CCL3L1 - CCR1	CCL	Secreted Signaling	KEGG: hsa04060
BI	Plasma cell	CX3CR1+ TREM2+ Rs-TAM	CCL3L1	CCR1	5.56908e-05	0	CCL3L1_CCR1	CCL3L1 - CCR1	CCL	Secreted Signaling	KEGG: hsa04060
BI	tumor	CX3CR1+ TREM2+ Rs-TAM	CCL3L1	CCR1	1.49107e-05	0	CCL3L1_CCR1	CCL3L1 - CCR1	CCL	Secreted Signaling	KEGG: hsa04060
BI	Mast cell	CX3CR1+ TREM2+ Rs-TAM	CCL3L1	CCR1	2.90238e-05	0	CCL3L1_CCR1	CCL3L1 - CCR1	CCL	Secreted Signaling	KEGG: hsa04060
BI	CD1C+ cDCs	CX3CR1+ TREM2+ Rs-TAM	CCL3L1	CCR1	0.00254346	0	CCL3L1_CCR1	CCL3L1 - CCR1	CCL	Secreted Signaling	KEGG: hsa04060
BI	CLEC4C+ pDCs	CX3CR1+ TREM2+ Rs-TAM	CCL3L1	CCR1	5.43735e-05	0	CCL3L1_CCR1	CCL3L1 - CCR1	CCL	Secreted Signaling	KEGG: hsa04060
BI	CD209+ CD163+ Rs-TAM	CX3CR1+ TREM2+ Rs-TAM	CCL3L1	CCR1	0.000714071	0	CCL3L1_CCR1	CCL3L1 - CCR1	CCL	Secreted Signaling	KEGG: hsa04060
BI	CD209+ CD163+ Mo-TAM	CX3CR1+ TREM2+ Rs-TAM	CCL3L1	CCR1	0.00335329	0	CCL3L1_CCR1	CCL3L1 - CCR1	CCL	Secreted Signaling	KEGG: hsa04060
BI	Transitional TAM	CX3CR1+ TREM2+ Rs-TAM	CCL3L1	CCR1	0.00154333	0	CCL3L1_CCR1	CCL3L1 - CCR1	CCL	Secreted Signaling	KEGG: hsa04060
BI	CD14+ monocyte	CX3CR1+ TREM2+ Rs-TAM	CCL3L1	CCR1	0.00163211	0	CCL3L1_CCR1	CCL3L1 - CCR1	CCL	Secreted Signaling	KEGG: hsa04060
BI	CX3CR1+ TREM2+ Mo-TAM	CX3CR1+ TREM2+ Rs-TAM	CCL3L1	CCR1	0.0023324	0	CCL3L1_CCR1	CCL3L1 - CCR1	CCL	Secreted Signaling	KEGG: hsa04060
BI	CX3CR1+ TREM2+ Rs-TAM	CX3CR1+ TREM2+ Rs-TAM	CCL3L1	CCR1	0.000342078	0	CCL3L1_CCR1	CCL3L1 - CCR1	CCL	Secreted Signaling	KEGG: hsa04060
BI	CD16+ monocyte	CX3CR1+ TREM2+ Rs-TAM	CCL3L1	CCR1	0.000373846	0	CCL3L1_CCR1	CCL3L1 - CCR1	CCL	Secreted Signaling	KEGG: hsa04060
BI	Cycling macrophage	CX3CR1+ TREM2+ Rs-TAM	CCL3L1	CCR1	0.00219945	0	CCL3L1_CCR1	CCL3L1 - CCR1	CCL	Secreted Signaling	KEGG: hsa04060
BI	CD4 cytotoxic	CX3CR1+ TREM2+ Rs-TAM	CCL3L1	CCR1	0.000142043	0	CCL3L1_CCR1	CCL3L1 - CCR1	CCL	Secreted Signaling	KEGG: hsa04060
BI	CD8 EM	CX3CR1+ TREM2+ Rs-TAM	CCL3L1	CCR1	0.000269182	0	CCL3L1_CCR1	CCL3L1 - CCR1	CCL	Secreted Signaling	KEGG: hsa04060
BI	CD4 EM	CX3CR1+ TREM2+ Rs-TAM	CCL3L1	CCR1	0.000112494	0	CCL3L1_CCR1	CCL3L1 - CCR1	CCL	Secreted Signaling	KEGG: hsa04060
BI	CD56 dim NK	CX3CR1+ TREM2+ Rs-TAM	CCL3L1	CCR1	0.000515253	0	CCL3L1_CCR1	CCL3L1 - CCR1	CCL	Secreted Signaling	KEGG: hsa04060
BI	CD56 bright NK	CX3CR1+ TREM2+ Rs-TAM	CCL3L1	CCR1	0.000970454	0	CCL3L1_CCR1	CCL3L1 - CCR1	CCL	Secreted Signaling	KEGG: hsa04060
BI	TH17	CX3CR1+ TREM2+ Rs-TAM	CCL3L1	CCR1	0.000135647	0	CCL3L1_CCR1	CCL3L1 - CCR1	CCL	Secreted Signaling	KEGG: hsa04060
BI	Proliferative NK	CX3CR1+ TREM2+ Rs-TAM	CCL3L1	CCR1	0.000661714	0	CCL3L1_CCR1	CCL3L1 - CCR1	CCL	Secreted Signaling	KEGG: hsa04060
BI	Cancer-associated fibroblast	CX3CR1+ TREM2+ Rs-TAM	CCL3L1	CCR1	8.71214e-05	0	CCL3L1_CCR1	CCL3L1 - CCR1	CCL	Secreted Signaling	KEGG: hsa04060
BI	Endothelial cell	CD16+ monocyte	CCL3L1	CCR1	0.000282841	0	CCL3L1_CCR1	CCL3L1 - CCR1	CCL	Secreted Signaling	KEGG: hsa04060
BI	B cell	CD16+ monocyte	CCL3L1	CCR1	0.000212263	0.01	CCL3L1_CCR1	CCL3L1 - CCR1	CCL	Secreted Signaling	KEGG: hsa04060
BI	Plasma cell	CD16+ monocyte	CCL3L1	CCR1	0.000287135	0	CCL3L1_CCR1	CCL3L1 - CCR1	CCL	Secreted Signaling	KEGG: hsa04060
BI	tumor	CD16+ monocyte	CCL3L1	CCR1	7.68906e-05	0.01	CCL3L1_CCR1	CCL3L1 - CCR1	CCL	Secreted Signaling	KEGG: hsa04060
BI	Mast cell	CD16+ monocyte	CCL3L1	CCR1	0.000149659	0.01	CCL3L1_CCR1	CCL3L1 - CCR1	CCL	Secreted Signaling	KEGG: hsa04060
BI	CD1C+ cDCs	CD16+ monocyte	CCL3L1	CCR1	0.0129795	0	CCL3L1_CCR1	CCL3L1 - CCR1	CCL	Secreted Signaling	KEGG: hsa04060
BI	CLEC4C+ pDCs	CD16+ monocyte	CCL3L1	CCR1	0.000280344	0	CCL3L1_CCR1	CCL3L1 - CCR1	CCL	Secreted Signaling	KEGG: hsa04060
BI	CD209+ CD163+ Rs-TAM	CD16+ monocyte	CCL3L1	CCR1	0.00367161	0	CCL3L1_CCR1	CCL3L1 - CCR1	CCL	Secreted Signaling	KEGG: hsa04060
BI	CD209+ CD163+ Mo-TAM	CD16+ monocyte	CCL3L1	CCR1	0.0170554	0	CCL3L1_CCR1	CCL3L1 - CCR1	CCL	Secreted Signaling	KEGG: hsa04060
BI	Transitional TAM	CD16+ monocyte	CCL3L1	CCR1	0.00790829	0	CCL3L1_CCR1	CCL3L1 - CCR1	CCL	Secreted Signaling	KEGG: hsa04060
BI	CD14+ monocyte	CD16+ monocyte	CCL3L1	CCR1	0.00836019	0	CCL3L1_CCR1	CCL3L1 - CCR1	CCL	Secreted Signaling	KEGG: hsa04060
BI	CX3CR1+ TREM2+ Mo-TAM	CD16+ monocyte	CCL3L1	CCR1	0.0119128	0	CCL3L1_CCR1	CCL3L1 - CCR1	CCL	Secreted Signaling	KEGG: hsa04060
BI	CX3CR1+ TREM2+ Rs-TAM	CD16+ monocyte	CCL3L1	CCR1	0.00176161	0	CCL3L1_CCR1	CCL3L1 - CCR1	CCL	Secreted Signaling	KEGG: hsa04060
BI	CD16+ monocyte	CD16+ monocyte	CCL3L1	CCR1	0.00192496	0	CCL3L1_CCR1	CCL3L1 - CCR1	CCL	Secreted Signaling	KEGG: hsa04060
BI	Cycling macrophage	CD16+ monocyte	CCL3L1	CCR1	0.0112399	0	CCL3L1_CCR1	CCL3L1 - CCR1	CCL	Secreted Signaling	KEGG: hsa04060
BI	CD4 cytotoxic	CD16+ monocyte	CCL3L1	CCR1	0.000732094	0	CCL3L1_CCR1	CCL3L1 - CCR1	CCL	Secreted Signaling	KEGG: hsa04060
BI	CD8 EM	CD16+ monocyte	CCL3L1	CCR1	0.00138664	0	CCL3L1_CCR1	CCL3L1 - CCR1	CCL	Secreted Signaling	KEGG: hsa04060
BI	CD4 EM	CD16+ monocyte	CCL3L1	CCR1	0.000579865	0	CCL3L1_CCR1	CCL3L1 - CCR1	CCL	Secreted Signaling	KEGG: hsa04060
BI	CD56 dim NK	CD16+ monocyte	CCL3L1	CCR1	0.00265152	0	CCL3L1_CCR1	CCL3L1 - CCR1	CCL	Secreted Signaling	KEGG: hsa04060
BI	CD56 bright NK	CD16+ monocyte	CCL3L1	CCR1	0.00498458	0	CCL3L1_CCR1	CCL3L1 - CCR1	CCL	Secreted Signaling	KEGG: hsa04060
BI	TH17	CD16+ monocyte	CCL3L1	CCR1	0.000699145	0.01	CCL3L1_CCR1	CCL3L1 - CCR1	CCL	Secreted Signaling	KEGG: hsa04060
BI	Proliferative NK	CD16+ monocyte	CCL3L1	CCR1	0.00340314	0	CCL3L1_CCR1	CCL3L1 - CCR1	CCL	Secreted Signaling	KEGG: hsa04060
BI	Cancer-associated fibroblast	CD16+ monocyte	CCL3L1	CCR1	0.000449128	0	CCL3L1_CCR1	CCL3L1 - CCR1	CCL	Secreted Signaling	KEGG: hsa04060
BI	CD1C+ cDCs	Cycling macrophage	CCL3L1	CCR1	0.0105371	0	CCL3L1_CCR1	CCL3L1 - CCR1	CCL	Secreted Signaling	KEGG: hsa04060
BI	CD209+ CD163+ Rs-TAM	Cycling macrophage	CCL3L1	CCR1	0.00297541	0	CCL3L1_CCR1	CCL3L1 - CCR1	CCL	Secreted Signaling	KEGG: hsa04060
BI	CD209+ CD163+ Mo-TAM	Cycling macrophage	CCL3L1	CCR1	0.0138567	0	CCL3L1_CCR1	CCL3L1 - CCR1	CCL	Secreted Signaling	KEGG: hsa04060
BI	Transitional TAM	Cycling macrophage	CCL3L1	CCR1	0.00641392	0	CCL3L1_CCR1	CCL3L1 - CCR1	CCL	Secreted Signaling	KEGG: hsa04060
BI	CD14+ monocyte	Cycling macrophage	CCL3L1	CCR1	0.006781	0	CCL3L1_CCR1	CCL3L1 - CCR1	CCL	Secreted Signaling	KEGG: hsa04060
BI	CX3CR1+ TREM2+ Mo-TAM	Cycling macrophage	CCL3L1	CCR1	0.00966911	0	CCL3L1_CCR1	CCL3L1 - CCR1	CCL	Secreted Signaling	KEGG: hsa04060
BI	CX3CR1+ TREM2+ Rs-TAM	Cycling macrophage	CCL3L1	CCR1	0.00142706	0	CCL3L1_CCR1	CCL3L1 - CCR1	CCL	Secreted Signaling	KEGG: hsa04060
BI	CD16+ monocyte	Cycling macrophage	CCL3L1	CCR1	0.00155943	0	CCL3L1_CCR1	CCL3L1 - CCR1	CCL	Secreted Signaling	KEGG: hsa04060
BI	Cycling macrophage	Cycling macrophage	CCL3L1	CCR1	0.0091218	0	CCL3L1_CCR1	CCL3L1 - CCR1	CCL	Secreted Signaling	KEGG: hsa04060
BI	CD8 EM	Cycling macrophage	CCL3L1	CCR1	0.00112322	0	CCL3L1_CCR1	CCL3L1 - CCR1	CCL	Secreted Signaling	KEGG: hsa04060
BI	CD4 EM	Cycling macrophage	CCL3L1	CCR1	0.000469637	0.04	CCL3L1_CCR1	CCL3L1 - CCR1	CCL	Secreted Signaling	KEGG: hsa04060
BI	CD56 dim NK	Cycling macrophage	CCL3L1	CCR1	0.00214833	0	CCL3L1_CCR1	CCL3L1 - CCR1	CCL	Secreted Signaling	KEGG: hsa04060
BI	CD56 bright NK	Cycling macrophage	CCL3L1	CCR1	0.00404043	0	CCL3L1_CCR1	CCL3L1 - CCR1	CCL	Secreted Signaling	KEGG: hsa04060
BI	TH17	Cycling macrophage	CCL3L1	CCR1	0.000566255	0.03	CCL3L1_CCR1	CCL3L1 - CCR1	CCL	Secreted Signaling	KEGG: hsa04060
BI	Proliferative NK	Cycling macrophage	CCL3L1	CCR1	0.0027577	0	CCL3L1_CCR1	CCL3L1 - CCR1	CCL	Secreted Signaling	KEGG: hsa04060
BI	Endothelial cell	CD56 bright NK	CCL3L1	CCR1	7.98142e-05	0.01	CCL3L1_CCR1	CCL3L1 - CCR1	CCL	Secreted Signaling	KEGG: hsa04060
BI	B cell	CD56 bright NK	CCL3L1	CCR1	5.98947e-05	0.01	CCL3L1_CCR1	CCL3L1 - CCR1	CCL	Secreted Signaling	KEGG: hsa04060
BI	Plasma cell	CD56 bright NK	CCL3L1	CCR1	8.10259e-05	0.01	CCL3L1_CCR1	CCL3L1 - CCR1	CCL	Secreted Signaling	KEGG: hsa04060
BI	tumor	CD56 bright NK	CCL3L1	CCR1	2.16943e-05	0.01	CCL3L1_CCR1	CCL3L1 - CCR1	CCL	Secreted Signaling	KEGG: hsa04060
BI	Mast cell	CD56 bright NK	CCL3L1	CCR1	4.22279e-05	0.01	CCL3L1_CCR1	CCL3L1 - CCR1	CCL	Secreted Signaling	KEGG: hsa04060
BI	CD1C+ cDCs	CD56 bright NK	CCL3L1	CCR1	0.00369635	0	CCL3L1_CCR1	CCL3L1 - CCR1	CCL	Secreted Signaling	KEGG: hsa04060
BI	CLEC4C+ pDCs	CD56 bright NK	CCL3L1	CCR1	7.91094e-05	0.01	CCL3L1_CCR1	CCL3L1 - CCR1	CCL	Secreted Signaling	KEGG: hsa04060
BI	CD209+ CD163+ Rs-TAM	CD56 bright NK	CCL3L1	CCR1	0.00103861	0	CCL3L1_CCR1	CCL3L1 - CCR1	CCL	Secreted Signaling	KEGG: hsa04060
BI	CD209+ CD163+ Mo-TAM	CD56 bright NK	CCL3L1	CCR1	0.00487148	0	CCL3L1_CCR1	CCL3L1 - CCR1	CCL	Secreted Signaling	KEGG: hsa04060
BI	Transitional TAM	CD56 bright NK	CCL3L1	CCR1	0.0022439	0	CCL3L1_CCR1	CCL3L1 - CCR1	CCL	Secreted Signaling	KEGG: hsa04060
BI	CD14+ monocyte	CD56 bright NK	CCL3L1	CCR1	0.0023729	0	CCL3L1_CCR1	CCL3L1 - CCR1	CCL	Secreted Signaling	KEGG: hsa04060
BI	CX3CR1+ TREM2+ Mo-TAM	CD56 bright NK	CCL3L1	CCR1	0.00338995	0	CCL3L1_CCR1	CCL3L1 - CCR1	CCL	Secreted Signaling	KEGG: hsa04060
BI	CX3CR1+ TREM2+ Rs-TAM	CD56 bright NK	CCL3L1	CCR1	0.000497632	0	CCL3L1_CCR1	CCL3L1 - CCR1	CCL	Secreted Signaling	KEGG: hsa04060
BI	CD16+ monocyte	CD56 bright NK	CCL3L1	CCR1	0.000543839	0	CCL3L1_CCR1	CCL3L1 - CCR1	CCL	Secreted Signaling	KEGG: hsa04060
BI	Cycling macrophage	CD56 bright NK	CCL3L1	CCR1	0.00319692	0	CCL3L1_CCR1	CCL3L1 - CCR1	CCL	Secreted Signaling	KEGG: hsa04060
BI	CD4 cytotoxic	CD56 bright NK	CCL3L1	CCR1	0.000206654	0.01	CCL3L1_CCR1	CCL3L1 - CCR1	CCL	Secreted Signaling	KEGG: hsa04060
BI	CD8 EM	CD56 bright NK	CCL3L1	CCR1	0.000391601	0	CCL3L1_CCR1	CCL3L1 - CCR1	CCL	Secreted Signaling	KEGG: hsa04060
BI	CD4 EM	CD56 bright NK	CCL3L1	CCR1	0.000163665	0.01	CCL3L1_CCR1	CCL3L1 - CCR1	CCL	Secreted Signaling	KEGG: hsa04060
BI	CD56 dim NK	CD56 bright NK	CCL3L1	CCR1	0.000749498	0	CCL3L1_CCR1	CCL3L1 - CCR1	CCL	Secreted Signaling	KEGG: hsa04060
BI	CD56 bright NK	CD56 bright NK	CCL3L1	CCR1	0.00141135	0	CCL3L1_CCR1	CCL3L1 - CCR1	CCL	Secreted Signaling	KEGG: hsa04060
BI	TH17	CD56 bright NK	CCL3L1	CCR1	0.000197348	0	CCL3L1_CCR1	CCL3L1 - CCR1	CCL	Secreted Signaling	KEGG: hsa04060
BI	Proliferative NK	CD56 bright NK	CCL3L1	CCR1	0.000962477	0	CCL3L1_CCR1	CCL3L1 - CCR1	CCL	Secreted Signaling	KEGG: hsa04060
BI	Cancer-associated fibroblast	CD56 bright NK	CCL3L1	CCR1	0.000126753	0.01	CCL3L1_CCR1	CCL3L1 - CCR1	CCL	Secreted Signaling	KEGG: hsa04060
BI	CD1C+ cDCs	Proliferative NK	CCL3L1	CCR1	0.00304712	0	CCL3L1_CCR1	CCL3L1 - CCR1	CCL	Secreted Signaling	KEGG: hsa04060
BI	CD209+ CD163+ Rs-TAM	Proliferative NK	CCL3L1	CCR1	0.000855785	0.01	CCL3L1_CCR1	CCL3L1 - CCR1	CCL	Secreted Signaling	KEGG: hsa04060
BI	CD209+ CD163+ Mo-TAM	Proliferative NK	CCL3L1	CCR1	0.00401668	0	CCL3L1_CCR1	CCL3L1 - CCR1	CCL	Secreted Signaling	KEGG: hsa04060
BI	Transitional TAM	Proliferative NK	CCL3L1	CCR1	0.00184931	0	CCL3L1_CCR1	CCL3L1 - CCR1	CCL	Secreted Signaling	KEGG: hsa04060
BI	CD14+ monocyte	Proliferative NK	CCL3L1	CCR1	0.00195566	0	CCL3L1_CCR1	CCL3L1 - CCR1	CCL	Secreted Signaling	KEGG: hsa04060
BI	CX3CR1+ TREM2+ Mo-TAM	Proliferative NK	CCL3L1	CCR1	0.00279439	0	CCL3L1_CCR1	CCL3L1 - CCR1	CCL	Secreted Signaling	KEGG: hsa04060
BI	CD16+ monocyte	Proliferative NK	CCL3L1	CCR1	0.00044807	0.04	CCL3L1_CCR1	CCL3L1 - CCR1	CCL	Secreted Signaling	KEGG: hsa04060
BI	Cycling macrophage	Proliferative NK	CCL3L1	CCR1	0.00263518	0.01	CCL3L1_CCR1	CCL3L1 - CCR1	CCL	Secreted Signaling	KEGG: hsa04060
BI	CD56 dim NK	Proliferative NK	CCL3L1	CCR1	0.000617535	0.02	CCL3L1_CCR1	CCL3L1 - CCR1	CCL	Secreted Signaling	KEGG: hsa04060
BI	CD56 bright NK	Proliferative NK	CCL3L1	CCR1	0.00116299	0.02	CCL3L1_CCR1	CCL3L1 - CCR1	CCL	Secreted Signaling	KEGG: hsa04060
BI	TH17	Proliferative NK	CCL3L1	CCR1	0.000162586	0.04	CCL3L1_CCR1	CCL3L1 - CCR1	CCL	Secreted Signaling	KEGG: hsa04060
BI	CD209+ CD163+ Mo-TAM	CD1C+ cDCs	CCL8	CCR1	0.000119599	0	CCL8_CCR1	CCL8 - CCR1	CCL	Secreted Signaling	KEGG: hsa04060
BI	CX3CR1+ TREM2+ Mo-TAM	CD1C+ cDCs	CCL8	CCR1	4.18071e-05	0	CCL8_CCR1	CCL8 - CCR1	CCL	Secreted Signaling	KEGG: hsa04060
BI	CD209+ CD163+ Mo-TAM	CLEC4C+ pDCs	CCL8	CCR1	6.1532e-05	0	CCL8_CCR1	CCL8 - CCR1	CCL	Secreted Signaling	KEGG: hsa04060
BI	CX3CR1+ TREM2+ Mo-TAM	CLEC4C+ pDCs	CCL8	CCR1	2.15084e-05	0	CCL8_CCR1	CCL8 - CCR1	CCL	Secreted Signaling	KEGG: hsa04060
BI	CD209+ CD163+ Mo-TAM	CD209+ CD163+ Rs-TAM	CCL8	CCR1	1.81319e-05	0	CCL8_CCR1	CCL8 - CCR1	CCL	Secreted Signaling	KEGG: hsa04060
BI	CX3CR1+ TREM2+ Mo-TAM	CD209+ CD163+ Rs-TAM	CCL8	CCR1	6.33778e-06	0	CCL8_CCR1	CCL8 - CCR1	CCL	Secreted Signaling	KEGG: hsa04060
BI	CD209+ CD163+ Mo-TAM	CD209+ CD163+ Mo-TAM	CCL8	CCR1	0.0012751	0	CCL8_CCR1	CCL8 - CCR1	CCL	Secreted Signaling	KEGG: hsa04060
BI	CX3CR1+ TREM2+ Mo-TAM	CD209+ CD163+ Mo-TAM	CCL8	CCR1	0.000446059	0	CCL8_CCR1	CCL8 - CCR1	CCL	Secreted Signaling	KEGG: hsa04060
BI	CD209+ CD163+ Mo-TAM	Transitional TAM	CCL8	CCR1	0.000178679	0	CCL8_CCR1	CCL8 - CCR1	CCL	Secreted Signaling	KEGG: hsa04060
BI	CX3CR1+ TREM2+ Mo-TAM	Transitional TAM	CCL8	CCR1	6.24615e-05	0	CCL8_CCR1	CCL8 - CCR1	CCL	Secreted Signaling	KEGG: hsa04060
BI	CD209+ CD163+ Mo-TAM	CD14+ monocyte	CCL8	CCR1	0.000665372	0	CCL8_CCR1	CCL8 - CCR1	CCL	Secreted Signaling	KEGG: hsa04060
BI	CX3CR1+ TREM2+ Mo-TAM	CD14+ monocyte	CCL8	CCR1	0.000232671	0	CCL8_CCR1	CCL8 - CCR1	CCL	Secreted Signaling	KEGG: hsa04060
BI	CD209+ CD163+ Mo-TAM	CX3CR1+ TREM2+ Mo-TAM	CCL8	CCR1	0.000699692	0	CCL8_CCR1	CCL8 - CCR1	CCL	Secreted Signaling	KEGG: hsa04060
BI	CX3CR1+ TREM2+ Mo-TAM	CX3CR1+ TREM2+ Mo-TAM	CCL8	CCR1	0.000244677	0	CCL8_CCR1	CCL8 - CCR1	CCL	Secreted Signaling	KEGG: hsa04060
BI	CD209+ CD163+ Mo-TAM	CX3CR1+ TREM2+ Rs-TAM	CCL8	CCR1	6.60506e-05	0	CCL8_CCR1	CCL8 - CCR1	CCL	Secreted Signaling	KEGG: hsa04060
BI	CX3CR1+ TREM2+ Mo-TAM	CX3CR1+ TREM2+ Rs-TAM	CCL8	CCR1	2.30879e-05	0	CCL8_CCR1	CCL8 - CCR1	CCL	Secreted Signaling	KEGG: hsa04060
BI	CD209+ CD163+ Mo-TAM	CD16+ monocyte	CCL8	CCR1	0.000340534	0	CCL8_CCR1	CCL8 - CCR1	CCL	Secreted Signaling	KEGG: hsa04060
BI	CX3CR1+ TREM2+ Mo-TAM	CD16+ monocyte	CCL8	CCR1	0.000119054	0	CCL8_CCR1	CCL8 - CCR1	CCL	Secreted Signaling	KEGG: hsa04060
BI	CD209+ CD163+ Mo-TAM	Cycling macrophage	CCL8	CCR1	0.000275788	0	CCL8_CCR1	CCL8 - CCR1	CCL	Secreted Signaling	KEGG: hsa04060
BI	CX3CR1+ TREM2+ Mo-TAM	Cycling macrophage	CCL8	CCR1	9.64144e-05	0	CCL8_CCR1	CCL8 - CCR1	CCL	Secreted Signaling	KEGG: hsa04060
BI	CD209+ CD163+ Mo-TAM	CD56 bright NK	CCL8	CCR1	9.60981e-05	0	CCL8_CCR1	CCL8 - CCR1	CCL	Secreted Signaling	KEGG: hsa04060
BI	CX3CR1+ TREM2+ Mo-TAM	CD56 bright NK	CCL8	CCR1	3.35916e-05	0	CCL8_CCR1	CCL8 - CCR1	CCL	Secreted Signaling	KEGG: hsa04060
BI	CD209+ CD163+ Mo-TAM	Proliferative NK	CCL8	CCR1	7.91692e-05	0	CCL8_CCR1	CCL8 - CCR1	CCL	Secreted Signaling	KEGG: hsa04060
BI	CX3CR1+ TREM2+ Mo-TAM	Proliferative NK	CCL8	CCR1	2.76737e-05	0	CCL8_CCR1	CCL8 - CCR1	CCL	Secreted Signaling	KEGG: hsa04060
BI	Endothelial cell	CD1C+ cDCs	CCL14	CCR1	0.00426978	0	CCL14_CCR1	CCL14 - CCR1	CCL	Secreted Signaling	KEGG: hsa04060
BI	Plasma cell	CD1C+ cDCs	CCL14	CCR1	4.16956e-05	0	CCL14_CCR1	CCL14 - CCR1	CCL	Secreted Signaling	KEGG: hsa04060
BI	CD209+ CD163+ Mo-TAM	CD1C+ cDCs	CCL14	CCR1	3.54975e-06	0.02	CCL14_CCR1	CCL14 - CCR1	CCL	Secreted Signaling	KEGG: hsa04060
BI	CD16+ monocyte	CD1C+ cDCs	CCL14	CCR1	7.93918e-05	0	CCL14_CCR1	CCL14 - CCR1	CCL	Secreted Signaling	KEGG: hsa04060
BI	Cycling macrophage	CD1C+ cDCs	CCL14	CCR1	4.85652e-05	0.01	CCL14_CCR1	CCL14 - CCR1	CCL	Secreted Signaling	KEGG: hsa04060
BI	Endothelial cell	CLEC4C+ pDCs	CCL14	CCR1	0.00220118	0	CCL14_CCR1	CCL14 - CCR1	CCL	Secreted Signaling	KEGG: hsa04060
BI	Plasma cell	CLEC4C+ pDCs	CCL14	CCR1	2.1451e-05	0.04	CCL14_CCR1	CCL14 - CCR1	CCL	Secreted Signaling	KEGG: hsa04060
BI	CD16+ monocyte	CLEC4C+ pDCs	CCL14	CCR1	4.08452e-05	0.03	CCL14_CCR1	CCL14 - CCR1	CCL	Secreted Signaling	KEGG: hsa04060
BI	Cycling macrophage	CLEC4C+ pDCs	CCL14	CCR1	2.49853e-05	0.03	CCL14_CCR1	CCL14 - CCR1	CCL	Secreted Signaling	KEGG: hsa04060
BI	Endothelial cell	CD209+ CD163+ Rs-TAM	CCL14	CCR1	0.000649612	0	CCL14_CCR1	CCL14 - CCR1	CCL	Secreted Signaling	KEGG: hsa04060
BI	Plasma cell	CD209+ CD163+ Rs-TAM	CCL14	CCR1	6.32088e-06	0	CCL14_CCR1	CCL14 - CCR1	CCL	Secreted Signaling	KEGG: hsa04060
BI	CD209+ CD163+ Mo-TAM	CD209+ CD163+ Rs-TAM	CCL14	CCR1	5.3811e-07	0	CCL14_CCR1	CCL14 - CCR1	CCL	Secreted Signaling	KEGG: hsa04060
BI	CD16+ monocyte	CD209+ CD163+ Rs-TAM	CCL14	CCR1	1.20358e-05	0	CCL14_CCR1	CCL14 - CCR1	CCL	Secreted Signaling	KEGG: hsa04060
BI	Cycling macrophage	CD209+ CD163+ Rs-TAM	CCL14	CCR1	7.36233e-06	0	CCL14_CCR1	CCL14 - CCR1	CCL	Secreted Signaling	KEGG: hsa04060
BI	Endothelial cell	CD209+ CD163+ Mo-TAM	CCL14	CCR1	0.043767	0	CCL14_CCR1	CCL14 - CCR1	CCL	Secreted Signaling	KEGG: hsa04060
BI	Plasma cell	CD209+ CD163+ Mo-TAM	CCL14	CCR1	0.00044487	0	CCL14_CCR1	CCL14 - CCR1	CCL	Secreted Signaling	KEGG: hsa04060
BI	CD209+ CD163+ Mo-TAM	CD209+ CD163+ Mo-TAM	CCL14	CCR1	3.7888e-05	0	CCL14_CCR1	CCL14 - CCR1	CCL	Secreted Signaling	KEGG: hsa04060
BI	CD16+ monocyte	CD209+ CD163+ Mo-TAM	CCL14	CCR1	0.000846761	0	CCL14_CCR1	CCL14 - CCR1	CCL	Secreted Signaling	KEGG: hsa04060
BI	Cycling macrophage	CD209+ CD163+ Mo-TAM	CCL14	CCR1	0.000518132	0	CCL14_CCR1	CCL14 - CCR1	CCL	Secreted Signaling	KEGG: hsa04060
BI	Endothelial cell	Transitional TAM	CCL14	CCR1	0.00636594	0	CCL14_CCR1	CCL14 - CCR1	CCL	Secreted Signaling	KEGG: hsa04060
BI	Plasma cell	Transitional TAM	CCL14	CCR1	6.2295e-05	0	CCL14_CCR1	CCL14 - CCR1	CCL	Secreted Signaling	KEGG: hsa04060
BI	CD209+ CD163+ Mo-TAM	Transitional TAM	CCL14	CCR1	5.30358e-06	0	CCL14_CCR1	CCL14 - CCR1	CCL	Secreted Signaling	KEGG: hsa04060
BI	CD16+ monocyte	Transitional TAM	CCL14	CCR1	0.000118612	0	CCL14_CCR1	CCL14 - CCR1	CCL	Secreted Signaling	KEGG: hsa04060
BI	Cycling macrophage	Transitional TAM	CCL14	CCR1	7.25583e-05	0	CCL14_CCR1	CCL14 - CCR1	CCL	Secreted Signaling	KEGG: hsa04060
BI	Endothelial cell	CD14+ monocyte	CCL14	CCR1	0.0233128	0	CCL14_CCR1	CCL14 - CCR1	CCL	Secreted Signaling	KEGG: hsa04060
BI	Plasma cell	CD14+ monocyte	CCL14	CCR1	0.00023205	0	CCL14_CCR1	CCL14 - CCR1	CCL	Secreted Signaling	KEGG: hsa04060
BI	CD209+ CD163+ Mo-TAM	CD14+ monocyte	CCL14	CCR1	1.9759e-05	0	CCL14_CCR1	CCL14 - CCR1	CCL	Secreted Signaling	KEGG: hsa04060
BI	CD16+ monocyte	CD14+ monocyte	CCL14	CCR1	0.000441766	0	CCL14_CCR1	CCL14 - CCR1	CCL	Secreted Signaling	KEGG: hsa04060
BI	Cycling macrophage	CD14+ monocyte	CCL14	CCR1	0.000270274	0	CCL14_CCR1	CCL14 - CCR1	CCL	Secreted Signaling	KEGG: hsa04060
BI	Endothelial cell	CX3CR1+ TREM2+ Mo-TAM	CCL14	CCR1	0.0244866	0	CCL14_CCR1	CCL14 - CCR1	CCL	Secreted Signaling	KEGG: hsa04060
BI	Plasma cell	CX3CR1+ TREM2+ Mo-TAM	CCL14	CCR1	0.000244025	0	CCL14_CCR1	CCL14 - CCR1	CCL	Secreted Signaling	KEGG: hsa04060
BI	CD209+ CD163+ Mo-TAM	CX3CR1+ TREM2+ Mo-TAM	CCL14	CCR1	2.07789e-05	0	CCL14_CCR1	CCL14 - CCR1	CCL	Secreted Signaling	KEGG: hsa04060
BI	CD16+ monocyte	CX3CR1+ TREM2+ Mo-TAM	CCL14	CCR1	0.000464558	0	CCL14_CCR1	CCL14 - CCR1	CCL	Secreted Signaling	KEGG: hsa04060
BI	Cycling macrophage	CX3CR1+ TREM2+ Mo-TAM	CCL14	CCR1	0.00028422	0	CCL14_CCR1	CCL14 - CCR1	CCL	Secreted Signaling	KEGG: hsa04060
BI	Endothelial cell	CX3CR1+ TREM2+ Rs-TAM	CCL14	CCR1	0.00236245	0	CCL14_CCR1	CCL14 - CCR1	CCL	Secreted Signaling	KEGG: hsa04060
BI	Plasma cell	CX3CR1+ TREM2+ Rs-TAM	CCL14	CCR1	2.30263e-05	0	CCL14_CCR1	CCL14 - CCR1	CCL	Secreted Signaling	KEGG: hsa04060
BI	CD209+ CD163+ Mo-TAM	CX3CR1+ TREM2+ Rs-TAM	CCL14	CCR1	1.96031e-06	0	CCL14_CCR1	CCL14 - CCR1	CCL	Secreted Signaling	KEGG: hsa04060
BI	CD16+ monocyte	CX3CR1+ TREM2+ Rs-TAM	CCL14	CCR1	4.38447e-05	0	CCL14_CCR1	CCL14 - CCR1	CCL	Secreted Signaling	KEGG: hsa04060
BI	Cycling macrophage	CX3CR1+ TREM2+ Rs-TAM	CCL14	CCR1	2.68202e-05	0	CCL14_CCR1	CCL14 - CCR1	CCL	Secreted Signaling	KEGG: hsa04060
BI	Endothelial cell	CD16+ monocyte	CCL14	CCR1	0.0120648	0	CCL14_CCR1	CCL14 - CCR1	CCL	Secreted Signaling	KEGG: hsa04060
BI	Plasma cell	CD16+ monocyte	CCL14	CCR1	0.000118737	0.01	CCL14_CCR1	CCL14 - CCR1	CCL	Secreted Signaling	KEGG: hsa04060
BI	CD209+ CD163+ Mo-TAM	CD16+ monocyte	CCL14	CCR1	1.01094e-05	0.03	CCL14_CCR1	CCL14 - CCR1	CCL	Secreted Signaling	KEGG: hsa04060
BI	CD16+ monocyte	CD16+ monocyte	CCL14	CCR1	0.000226069	0	CCL14_CCR1	CCL14 - CCR1	CCL	Secreted Signaling	KEGG: hsa04060
BI	Cycling macrophage	CD16+ monocyte	CCL14	CCR1	0.000138298	0.01	CCL14_CCR1	CCL14 - CCR1	CCL	Secreted Signaling	KEGG: hsa04060
BI	Endothelial cell	Cycling macrophage	CCL14	CCR1	0.00979278	0	CCL14_CCR1	CCL14 - CCR1	CCL	Secreted Signaling	KEGG: hsa04060
BI	Endothelial cell	CD56 bright NK	CCL14	CCR1	0.00343359	0	CCL14_CCR1	CCL14 - CCR1	CCL	Secreted Signaling	KEGG: hsa04060
BI	Plasma cell	CD56 bright NK	CCL14	CCR1	3.3502e-05	0.01	CCL14_CCR1	CCL14 - CCR1	CCL	Secreted Signaling	KEGG: hsa04060
BI	CD209+ CD163+ Mo-TAM	CD56 bright NK	CCL14	CCR1	2.85217e-06	0.01	CCL14_CCR1	CCL14 - CCR1	CCL	Secreted Signaling	KEGG: hsa04060
BI	CD16+ monocyte	CD56 bright NK	CCL14	CCR1	6.37911e-05	0.01	CCL14_CCR1	CCL14 - CCR1	CCL	Secreted Signaling	KEGG: hsa04060
BI	Cycling macrophage	CD56 bright NK	CCL14	CCR1	3.90218e-05	0	CCL14_CCR1	CCL14 - CCR1	CCL	Secreted Signaling	KEGG: hsa04060
BI	Endothelial cell	Proliferative NK	CCL14	CCR1	0.00283038	0	CCL14_CCR1	CCL14 - CCR1	CCL	Secreted Signaling	KEGG: hsa04060
BI	CD209+ CD163+ Mo-TAM	CD1C+ cDCs	CCL8	CCR2	0.000353747	0	CCL8_CCR2	CCL8 - CCR2	CCL	Secreted Signaling	KEGG: hsa04060
BI	CX3CR1+ TREM2+ Mo-TAM	CD1C+ cDCs	CCL8	CCR2	0.000123675	0	CCL8_CCR2	CCL8 - CCR2	CCL	Secreted Signaling	KEGG: hsa04060
BI	CD209+ CD163+ Mo-TAM	CLEC4C+ pDCs	CCL8	CCR2	0.000588938	0	CCL8_CCR2	CCL8 - CCR2	CCL	Secreted Signaling	KEGG: hsa04060
BI	CX3CR1+ TREM2+ Mo-TAM	CLEC4C+ pDCs	CCL8	CCR2	0.000205932	0	CCL8_CCR2	CCL8 - CCR2	CCL	Secreted Signaling	KEGG: hsa04060
BI	CD209+ CD163+ Mo-TAM	CD14+ monocyte	CCL8	CCR2	0.000320999	0	CCL8_CCR2	CCL8 - CCR2	CCL	Secreted Signaling	KEGG: hsa04060
BI	CX3CR1+ TREM2+ Mo-TAM	CD14+ monocyte	CCL8	CCR2	0.000112223	0	CCL8_CCR2	CCL8 - CCR2	CCL	Secreted Signaling	KEGG: hsa04060
BI	CD209+ CD163+ Mo-TAM	TH17	CCL8	CCR2	0.000184886	0	CCL8_CCR2	CCL8 - CCR2	CCL	Secreted Signaling	KEGG: hsa04060
BI	CX3CR1+ TREM2+ Mo-TAM	TH17	CCL8	CCR2	6.46316e-05	0	CCL8_CCR2	CCL8 - CCR2	CCL	Secreted Signaling	KEGG: hsa04060
BI	Endothelial cell	CD1C+ cDCs	CCL2	CCR2	0.000646248	0	CCL2_CCR2	CCL2 - CCR2	CCL	Secreted Signaling	KEGG: hsa04060
BI	CD1C+ cDCs	CD1C+ cDCs	CCL2	CCR2	7.55928e-05	0	CCL2_CCR2	CCL2 - CCR2	CCL	Secreted Signaling	KEGG: hsa04060
BI	CD209+ CD163+ Mo-TAM	CD1C+ cDCs	CCL2	CCR2	0.00146845	0	CCL2_CCR2	CCL2 - CCR2	CCL	Secreted Signaling	KEGG: hsa04060
BI	CX3CR1+ TREM2+ Mo-TAM	CD1C+ cDCs	CCL2	CCR2	0.00183257	0	CCL2_CCR2	CCL2 - CCR2	CCL	Secreted Signaling	KEGG: hsa04060
BI	CX3CR1+ TREM2+ Rs-TAM	CD1C+ cDCs	CCL2	CCR2	9.41648e-05	0	CCL2_CCR2	CCL2 - CCR2	CCL	Secreted Signaling	KEGG: hsa04060
BI	Cycling macrophage	CD1C+ cDCs	CCL2	CCR2	0.000432832	0	CCL2_CCR2	CCL2 - CCR2	CCL	Secreted Signaling	KEGG: hsa04060
BI	Smooth muscle cell	CD1C+ cDCs	CCL2	CCR2	0.00141765	0	CCL2_CCR2	CCL2 - CCR2	CCL	Secreted Signaling	KEGG: hsa04060
BI	Pericyte cell	CD1C+ cDCs	CCL2	CCR2	0.00381243	0	CCL2_CCR2	CCL2 - CCR2	CCL	Secreted Signaling	KEGG: hsa04060
BI	Cancer-associated fibroblast	CD1C+ cDCs	CCL2	CCR2	0.00201243	0	CCL2_CCR2	CCL2 - CCR2	CCL	Secreted Signaling	KEGG: hsa04060
BI	Endothelial cell	CLEC4C+ pDCs	CCL2	CCR2	0.0010757	0	CCL2_CCR2	CCL2 - CCR2	CCL	Secreted Signaling	KEGG: hsa04060
BI	CD1C+ cDCs	CLEC4C+ pDCs	CCL2	CCR2	0.000125874	0	CCL2_CCR2	CCL2 - CCR2	CCL	Secreted Signaling	KEGG: hsa04060
BI	CD209+ CD163+ Mo-TAM	CLEC4C+ pDCs	CCL2	CCR2	0.00244294	0	CCL2_CCR2	CCL2 - CCR2	CCL	Secreted Signaling	KEGG: hsa04060
BI	CX3CR1+ TREM2+ Mo-TAM	CLEC4C+ pDCs	CCL2	CCR2	0.00304797	0	CCL2_CCR2	CCL2 - CCR2	CCL	Secreted Signaling	KEGG: hsa04060
BI	CX3CR1+ TREM2+ Rs-TAM	CLEC4C+ pDCs	CCL2	CCR2	0.000156798	0	CCL2_CCR2	CCL2 - CCR2	CCL	Secreted Signaling	KEGG: hsa04060
BI	Cycling macrophage	CLEC4C+ pDCs	CCL2	CCR2	0.000720565	0	CCL2_CCR2	CCL2 - CCR2	CCL	Secreted Signaling	KEGG: hsa04060
BI	Smooth muscle cell	CLEC4C+ pDCs	CCL2	CCR2	0.00235852	0	CCL2_CCR2	CCL2 - CCR2	CCL	Secreted Signaling	KEGG: hsa04060
BI	Pericyte cell	CLEC4C+ pDCs	CCL2	CCR2	0.00633257	0	CCL2_CCR2	CCL2 - CCR2	CCL	Secreted Signaling	KEGG: hsa04060
BI	Cancer-associated fibroblast	CLEC4C+ pDCs	CCL2	CCR2	0.00334671	0	CCL2_CCR2	CCL2 - CCR2	CCL	Secreted Signaling	KEGG: hsa04060
BI	Endothelial cell	CD14+ monocyte	CCL2	CCR2	0.000586437	0	CCL2_CCR2	CCL2 - CCR2	CCL	Secreted Signaling	KEGG: hsa04060
BI	CD1C+ cDCs	CD14+ monocyte	CCL2	CCR2	6.85929e-05	0	CCL2_CCR2	CCL2 - CCR2	CCL	Secreted Signaling	KEGG: hsa04060
BI	CD209+ CD163+ Mo-TAM	CD14+ monocyte	CCL2	CCR2	0.00133264	0	CCL2_CCR2	CCL2 - CCR2	CCL	Secreted Signaling	KEGG: hsa04060
BI	CX3CR1+ TREM2+ Mo-TAM	CD14+ monocyte	CCL2	CCR2	0.00166315	0	CCL2_CCR2	CCL2 - CCR2	CCL	Secreted Signaling	KEGG: hsa04060
BI	CX3CR1+ TREM2+ Rs-TAM	CD14+ monocyte	CCL2	CCR2	8.54453e-05	0	CCL2_CCR2	CCL2 - CCR2	CCL	Secreted Signaling	KEGG: hsa04060
BI	Cycling macrophage	CD14+ monocyte	CCL2	CCR2	0.000392765	0	CCL2_CCR2	CCL2 - CCR2	CCL	Secreted Signaling	KEGG: hsa04060
BI	Smooth muscle cell	CD14+ monocyte	CCL2	CCR2	0.00128654	0	CCL2_CCR2	CCL2 - CCR2	CCL	Secreted Signaling	KEGG: hsa04060
BI	Pericyte cell	CD14+ monocyte	CCL2	CCR2	0.0034606	0	CCL2_CCR2	CCL2 - CCR2	CCL	Secreted Signaling	KEGG: hsa04060
BI	Cancer-associated fibroblast	CD14+ monocyte	CCL2	CCR2	0.00182641	0	CCL2_CCR2	CCL2 - CCR2	CCL	Secreted Signaling	KEGG: hsa04060
BI	Endothelial cell	TH17	CCL2	CCR2	0.000337809	0	CCL2_CCR2	CCL2 - CCR2	CCL	Secreted Signaling	KEGG: hsa04060
BI	CD1C+ cDCs	TH17	CCL2	CCR2	3.95033e-05	0	CCL2_CCR2	CCL2 - CCR2	CCL	Secreted Signaling	KEGG: hsa04060
BI	CD209+ CD163+ Mo-TAM	TH17	CCL2	CCR2	0.000767894	0	CCL2_CCR2	CCL2 - CCR2	CCL	Secreted Signaling	KEGG: hsa04060
BI	CX3CR1+ TREM2+ Mo-TAM	TH17	CCL2	CCR2	0.000958472	0	CCL2_CCR2	CCL2 - CCR2	CCL	Secreted Signaling	KEGG: hsa04060
BI	CX3CR1+ TREM2+ Rs-TAM	TH17	CCL2	CCR2	4.92091e-05	0	CCL2_CCR2	CCL2 - CCR2	CCL	Secreted Signaling	KEGG: hsa04060
BI	Cycling macrophage	TH17	CCL2	CCR2	0.000226228	0	CCL2_CCR2	CCL2 - CCR2	CCL	Secreted Signaling	KEGG: hsa04060
BI	Smooth muscle cell	TH17	CCL2	CCR2	0.000741313	0	CCL2_CCR2	CCL2 - CCR2	CCL	Secreted Signaling	KEGG: hsa04060
BI	Pericyte cell	TH17	CCL2	CCR2	0.00199586	0	CCL2_CCR2	CCL2 - CCR2	CCL	Secreted Signaling	KEGG: hsa04060
BI	Cancer-associated fibroblast	TH17	CCL2	CCR2	0.00105263	0	CCL2_CCR2	CCL2 - CCR2	CCL	Secreted Signaling	KEGG: hsa04060
BI	B cell	Proliferative NK	CCL5	CCR4	0.000655262	0	CCL5_CCR4	CCL5 - CCR4	CCL	Secreted Signaling	KEGG: hsa04060
BI	Plasma cell	Proliferative NK	CCL5	CCR4	0.000191346	0	CCL5_CCR4	CCL5 - CCR4	CCL	Secreted Signaling	KEGG: hsa04060
BI	CD4 cytotoxic	Proliferative NK	CCL5	CCR4	0.00203321	0	CCL5_CCR4	CCL5 - CCR4	CCL	Secreted Signaling	KEGG: hsa04060
BI	CD8 EM	Proliferative NK	CCL5	CCR4	0.00444516	0	CCL5_CCR4	CCL5 - CCR4	CCL	Secreted Signaling	KEGG: hsa04060
BI	CD4 EM	Proliferative NK	CCL5	CCR4	0.0036829	0	CCL5_CCR4	CCL5 - CCR4	CCL	Secreted Signaling	KEGG: hsa04060
BI	CD4 na茂ve	Proliferative NK	CCL5	CCR4	0.000554896	0	CCL5_CCR4	CCL5 - CCR4	CCL	Secreted Signaling	KEGG: hsa04060
BI	CD56 dim NK	Proliferative NK	CCL5	CCR4	0.00452504	0	CCL5_CCR4	CCL5 - CCR4	CCL	Secreted Signaling	KEGG: hsa04060
BI	CD56 bright NK	Proliferative NK	CCL5	CCR4	0.00451045	0	CCL5_CCR4	CCL5 - CCR4	CCL	Secreted Signaling	KEGG: hsa04060
BI	TH17	Proliferative NK	CCL5	CCR4	0.000335822	0	CCL5_CCR4	CCL5 - CCR4	CCL	Secreted Signaling	KEGG: hsa04060
BI	Proliferative NK	Proliferative NK	CCL5	CCR4	0.00322255	0	CCL5_CCR4	CCL5 - CCR4	CCL	Secreted Signaling	KEGG: hsa04060
BI	Endothelial cell	CLEC4C+ pDCs	CCL4	CCR5	0.000100355	0	CCL4_CCR5	CCL4 - CCR5	CCL	Secreted Signaling	KEGG: hsa04060
BI	B cell	CLEC4C+ pDCs	CCL4	CCR5	0.00116564	0	CCL4_CCR5	CCL4 - CCR5	CCL	Secreted Signaling	KEGG: hsa04060
BI	Plasma cell	CLEC4C+ pDCs	CCL4	CCR5	0.000401647	0	CCL4_CCR5	CCL4 - CCR5	CCL	Secreted Signaling	KEGG: hsa04060
BI	tumor	CLEC4C+ pDCs	CCL4	CCR5	5.04691e-05	0	CCL4_CCR5	CCL4 - CCR5	CCL	Secreted Signaling	KEGG: hsa04060
BI	Mast cell	CLEC4C+ pDCs	CCL4	CCR5	2.25653e-05	0	CCL4_CCR5	CCL4 - CCR5	CCL	Secreted Signaling	KEGG: hsa04060
BI	CD1C+ cDCs	CLEC4C+ pDCs	CCL4	CCR5	0.00426666	0	CCL4_CCR5	CCL4 - CCR5	CCL	Secreted Signaling	KEGG: hsa04060
BI	CLEC4C+ pDCs	CLEC4C+ pDCs	CCL4	CCR5	0.00126413	0	CCL4_CCR5	CCL4 - CCR5	CCL	Secreted Signaling	KEGG: hsa04060
BI	CD209+ CD163+ Rs-TAM	CLEC4C+ pDCs	CCL4	CCR5	0.00164172	0	CCL4_CCR5	CCL4 - CCR5	CCL	Secreted Signaling	KEGG: hsa04060
BI	CD209+ CD163+ Mo-TAM	CLEC4C+ pDCs	CCL4	CCR5	0.00792734	0	CCL4_CCR5	CCL4 - CCR5	CCL	Secreted Signaling	KEGG: hsa04060
BI	Transitional TAM	CLEC4C+ pDCs	CCL4	CCR5	0.00487645	0	CCL4_CCR5	CCL4 - CCR5	CCL	Secreted Signaling	KEGG: hsa04060
BI	CD14+ monocyte	CLEC4C+ pDCs	CCL4	CCR5	0.00259522	0	CCL4_CCR5	CCL4 - CCR5	CCL	Secreted Signaling	KEGG: hsa04060
BI	CX3CR1+ TREM2+ Mo-TAM	CLEC4C+ pDCs	CCL4	CCR5	0.00725352	0	CCL4_CCR5	CCL4 - CCR5	CCL	Secreted Signaling	KEGG: hsa04060
BI	CX3CR1+ TREM2+ Rs-TAM	CLEC4C+ pDCs	CCL4	CCR5	0.00134889	0	CCL4_CCR5	CCL4 - CCR5	CCL	Secreted Signaling	KEGG: hsa04060
BI	CD16+ monocyte	CLEC4C+ pDCs	CCL4	CCR5	0.00126224	0	CCL4_CCR5	CCL4 - CCR5	CCL	Secreted Signaling	KEGG: hsa04060
BI	Cycling macrophage	CLEC4C+ pDCs	CCL4	CCR5	0.005347	0	CCL4_CCR5	CCL4 - CCR5	CCL	Secreted Signaling	KEGG: hsa04060
BI	CD4 cytotoxic	CLEC4C+ pDCs	CCL4	CCR5	0.0024519	0	CCL4_CCR5	CCL4 - CCR5	CCL	Secreted Signaling	KEGG: hsa04060
BI	CD8 EM	CLEC4C+ pDCs	CCL4	CCR5	0.00600215	0	CCL4_CCR5	CCL4 - CCR5	CCL	Secreted Signaling	KEGG: hsa04060
BI	CD4 EM	CLEC4C+ pDCs	CCL4	CCR5	0.00278317	0	CCL4_CCR5	CCL4 - CCR5	CCL	Secreted Signaling	KEGG: hsa04060
BI	CD4 na茂ve	CLEC4C+ pDCs	CCL4	CCR5	3.5097e-05	0	CCL4_CCR5	CCL4 - CCR5	CCL	Secreted Signaling	KEGG: hsa04060
BI	CD56 dim NK	CLEC4C+ pDCs	CCL4	CCR5	0.00763879	0	CCL4_CCR5	CCL4 - CCR5	CCL	Secreted Signaling	KEGG: hsa04060
BI	CD56 bright NK	CLEC4C+ pDCs	CCL4	CCR5	0.00765473	0	CCL4_CCR5	CCL4 - CCR5	CCL	Secreted Signaling	KEGG: hsa04060
BI	Proliferative NK	CLEC4C+ pDCs	CCL4	CCR5	0.0070436	0	CCL4_CCR5	CCL4 - CCR5	CCL	Secreted Signaling	KEGG: hsa04060
BI	Cancer-associated fibroblast	CLEC4C+ pDCs	CCL4	CCR5	2.33113e-05	0	CCL4_CCR5	CCL4 - CCR5	CCL	Secreted Signaling	KEGG: hsa04060
BI	Endothelial cell	Proliferative NK	CCL4	CCR5	0.000195633	0	CCL4_CCR5	CCL4 - CCR5	CCL	Secreted Signaling	KEGG: hsa04060
BI	B cell	Proliferative NK	CCL4	CCR5	0.00227002	0	CCL4_CCR5	CCL4 - CCR5	CCL	Secreted Signaling	KEGG: hsa04060
BI	Plasma cell	Proliferative NK	CCL4	CCR5	0.00078275	0	CCL4_CCR5	CCL4 - CCR5	CCL	Secreted Signaling	KEGG: hsa04060
BI	tumor	Proliferative NK	CCL4	CCR5	9.83897e-05	0	CCL4_CCR5	CCL4 - CCR5	CCL	Secreted Signaling	KEGG: hsa04060
BI	Mast cell	Proliferative NK	CCL4	CCR5	4.39924e-05	0	CCL4_CCR5	CCL4 - CCR5	CCL	Secreted Signaling	KEGG: hsa04060
BI	CD1C+ cDCs	Proliferative NK	CCL4	CCR5	0.0082847	0	CCL4_CCR5	CCL4 - CCR5	CCL	Secreted Signaling	KEGG: hsa04060
BI	CLEC4C+ pDCs	Proliferative NK	CCL4	CCR5	0.00246159	0	CCL4_CCR5	CCL4 - CCR5	CCL	Secreted Signaling	KEGG: hsa04060
BI	CD209+ CD163+ Rs-TAM	Proliferative NK	CCL4	CCR5	0.0031957	0	CCL4_CCR5	CCL4 - CCR5	CCL	Secreted Signaling	KEGG: hsa04060
BI	CD209+ CD163+ Mo-TAM	Proliferative NK	CCL4	CCR5	0.0153396	0	CCL4_CCR5	CCL4 - CCR5	CCL	Secreted Signaling	KEGG: hsa04060
BI	Transitional TAM	Proliferative NK	CCL4	CCR5	0.00946329	0	CCL4_CCR5	CCL4 - CCR5	CCL	Secreted Signaling	KEGG: hsa04060
BI	CD14+ monocyte	Proliferative NK	CCL4	CCR5	0.0050472	0	CCL4_CCR5	CCL4 - CCR5	CCL	Secreted Signaling	KEGG: hsa04060
BI	CX3CR1+ TREM2+ Mo-TAM	Proliferative NK	CCL4	CCR5	0.0140447	0	CCL4_CCR5	CCL4 - CCR5	CCL	Secreted Signaling	KEGG: hsa04060
BI	CX3CR1+ TREM2+ Rs-TAM	Proliferative NK	CCL4	CCR5	0.00262643	0	CCL4_CCR5	CCL4 - CCR5	CCL	Secreted Signaling	KEGG: hsa04060
BI	CD16+ monocyte	Proliferative NK	CCL4	CCR5	0.00245791	0	CCL4_CCR5	CCL4 - CCR5	CCL	Secreted Signaling	KEGG: hsa04060
BI	Cycling macrophage	Proliferative NK	CCL4	CCR5	0.0103718	0	CCL4_CCR5	CCL4 - CCR5	CCL	Secreted Signaling	KEGG: hsa04060
BI	CD4 cytotoxic	Proliferative NK	CCL4	CCR5	0.0047691	0	CCL4_CCR5	CCL4 - CCR5	CCL	Secreted Signaling	KEGG: hsa04060
BI	CD8 EM	Proliferative NK	CCL4	CCR5	0.0116355	0	CCL4_CCR5	CCL4 - CCR5	CCL	Secreted Signaling	KEGG: hsa04060
BI	CD4 EM	Proliferative NK	CCL4	CCR5	0.00541175	0	CCL4_CCR5	CCL4 - CCR5	CCL	Secreted Signaling	KEGG: hsa04060
BI	CD4 na茂ve	Proliferative NK	CCL4	CCR5	6.84227e-05	0	CCL4_CCR5	CCL4 - CCR5	CCL	Secreted Signaling	KEGG: hsa04060
BI	CD56 dim NK	Proliferative NK	CCL4	CCR5	0.0147853	0	CCL4_CCR5	CCL4 - CCR5	CCL	Secreted Signaling	KEGG: hsa04060
BI	CD56 bright NK	Proliferative NK	CCL4	CCR5	0.0148159	0	CCL4_CCR5	CCL4 - CCR5	CCL	Secreted Signaling	KEGG: hsa04060
BI	Proliferative NK	Proliferative NK	CCL4	CCR5	0.0136409	0	CCL4_CCR5	CCL4 - CCR5	CCL	Secreted Signaling	KEGG: hsa04060
BI	Cancer-associated fibroblast	Proliferative NK	CCL4	CCR5	4.54467e-05	0	CCL4_CCR5	CCL4 - CCR5	CCL	Secreted Signaling	KEGG: hsa04060
BI	B cell	CLEC4C+ pDCs	CCL5	CCR5	0.00136129	0	CCL5_CCR5	CCL5 - CCR5	CCL	Secreted Signaling	KEGG: hsa04060
BI	Plasma cell	CLEC4C+ pDCs	CCL5	CCR5	0.000397716	0	CCL5_CCR5	CCL5 - CCR5	CCL	Secreted Signaling	KEGG: hsa04060
BI	CD4 cytotoxic	CLEC4C+ pDCs	CCL5	CCR5	0.00421768	0	CCL5_CCR5	CCL5 - CCR5	CCL	Secreted Signaling	KEGG: hsa04060
BI	CD8 EM	CLEC4C+ pDCs	CCL5	CCR5	0.00919713	0	CCL5_CCR5	CCL5 - CCR5	CCL	Secreted Signaling	KEGG: hsa04060
BI	CD4 EM	CLEC4C+ pDCs	CCL5	CCR5	0.00762624	0	CCL5_CCR5	CCL5 - CCR5	CCL	Secreted Signaling	KEGG: hsa04060
BI	CD4 na茂ve	CLEC4C+ pDCs	CCL5	CCR5	0.00115291	0	CCL5_CCR5	CCL5 - CCR5	CCL	Secreted Signaling	KEGG: hsa04060
BI	CD56 dim NK	CLEC4C+ pDCs	CCL5	CCR5	0.0093616	0	CCL5_CCR5	CCL5 - CCR5	CCL	Secreted Signaling	KEGG: hsa04060
BI	CD56 bright NK	CLEC4C+ pDCs	CCL5	CCR5	0.00933156	0	CCL5_CCR5	CCL5 - CCR5	CCL	Secreted Signaling	KEGG: hsa04060
BI	TH17	CLEC4C+ pDCs	CCL5	CCR5	0.000697903	0	CCL5_CCR5	CCL5 - CCR5	CCL	Secreted Signaling	KEGG: hsa04060
BI	Proliferative NK	CLEC4C+ pDCs	CCL5	CCR5	0.00667629	0	CCL5_CCR5	CCL5 - CCR5	CCL	Secreted Signaling	KEGG: hsa04060
BI	B cell	Proliferative NK	CCL5	CCR5	0.00265054	0	CCL5_CCR5	CCL5 - CCR5	CCL	Secreted Signaling	KEGG: hsa04060
BI	Plasma cell	Proliferative NK	CCL5	CCR5	0.000775093	0	CCL5_CCR5	CCL5 - CCR5	CCL	Secreted Signaling	KEGG: hsa04060
BI	CD4 cytotoxic	Proliferative NK	CCL5	CCR5	0.00818997	0	CCL5_CCR5	CCL5 - CCR5	CCL	Secreted Signaling	KEGG: hsa04060
BI	CD8 EM	Proliferative NK	CCL5	CCR5	0.0177754	0	CCL5_CCR5	CCL5 - CCR5	CCL	Secreted Signaling	KEGG: hsa04060
BI	CD4 EM	Proliferative NK	CCL5	CCR5	0.0147612	0	CCL5_CCR5	CCL5 - CCR5	CCL	Secreted Signaling	KEGG: hsa04060
BI	CD4 na茂ve	Proliferative NK	CCL5	CCR5	0.00224525	0	CCL5_CCR5	CCL5 - CCR5	CCL	Secreted Signaling	KEGG: hsa04060
BI	CD56 dim NK	Proliferative NK	CCL5	CCR5	0.0180905	0	CCL5_CCR5	CCL5 - CCR5	CCL	Secreted Signaling	KEGG: hsa04060
BI	CD56 bright NK	Proliferative NK	CCL5	CCR5	0.018033	0	CCL5_CCR5	CCL5 - CCR5	CCL	Secreted Signaling	KEGG: hsa04060
BI	TH17	Proliferative NK	CCL5	CCR5	0.00135973	0	CCL5_CCR5	CCL5 - CCR5	CCL	Secreted Signaling	KEGG: hsa04060
BI	Proliferative NK	Proliferative NK	CCL5	CCR5	0.0129341	0	CCL5_CCR5	CCL5 - CCR5	CCL	Secreted Signaling	KEGG: hsa04060
BI	Endothelial cell	CLEC4C+ pDCs	CCL3	CCR5	5.22783e-05	0	CCL3_CCR5	CCL3 - CCR5	CCL	Secreted Signaling	KEGG: hsa04060
BI	B cell	CLEC4C+ pDCs	CCL3	CCR5	0.000564222	0	CCL3_CCR5	CCL3 - CCR5	CCL	Secreted Signaling	KEGG: hsa04060
BI	Plasma cell	CLEC4C+ pDCs	CCL3	CCR5	0.00117351	0	CCL3_CCR5	CCL3 - CCR5	CCL	Secreted Signaling	KEGG: hsa04060
BI	tumor	CLEC4C+ pDCs	CCL3	CCR5	4.85856e-05	0	CCL3_CCR5	CCL3 - CCR5	CCL	Secreted Signaling	KEGG: hsa04060
BI	CD1C+ cDCs	CLEC4C+ pDCs	CCL3	CCR5	0.00572799	0	CCL3_CCR5	CCL3 - CCR5	CCL	Secreted Signaling	KEGG: hsa04060
BI	CLEC4C+ pDCs	CLEC4C+ pDCs	CCL3	CCR5	0.00102302	0	CCL3_CCR5	CCL3 - CCR5	CCL	Secreted Signaling	KEGG: hsa04060
BI	CD209+ CD163+ Rs-TAM	CLEC4C+ pDCs	CCL3	CCR5	0.00188132	0	CCL3_CCR5	CCL3 - CCR5	CCL	Secreted Signaling	KEGG: hsa04060
BI	CD209+ CD163+ Mo-TAM	CLEC4C+ pDCs	CCL3	CCR5	0.00921	0	CCL3_CCR5	CCL3 - CCR5	CCL	Secreted Signaling	KEGG: hsa04060
BI	Transitional TAM	CLEC4C+ pDCs	CCL3	CCR5	0.00613598	0	CCL3_CCR5	CCL3 - CCR5	CCL	Secreted Signaling	KEGG: hsa04060
BI	CD14+ monocyte	CLEC4C+ pDCs	CCL3	CCR5	0.00469325	0	CCL3_CCR5	CCL3 - CCR5	CCL	Secreted Signaling	KEGG: hsa04060
BI	CX3CR1+ TREM2+ Mo-TAM	CLEC4C+ pDCs	CCL3	CCR5	0.00816865	0	CCL3_CCR5	CCL3 - CCR5	CCL	Secreted Signaling	KEGG: hsa04060
BI	CX3CR1+ TREM2+ Rs-TAM	CLEC4C+ pDCs	CCL3	CCR5	0.00194842	0	CCL3_CCR5	CCL3 - CCR5	CCL	Secreted Signaling	KEGG: hsa04060
BI	CD16+ monocyte	CLEC4C+ pDCs	CCL3	CCR5	0.000680388	0	CCL3_CCR5	CCL3 - CCR5	CCL	Secreted Signaling	KEGG: hsa04060
BI	Cycling macrophage	CLEC4C+ pDCs	CCL3	CCR5	0.00477104	0	CCL3_CCR5	CCL3 - CCR5	CCL	Secreted Signaling	KEGG: hsa04060
BI	CD4 cytotoxic	CLEC4C+ pDCs	CCL3	CCR5	0.000375889	0	CCL3_CCR5	CCL3 - CCR5	CCL	Secreted Signaling	KEGG: hsa04060
BI	CD8 EM	CLEC4C+ pDCs	CCL3	CCR5	0.00050127	0	CCL3_CCR5	CCL3 - CCR5	CCL	Secreted Signaling	KEGG: hsa04060
BI	CD4 EM	CLEC4C+ pDCs	CCL3	CCR5	0.000244905	0	CCL3_CCR5	CCL3 - CCR5	CCL	Secreted Signaling	KEGG: hsa04060
BI	CD56 dim NK	CLEC4C+ pDCs	CCL3	CCR5	0.00147198	0	CCL3_CCR5	CCL3 - CCR5	CCL	Secreted Signaling	KEGG: hsa04060
BI	CD56 bright NK	CLEC4C+ pDCs	CCL3	CCR5	0.00303484	0	CCL3_CCR5	CCL3 - CCR5	CCL	Secreted Signaling	KEGG: hsa04060
BI	TH17	CLEC4C+ pDCs	CCL3	CCR5	0.000269129	0	CCL3_CCR5	CCL3 - CCR5	CCL	Secreted Signaling	KEGG: hsa04060
BI	Proliferative NK	CLEC4C+ pDCs	CCL3	CCR5	0.00426152	0	CCL3_CCR5	CCL3 - CCR5	CCL	Secreted Signaling	KEGG: hsa04060
BI	Smooth muscle cell	CLEC4C+ pDCs	CCL3	CCR5	0.000196086	0	CCL3_CCR5	CCL3 - CCR5	CCL	Secreted Signaling	KEGG: hsa04060
BI	Cancer-associated fibroblast	CLEC4C+ pDCs	CCL3	CCR5	0.000109487	0	CCL3_CCR5	CCL3 - CCR5	CCL	Secreted Signaling	KEGG: hsa04060
BI	Endothelial cell	Proliferative NK	CCL3	CCR5	0.000101917	0	CCL3_CCR5	CCL3 - CCR5	CCL	Secreted Signaling	KEGG: hsa04060
BI	B cell	Proliferative NK	CCL3	CCR5	0.00109942	0	CCL3_CCR5	CCL3 - CCR5	CCL	Secreted Signaling	KEGG: hsa04060
BI	Plasma cell	Proliferative NK	CCL3	CCR5	0.00228533	0	CCL3_CCR5	CCL3 - CCR5	CCL	Secreted Signaling	KEGG: hsa04060
BI	tumor	Proliferative NK	CCL3	CCR5	9.47179e-05	0	CCL3_CCR5	CCL3 - CCR5	CCL	Secreted Signaling	KEGG: hsa04060
BI	CD1C+ cDCs	Proliferative NK	CCL3	CCR5	0.0111069	0	CCL3_CCR5	CCL3 - CCR5	CCL	Secreted Signaling	KEGG: hsa04060
BI	CLEC4C+ pDCs	Proliferative NK	CCL3	CCR5	0.00199254	0	CCL3_CCR5	CCL3 - CCR5	CCL	Secreted Signaling	KEGG: hsa04060
BI	CD209+ CD163+ Rs-TAM	Proliferative NK	CCL3	CCR5	0.00366128	0	CCL3_CCR5	CCL3 - CCR5	CCL	Secreted Signaling	KEGG: hsa04060
BI	CD209+ CD163+ Mo-TAM	Proliferative NK	CCL3	CCR5	0.0178001	0	CCL3_CCR5	CCL3 - CCR5	CCL	Secreted Signaling	KEGG: hsa04060
BI	Transitional TAM	Proliferative NK	CCL3	CCR5	0.0118934	0	CCL3_CCR5	CCL3 - CCR5	CCL	Secreted Signaling	KEGG: hsa04060
BI	CD14+ monocyte	Proliferative NK	CCL3	CCR5	0.00910934	0	CCL3_CCR5	CCL3 - CCR5	CCL	Secreted Signaling	KEGG: hsa04060
BI	CX3CR1+ TREM2+ Mo-TAM	Proliferative NK	CCL3	CCR5	0.015803	0	CCL3_CCR5	CCL3 - CCR5	CCL	Secreted Signaling	KEGG: hsa04060
BI	CX3CR1+ TREM2+ Rs-TAM	Proliferative NK	CCL3	CCR5	0.00379161	0	CCL3_CCR5	CCL3 - CCR5	CCL	Secreted Signaling	KEGG: hsa04060
BI	CD16+ monocyte	Proliferative NK	CCL3	CCR5	0.00132563	0	CCL3_CCR5	CCL3 - CCR5	CCL	Secreted Signaling	KEGG: hsa04060
BI	Cycling macrophage	Proliferative NK	CCL3	CCR5	0.00925966	0	CCL3_CCR5	CCL3 - CCR5	CCL	Secreted Signaling	KEGG: hsa04060
BI	CD4 cytotoxic	Proliferative NK	CCL3	CCR5	0.00073257	0	CCL3_CCR5	CCL3 - CCR5	CCL	Secreted Signaling	KEGG: hsa04060
BI	CD8 EM	Proliferative NK	CCL3	CCR5	0.00097681	0	CCL3_CCR5	CCL3 - CCR5	CCL	Secreted Signaling	KEGG: hsa04060
BI	CD4 EM	Proliferative NK	CCL3	CCR5	0.000477355	0	CCL3_CCR5	CCL3 - CCR5	CCL	Secreted Signaling	KEGG: hsa04060
BI	CD56 dim NK	Proliferative NK	CCL3	CCR5	0.00286577	0	CCL3_CCR5	CCL3 - CCR5	CCL	Secreted Signaling	KEGG: hsa04060
BI	CD56 bright NK	Proliferative NK	CCL3	CCR5	0.00589971	0	CCL3_CCR5	CCL3 - CCR5	CCL	Secreted Signaling	KEGG: hsa04060
BI	TH17	Proliferative NK	CCL3	CCR5	0.000524558	0	CCL3_CCR5	CCL3 - CCR5	CCL	Secreted Signaling	KEGG: hsa04060
BI	Proliferative NK	Proliferative NK	CCL3	CCR5	0.00827476	0	CCL3_CCR5	CCL3 - CCR5	CCL	Secreted Signaling	KEGG: hsa04060
BI	Smooth muscle cell	Proliferative NK	CCL3	CCR5	0.000382217	0	CCL3_CCR5	CCL3 - CCR5	CCL	Secreted Signaling	KEGG: hsa04060
BI	Cancer-associated fibroblast	Proliferative NK	CCL3	CCR5	0.000213434	0	CCL3_CCR5	CCL3 - CCR5	CCL	Secreted Signaling	KEGG: hsa04060
BI	CD14+ monocyte	B cell	CCL20	CCR6	0.000104464	0	CCL20_CCR6	CCL20 - CCR6	CCL	Secreted Signaling	KEGG: hsa04060
BI	TH17	B cell	CCL20	CCR6	0.00147426	0	CCL20_CCR6	CCL20 - CCR6	CCL	Secreted Signaling	KEGG: hsa04060
BI	CD14+ monocyte	CD1C+ cDCs	CCL20	CCR6	3.36711e-05	0	CCL20_CCR6	CCL20 - CCR6	CCL	Secreted Signaling	KEGG: hsa04060
BI	TH17	CD1C+ cDCs	CCL20	CCR6	0.00047563	0	CCL20_CCR6	CCL20 - CCR6	CCL	Secreted Signaling	KEGG: hsa04060
BI	CD14+ monocyte	TH17	CCL20	CCR6	0.000481297	0	CCL20_CCR6	CCL20 - CCR6	CCL	Secreted Signaling	KEGG: hsa04060
BI	TH17	TH17	CCL20	CCR6	0.00675897	0	CCL20_CCR6	CCL20 - CCR6	CCL	Secreted Signaling	KEGG: hsa04060
BI	B cell	Plasma cell	CCL28	CCR10	8.14036e-05	0	CCL28_CCR10	CCL28 - CCR10	CCL	Secreted Signaling	KEGG: hsa04060
BI	Proliferative NK	Plasma cell	CCL28	CCR10	0.000355746	0	CCL28_CCR10	CCL28 - CCR10	CCL	Secreted Signaling	KEGG: hsa04060
BI	B cell	tumor	CCL28	CCR10	1.53964e-05	0	CCL28_CCR10	CCL28 - CCR10	CCL	Secreted Signaling	KEGG: hsa04060
BI	Proliferative NK	tumor	CCL28	CCR10	6.72996e-05	0.01	CCL28_CCR10	CCL28 - CCR10	CCL	Secreted Signaling	KEGG: hsa04060
BI	B cell	Cycling macrophage	CCL28	CCR10	7.84881e-06	0.04	CCL28_CCR10	CCL28 - CCR10	CCL	Secreted Signaling	KEGG: hsa04060
BI	B cell	Smooth muscle cell	CCL28	CCR10	8.77025e-06	0.01	CCL28_CCR10	CCL28 - CCR10	CCL	Secreted Signaling	KEGG: hsa04060
BI	Proliferative NK	Smooth muscle cell	CCL28	CCR10	3.83367e-05	0.03	CCL28_CCR10	CCL28 - CCR10	CCL	Secreted Signaling	KEGG: hsa04060
BI	B cell	Pericyte cell	CCL28	CCR10	3.74987e-05	0	CCL28_CCR10	CCL28 - CCR10	CCL	Secreted Signaling	KEGG: hsa04060
BI	Proliferative NK	Pericyte cell	CCL28	CCR10	0.000163899	0	CCL28_CCR10	CCL28 - CCR10	CCL	Secreted Signaling	KEGG: hsa04060
BI	Endothelial cell	Endothelial cell	CCL2	ACKR1	2.12332e-05	0	CCL2_ACKR1	CCL2 - ACKR1	CCL	Secreted Signaling	PMID: 26740381
BI	CD1C+ cDCs	Endothelial cell	CCL2	ACKR1	2.48232e-06	0	CCL2_ACKR1	CCL2 - ACKR1	CCL	Secreted Signaling	PMID: 26740381
BI	CD209+ CD163+ Mo-TAM	Endothelial cell	CCL2	ACKR1	4.8286e-05	0	CCL2_ACKR1	CCL2 - ACKR1	CCL	Secreted Signaling	PMID: 26740381
BI	CX3CR1+ TREM2+ Mo-TAM	Endothelial cell	CCL2	ACKR1	6.02806e-05	0	CCL2_ACKR1	CCL2 - ACKR1	CCL	Secreted Signaling	PMID: 26740381
BI	CX3CR1+ TREM2+ Rs-TAM	Endothelial cell	CCL2	ACKR1	3.09224e-06	0	CCL2_ACKR1	CCL2 - ACKR1	CCL	Secreted Signaling	PMID: 26740381
BI	Cycling macrophage	Endothelial cell	CCL2	ACKR1	1.42183e-05	0	CCL2_ACKR1	CCL2 - ACKR1	CCL	Secreted Signaling	PMID: 26740381
BI	Smooth muscle cell	Endothelial cell	CCL2	ACKR1	4.66135e-05	0	CCL2_ACKR1	CCL2 - ACKR1	CCL	Secreted Signaling	PMID: 26740381
BI	Pericyte cell	Endothelial cell	CCL2	ACKR1	0.000125647	0	CCL2_ACKR1	CCL2 - ACKR1	CCL	Secreted Signaling	PMID: 26740381
BI	Cancer-associated fibroblast	Endothelial cell	CCL2	ACKR1	6.62083e-05	0	CCL2_ACKR1	CCL2 - ACKR1	CCL	Secreted Signaling	PMID: 26740381
BI	B cell	Endothelial cell	CCL5	ACKR1	9.01564e-05	0	CCL5_ACKR1	CCL5 - ACKR1	CCL	Secreted Signaling	PMID: 26740381
BI	Plasma cell	Endothelial cell	CCL5	ACKR1	2.63165e-05	0	CCL5_ACKR1	CCL5 - ACKR1	CCL	Secreted Signaling	PMID: 26740381
BI	CD4 cytotoxic	Endothelial cell	CCL5	ACKR1	0.000280079	0	CCL5_ACKR1	CCL5 - ACKR1	CCL	Secreted Signaling	PMID: 26740381
BI	CD8 EM	Endothelial cell	CCL5	ACKR1	0.000613609	0	CCL5_ACKR1	CCL5 - ACKR1	CCL	Secreted Signaling	PMID: 26740381
BI	CD4 EM	Endothelial cell	CCL5	ACKR1	0.000508052	0	CCL5_ACKR1	CCL5 - ACKR1	CCL	Secreted Signaling	PMID: 26740381
BI	CD4 na茂ve	Endothelial cell	CCL5	ACKR1	7.63406e-05	0	CCL5_ACKR1	CCL5 - ACKR1	CCL	Secreted Signaling	PMID: 26740381
BI	CD56 dim NK	Endothelial cell	CCL5	ACKR1	0.000624679	0	CCL5_ACKR1	CCL5 - ACKR1	CCL	Secreted Signaling	PMID: 26740381
BI	CD56 bright NK	Endothelial cell	CCL5	ACKR1	0.000622657	0	CCL5_ACKR1	CCL5 - ACKR1	CCL	Secreted Signaling	PMID: 26740381
BI	TH17	Endothelial cell	CCL5	ACKR1	4.61925e-05	0	CCL5_ACKR1	CCL5 - ACKR1	CCL	Secreted Signaling	PMID: 26740381
BI	Proliferative NK	Endothelial cell	CCL5	ACKR1	0.00044437	0	CCL5_ACKR1	CCL5 - ACKR1	CCL	Secreted Signaling	PMID: 26740381
BI	CD209+ CD163+ Mo-TAM	Endothelial cell	CCL8	ACKR1	1.16195e-05	0	CCL8_ACKR1	CCL8 - ACKR1	CCL	Secreted Signaling	PMID: 26740381
BI	CX3CR1+ TREM2+ Mo-TAM	Endothelial cell	CCL8	ACKR1	4.06143e-06	0	CCL8_ACKR1	CCL8 - ACKR1	CCL	Secreted Signaling	PMID: 26740381
BI	Endothelial cell	Endothelial cell	CCL14	ACKR1	0.000416386	0	CCL14_ACKR1	CCL14 - ACKR1	CCL	Secreted Signaling	PMID: 26740381
BI	Plasma cell	Endothelial cell	CCL14	ACKR1	4.0506e-06	0	CCL14_ACKR1	CCL14 - ACKR1	CCL	Secreted Signaling	PMID: 26740381
BI	CD209+ CD163+ Mo-TAM	Endothelial cell	CCL14	ACKR1	3.44835e-07	0	CCL14_ACKR1	CCL14 - ACKR1	CCL	Secreted Signaling	PMID: 26740381
BI	CD16+ monocyte	Endothelial cell	CCL14	ACKR1	7.71293e-06	0	CCL14_ACKR1	CCL14 - ACKR1	CCL	Secreted Signaling	PMID: 26740381
BI	Cycling macrophage	Endothelial cell	CCL14	ACKR1	4.71799e-06	0	CCL14_ACKR1	CCL14 - ACKR1	CCL	Secreted Signaling	PMID: 26740381
BI	Endothelial cell	Endothelial cell	CXCL2	ACKR1	6.42559e-05	0	CXCL2_ACKR1	CXCL2 - ACKR1	CXCL	Secreted Signaling	PMID: 26740381
BI	CD1C+ cDCs	Endothelial cell	CXCL2	ACKR1	5.07204e-05	0	CXCL2_ACKR1	CXCL2 - ACKR1	CXCL	Secreted Signaling	PMID: 26740381
BI	CLEC4C+ pDCs	Endothelial cell	CXCL2	ACKR1	7.22335e-06	0	CXCL2_ACKR1	CXCL2 - ACKR1	CXCL	Secreted Signaling	PMID: 26740381
BI	CD209+ CD163+ Mo-TAM	Endothelial cell	CXCL2	ACKR1	6.4829e-05	0	CXCL2_ACKR1	CXCL2 - ACKR1	CXCL	Secreted Signaling	PMID: 26740381
BI	CD14+ monocyte	Endothelial cell	CXCL2	ACKR1	0.000101793	0	CXCL2_ACKR1	CXCL2 - ACKR1	CXCL	Secreted Signaling	PMID: 26740381
BI	CX3CR1+ TREM2+ Mo-TAM	Endothelial cell	CXCL2	ACKR1	1.48222e-05	0	CXCL2_ACKR1	CXCL2 - ACKR1	CXCL	Secreted Signaling	PMID: 26740381
BI	CD16+ monocyte	Endothelial cell	CXCL2	ACKR1	1.18909e-05	0	CXCL2_ACKR1	CXCL2 - ACKR1	CXCL	Secreted Signaling	PMID: 26740381
BI	Cycling macrophage	Endothelial cell	CXCL2	ACKR1	1.07454e-05	0	CXCL2_ACKR1	CXCL2 - ACKR1	CXCL	Secreted Signaling	PMID: 26740381
BI	TH17	Endothelial cell	CXCL2	ACKR1	0.000130979	0	CXCL2_ACKR1	CXCL2 - ACKR1	CXCL	Secreted Signaling	PMID: 26740381
BI	Cancer-associated fibroblast	Endothelial cell	CXCL2	ACKR1	5.09764e-06	0	CXCL2_ACKR1	CXCL2 - ACKR1	CXCL	Secreted Signaling	PMID: 26740381
BI	CD1C+ cDCs	Endothelial cell	CXCL3	ACKR1	1.80107e-05	0	CXCL3_ACKR1	CXCL3 - ACKR1	CXCL	Secreted Signaling	PMID: 26740381
BI	CD209+ CD163+ Mo-TAM	Endothelial cell	CXCL3	ACKR1	3.36924e-05	0	CXCL3_ACKR1	CXCL3 - ACKR1	CXCL	Secreted Signaling	PMID: 26740381
BI	CD14+ monocyte	Endothelial cell	CXCL3	ACKR1	2.73083e-05	0	CXCL3_ACKR1	CXCL3 - ACKR1	CXCL	Secreted Signaling	PMID: 26740381
BI	CD1C+ cDCs	Endothelial cell	CXCL8	ACKR1	0.000284314	0	CXCL8_ACKR1	CXCL8 - ACKR1	CXCL	Secreted Signaling	PMID: 26740381
BI	CD209+ CD163+ Rs-TAM	Endothelial cell	CXCL8	ACKR1	2.53103e-06	0	CXCL8_ACKR1	CXCL8 - ACKR1	CXCL	Secreted Signaling	PMID: 26740381
BI	CD209+ CD163+ Mo-TAM	Endothelial cell	CXCL8	ACKR1	0.000205498	0	CXCL8_ACKR1	CXCL8 - ACKR1	CXCL	Secreted Signaling	PMID: 26740381
BI	Transitional TAM	Endothelial cell	CXCL8	ACKR1	6.54773e-05	0	CXCL8_ACKR1	CXCL8 - ACKR1	CXCL	Secreted Signaling	PMID: 26740381
BI	CD14+ monocyte	Endothelial cell	CXCL8	ACKR1	0.000289872	0	CXCL8_ACKR1	CXCL8 - ACKR1	CXCL	Secreted Signaling	PMID: 26740381
BI	CX3CR1+ TREM2+ Mo-TAM	Endothelial cell	CXCL8	ACKR1	0.000179336	0	CXCL8_ACKR1	CXCL8 - ACKR1	CXCL	Secreted Signaling	PMID: 26740381
BI	CD16+ monocyte	Endothelial cell	CXCL8	ACKR1	0.000118213	0	CXCL8_ACKR1	CXCL8 - ACKR1	CXCL	Secreted Signaling	PMID: 26740381
[truncated: 13,880 more rows]
